# Supplementary material for: CSPP1 stabilizes growing microtubule ends and damaged lattices from the luminal side
Source: J Cell Biol. 2023 Feb 8;222(4):e202208062. doi: 10.1083/jcb.202208062 (PMC9948759; doi:10.1083/jcb.202208062)
Supplement: Data S1 — shows numerical data of plots in Fig. 1. [file JCB_202208062_DataS1.xlsx]

## Sheet: Fig. 1E
Growth Rate							Pause Duration							Dynamic State
Rh tubulin	10 nM CSPP-L FL + rhtub	EB3 control	0.5 nM CSPP-L FL + EB3	5 nM CSPP-L FL + EB3	10 nM CSPP-L FL + EB3		Rh tubulin	10 nM CSPP-L FL + rhtub	EB3 control	0.5 nM CSPP-L FL + EB3	5 nM CSPP-L FL + EB3	10 nM CSPP-L FL + EB3				% time spent growing			% time spent shrinking			% time spent pausing
2.42131	1.7811	3.98385	4.21683	2.04301	2.43701			0.55		0.400667	1.37767	1.07767		Rh tubulin	0.98	0.97	0.97	0.02	0.03	0.03	0	0	0
3.44511	1.10663	3.23696	3.8144	4.53978	3.85901			0.416667		0.666502	0.377667	0.466667		10 nM CSPP-L FL + rhtub	0.39	0.69	0.51	0.01	0	0	0.6	0.3	0.49
2.0569	1.05933	2.9283	5.09728	4.08718	2.15614			0.35		0.443688	0.400667	1.64467		EB3 control	0.85	0.89	0.93	0.15	0.11	0.07	0	0	0
2.79251	1.0215	3.43461	4.17198	5.22133	2.27034			1.58333		0.4	0.444333	4.378		0.5 nM CSPP-L FL + EB3	0.87	0.85	0.87	0.11	0.14	0.13	0.01	0.01	0
2.71878	2.27989	3.84039	4.45768	3.17778	2.99695			0.466667		0.366667	0.35	0.510536		5 nM CSPP-L FL + EB3	0.52	0.63	0.8	0.03	0.05	0.04	0.44	0.32	0.16
2.72401	1.77057	3.16573	4.27802	2.64335	3.22588			0.833333		0.588889	1.06667	0.844333		10 nM CSPP-L FL + EB3	0.52	0.41	0.52	0.02	0.01	0.01	0.46	0.58	0.46
3.71461	1.85028	4.086	3.97808	3.06486	2.13627			0.516664		0.777778	0.383333	0.577667
2.22424	1.29715	3.69686	4.85849	2.72341	3.10125			1.01667		0.366835	0.566667	0.622333
3.00502	1.362	2.24071	5.44648	1.70249	3.85901			0.983325		0.355729	0.75	0.621808
3.703	2.58775	3.0645	4.58042	3.09538	4.47445			2.35		0.433333	0.416667	0.844667
2.89427	1.74034	3.2688	2.93955	3.48078	1.9582			0.600002			1.11652	9.98895
3.26124	1.362	2.90165	3.18392	3.36262	2.95034			0.4			0.532625	1.18333
2.72401	2.1403	3.33116	2.85165	3.11305	2.16701			1.69999			0.355667	2.53312
3.46029	2.32045	2.83384	4.11349	2.52951	4.2806			0.466667			5.9333	3.30016
2.70052	1.46164	2.8649	4.70335	2.99695	2.90228			0.4			0.356333	0.711
2.70627	1.80134	3.29604	3.79765	2.59974	1.71534			0.666667			0.577667	3.3555
3.54758	1.31504	3.632	3.77071	3.40524	2.97212			2.1			2.04457	1.86614
2.08302	1.65012	3.93467	3.7118	2.35241	3.14288			1.53334			0.577667	0.355667
3.50981	1.99759	3.632	4.11109	4.08718	3.54074			0.516667			0.577333	0.356333
3.00196	1.7574	3.2915	3.78725	2.82876	3.13239			6.10001			0.91071	0.366667
2.78819	1.47552	2.91857	4.99232	4.08718	3.26878			2.06667			1.02233	0.482598
2.92069	2.02641	3.42341	3.67802	3.06486	3.17778			1.76666			2.98881	0.418219
2.00713	1.68626	3.49167	3.7831	2.08851	2.72341			0.933318			2.33287	0.5
2.84922	0.66765	3.2688	4.23705	2.08851	3.1489			0.666658			0.466667	0.8
2.05557	1.3001	3.03726	3.83765	3.11305	1.29023			0.75			0.377667	5.06657
1.60914	1.8638	4.4265	4.03777	2.95034	3.09538			0.65			1.7777	1.73301
2.3958	1.89493	3.58421	3.83341	2.27034	2.72341			0.483333			0.399285	0.483333
2.81092	2.32342	2.93036	4.37288	3.17778	2.45206			1.33333			1.0228	0.516667
1.74435	1.39521	3.7455	3.93767	2.55402	3.54074			0.85			0.350333	0.966667
2.63589	1.2786	3.2007	3.66231	1.53244	3.48078			1.18333			0.4	0.499228
2.93632	1.63438	3.7228	5.28931	2.9612	3.40524			0.516667			0.699539	2.78333
2.54631	1.60966	3.6093	5.52426	2.86063	3.51508			3.25			0.549382	0.682815
2.83522	0.893816	3.16873	4.42725	1.60261	2.84526			0.550014			0.733333	0.632792
2.16408	1.49818	3.48419	5.34724	2.72341	4.37288			0.666658			0.443867	2.10007
2.6672	2.21321	3.405	4.38906	3.11305	3.74613			0.633333			0.466143	3.5
2.68767	0.866721	3.07423	3.56486	2.11828	5.10801			0.566667			0.443688	0.566667
2.8007	1.98106	3.14913	4.10868	2.04301	3.7138			0.7			0.733315	0.782927
2.93847	1.0215	3.36494	3.62354	1.54761	4.47445			1.06667			0.622333	4.93319
3.22886	1.87339	3.28482	3.7914	2.72341	3.26878			0.833333			1.62233	0.416667
4.08599	1.51334	3.14669	2.89965	3.06486	2.79251			2.46667			0.577443	0.783333
3.7042	1.14407	3.24894	5.19903	2.04301	3.40524			1.43333			0.356333	0.783333
3.37107	1.53223	3.405	4.84222	1.75146	2.61973			0.666667			0.354872	4.41121
2.30182	1.89166	3.70464	4.69721	3.93544	3.22588			0.733333			1.3109	2.57778
3.23817	1.61594	3.05693	4.37019	2.83509	2.45206			1.5			1.178	0.533667
2.81906	1.99064	3.83836	4.16212	2.99002	3.58172			2.69999			0.511	0.600333
3.81356	0.998806	3.83062	3.86761	2.80867	2.22084			0.466677			0.999778	0.666667
2.94251	1.39691	3.632	5.05833	2.52951	4.00543			0.8			1.44428	0.383333
3.28589	2.38349	3.16665	3.41735	3.94882	2.57781			1.13334			0.466667	0.416667
2.7137	0.907998	4.47514	4.49981	4.35948	3.17778			1.70001			0.488252	1.45
2.04301	1.51334	3.36398	3.72184	2.99695	2.10453			1.16667			6.24433	0.366667
2.74421	2.22869	2.57267	3.77689	3.26878	2.54759			1.05			0.355667	2.08976
3.49101	1.98106	3.7603	3.30282	4.53978	2.04301			0.85			3.16683	0.799637
1.94572	1.46676	3.49012	3.45587	2.55402	3.74613			0.583333			0.700333	1.71101
3.67428	1.97492	3.24404	2.94764	3.8144	2.99695			0.766667			0.516435	0.866361
2.8537	2.00044	3.29319	3.80183	1.9582	2.11828			0.5			0.61605	1.97787
3.32718	0.881286	2.89425	3.68196	4.08718	1.64872			0.533333			0.7	0.55
3.27006	1.3404	3.90835	4.47445	3.37786	2.36763			0.583333			0.515857	0.933284
3.63201	1.21303	3.09545	2.63883	4.63066	3.83341			0.633333			0.4	0.85
3.11972	0.953399	2.724	3.77483	3.32917	3.57609			0.799993			0.433333	0.422333
2.9672	1.80547	2.76794	3.77689	3.1474	4.23705			2.01666			0.416667	0.444333
4.24468	1.19175	2.52943	3.3643	4.31184	3.30774			0.900012			0.8	0.422333
2.46208	1.42122	3.59957	6.04859	3.26878	3.55555			2.29999			1.13333	0.4
3.13254	2.15647	2.62671	3.52238	4.35948	2.8944			1.03333			0.6	0.422667
3.26124	1.49945	2.93681	3.06486	3.06486	3.68592			3.55			0.683667	0.816667
2.26998	1.94572	2.9964	3.49335	3.40524	2.32705			2.64999			0.799637	0.533667
3.85643	1.73347	3.859	3.72991	1.42127	4.33289			0.466667			0.466808	0.700333
3.24991	1.08961	3.7455	3.59494	3.54074	3.69782			0.6			1.56664	1.05
2.54236	1.53223	3.68315	3.43127	2.67308	3.07063			0.883333			0.600333	0.533333
3.4626	1.362	3.15206	3.63124	2.95034	2.08851			2.48334			0.616716	0.883333
2.88903	2.12814	2.51446	2.33452	3.01089	3.40524			0.866667			0.933333	0.600333
5.61825	0.907998	3.2688	3.69385	5.44648	2.72341			2.18334			1	0.377667
3.13134	1.44214	2.96435	3.30282	2.72341	2.57237			1.41667			0.350333	1.11667
2.9151	1.362	2.46319	4.4438	2.64335	4.93798			1.56668			0.366667	1.15
4.32867	1.45704	2.55375	3.55555	2.62644	3.07353			2.29999			0.35	5.86657
1.63125	1.84845	3.88422	4.51686	2.49705	3.40524			1.06667			1.06667	0.45
2.98229	1.64872	3.11314	4.08718	3.26878	3.17778			1.18335			1.37759	0.366667
3.49173	1.24608	3.48512	2.91418	2.21303	3.91553			0.516667			1.44433	0.449006
2.95102	1.06235	3.28303	2.33452	2.83382	2.99695			2.2			0.533667	0.8
3.39905	1.02791	2.75984	3.08515	2.04301	2.99695			0.816663			0.45	0.348595
2.76527	1.24355	3.2915	3.40524	2.45206	2.22258			0.633333			0.983333	0.849373
3.13748	1.5663	3.0645	3.59494	2.56047	2.49705			1.28333			0.382343	0.466667
2.85793	1.84845	3.859	3.87192	2.86063	2.79623			0.55			1.23322	0.816289
2.41756	1.79209	3.2688	3.80811	3.8144	2.72341			1.13334			0.355667	0.516667
3.45976	2.11869	3.50888	3.19316	1.87257	3.40524			0.35			1.22233	0.716667
1.82973	1.33419	3.54469	3.25118	2.0997	3.74613			1.74999			1.55565	10.0333
2.49001	1.78762	3.19546	4.20982	2.36096	2.95034			0.966667			0.732578	0.649436
1.88444	3.17794	3.71455	4.02925	2.28478	3.85901			1.55			0.744667	1.38333
1.47971	1.11753	3.37257	2.84782	3.41735	5.90417			0.9			0.666667	0.466667
1.52964	1.72868	3.32581	4.60262	2.52951	3.54074			0.966656			0.354209	0.500333
1.97352	1.6763	3.39305	4.086	3.05623	3.8144			0.883333			0.666169	1.2499
2.25532	1.03513	2.77638	4.00891	2.45206	3.40524			0.9			0.733333	0.9
1.89927	1.55268	3.48863	4.086	4.90456	2.99695			2.25			1.06665	1
1.8473	2.72401	3.71145	5.27775	2.29844	3.74613			0.366667			1.35	1.69906
1.83039	2.12814	3.31018	5.15614	2.95034	4.08718			1.81666			1.51667	0.600075
2.85254	1.55202	3.12834	3.38436	3.14288	3.83341			0.633333			0.683333	0.466667
2.17923	1.2508	3.3596	3.21043	3.85901	3.89144			0.499989			0.582768	0.533333
0.83817	1.6763	2.98761	4.2127	2.87484	2.52212			0.45			0.4	0.933402
2.27574	1.1828	4.65947	4.20982	2.55402	3.7138			0.75			0.383333	1.14951
1.81599	1.38676	4.33822	2.64833	3.35252	2.72341			0.65			0.483333	2.71614
1.9542	1.25721	3.14017	5.221	2.58764	3.35925			1.13333			0.348897	1.64967
2.47747	0.986286	3.33385	3.28277	2.74734	4.53978			2.66667			0.5	0.583667
2.59115	1.59887	3.84565	4.13351	3.13838	2.8944			1.96665			0.799234	2.20041
2.29068	1.42281	3.76171	4.32083	2.95034	3.40524			0.366667			0.833333	0.833333
1.5875	1.362	3.72758	3.89143	2.49705	3.8144			1.98333			0.344333	0.389
1.71509	1.61926	3.48067	4.22937	2.38397	2.82876			0.35			1.525	0.444667
1.21069	2.17923	2.89425	4.48325	1.83594	3.74613			0.733344			0.525	0.399285
2.16039	1.41439	3.88668	4.30568	2.45206	3.4772			2.36667			0.874393	0.555667
2.09234	1.4098	3.03831	5.12753	2.95034	5.10801			0.383338			0.822297	0.344333
0.972869	0.972869	3.71096	4.56671	3.17778	2.51477			0.533333			0.400154	0.589
2.80742	1.81599	3.7455	3.52518	2.93418	3.54074			1.63335			0.833375	0.455667
1.91921	1.79534	4.086	4.20982	2.11828	3.23533			0.4			0.5	0.422333
1.45929	2.32677	3.12892	3.85627	2.72341	3.54074			0.583333			0.366667	0.489
2.23904	1.65388	4.17113	4.41288	2.62981	3.40524			0.383333			1.62226	2.289
2.82133	1.88582	3.48512	4.78897	1.70249	2.72341			0.8			1.6	0.422333
2.53906	1.362	3.76098	4.46172	2.83763	2.59974			1.19998			0.566667	1.13385
1.56129	1.61422	2.51446	3.30771	2.38397	3.59494			0.449991			0.65565	0.377667
1.38981	2.09537	2.58063	5.25343	4.90456	3.26878			0.45			0.366761	0.95
2.95102	1.362	3.21043	5.10026	5.22133	3.13239			0.466669			0.466667	0.483333
2.55069	1.09754	3.67327	4.34656	1.77051	2.72341			0.866667			1.12222	0.45
2.19104	0.88947	3.90132	5.01021	4.25745	2.04301			0.8			0.677869	0.566667
2.28714	1.29217	3.4504	4.44653	3.14288	3.40524			0.616675			0.341667	0.366667
1.96112	0.976787	3.18708	4.89082	3.10272	2.93955			0.666667			0.375	0.366667
1.59222	1.17283	2.43024	4.14522	1.55635	2.72341			0.627767			0.6	0.733333
1.75544	1.362	2.6786	5.73986	3.2009	2.92882			0.744433			0.377778	0.366667
1.88174	1.0215	4.20982	3.69686	3.06486	3.02635			0.466667			0.511111	0.866667
2.81793	1.43009	3.72758	3.87646	3.40524	4.08718			0.677776			0.344444	0.4
1.89263	2.17923	3.859	-18.16	2.42111	3.54074			0.566658			0.444444	0.566667
2.03707	1.49818	3.60529	3.7682	4.65466	3.23533			0.911096			0.355556	0.666667
1.83869	1.60233	3.66331	5.7885	2.33452	2.81492			0.366667			0.71686	1.06666
2.04959	1.95791	3.55877	3.859	3.8144	3.02071			0.916667			1.04468	1.13334
1.8344	1.63438	3.07548	4.00261	3.7831	3.74613			0.633333			0.433333	0.666667
1.32195	2.19437	4.25625	3.56215	4.08718	2.22869			0.949987			1.30011	0.566667
2.64267	1.56835	4.20618	4.313	3.28492	3.11305			0.4			0.383333	0.666667
1.79099	1.58902	4.086	3.9725	2.74975	2.72341			0.766667			0.383333	0.866667
1.3869	1.50366	2.48917	4.45745	2.9409	2.42111			0.4			0.383695	0.366667
1.85183	1.75114	2.89425	5.23846	2.49705	3.63124			0.949987			0.416667	0.566667
2.4864	1.40327	4.47514	3.2915	3.26878	3.96678			0.416667			0.366667	0.533333
1.57239	1.3001	3.37776	4.29554	4.63066	3.98034			0.45			1.08385	0.800006
2.46767	1.84272	3.632	4.41893	3.3475	0.972941			1.24999			0.541667	0.366667
1.79854	1.63438	3.405	3.57525	3.12493	1.68253			0.466667			0.408418	0.366667
1.4897	1.41439	2.47636	4.81938	2.78881	0.529653			0.616667			0.483621	0.933333
2.25755	1.32518	3.05276	4.54	3.35085	1.28438			1.31667			0.450309	1.43333
1.56377	2.00292	3.0872	4.53175	8.17404	1.58907			0.916661			0.425082	2
2.04301	1.42685	2.27	3.19313	3.17778	1.61399			0.6			0.641667	0.799993
2.37175	1.29715	2.52943	4.51936	2.27034	4.53978			0.433346			0.5	0.466667
2.25808	1.63438	2.5878	2.78075	1.73328	3.56299			1.33333			0.589308	0.783323
1.42028	1.94572	3.0645	4.086	2.75459	2.99695			0.966656			0.900069	0.416667
1.45704	1.54472	2.87533	3.57525	3.2196	2.99695			0.85			0.433476	1.44998
2.18636	0.638442	3.45738	4.46172	4.08718	2.45206			0.35			0.677778	0.5
1.10257	2.04301	3.30771	6.129	3.74613	2.04301			0.600008			0.477778	0.633348
2.65838	2.95102	3.55633	4.66223	2.38397	3.36938			0.35			0.717441	0.449991
1.74642	2.04301	2.56056	3.89143	3.67802	3.96227			0.383333			0.516667	0.583328
1.97448	1.87278	2.724	3.79414	2.86063	4.08718			0.5			0.378431	0.350003
2.24124	1.90678	3.859	4.60604	3.18546	4.53978			0.433333			0.567102	2.24999
1.76553	1.2323	3.0645	4.25935	4.76555	3.72991			0.6			0.5	0.633348
1.9398	1.70249	3.24286	4.89397	2.35241	1.22592			0.633333			0.583333	0.466667
1.42252	1.362	3.5185	4.21696	3.2196	3.54074			1.15			0.350397	0.466667
2.91139	1.65388	3.47198	4.63604	3.54074	1.362			0.4			0.400347	1.36666
1.38506	1.46287	3.51253	5.18439	4.35948	4.08718			2.55002			1.03337	0.366667
1.9609	1.47552	3.32488	4.086	2.87225	3.8144			0.649986			0.608562	0.5
1.91687	1.5406	3.42848	3.5412	2.78757	3.17778			0.366655			0.466964	0.8
2.64392	1.05446	2.69563	4.36975	7.71641	2.61081			1.90001			0.466964	0.466667
2.22607	2.06495	3.56337	4.25625	1.72521	3.33581			0.533333			0.733333	1.33333
1.77775	2.01955	2.21325	3.68244	2.42111	4.31184			0.366667			0.383695	1.03333
1.39984	1.96127	3.37662	3.76171	2.79251	2.84017			1.86667			0.750185	0.833333
2.09441	1.48044	3.11826	3.405	1.22592	4.47445			0.6			0.825042	0.533333
1.79978	1.41647	3.75245	4.24077	3.17778	3.09538			1.21665			0.522222	0.45
2.02168	0.990532	3.7538	4.4038	3.72789	3.63124			0.5			0.83363	0.6
2.41096	2.5294	2.9964	3.78333	2.83763	4.31184			0.799993			0.777778	1.1
1.96127	2.09162	3.69686	3.9952	2.88264	3.07643			0.383333			0.633333	0.783333
1.79697	1.61291	3.178	5.04741	2.8632	2.52951			0.366667			2.01694	1.3
2.36936	1.53223	3.68737	5.0848	3.73598	2.30485			0.766675			0.766667	1.06667
2.36077	0.843127	3.10233	3.4731	2.29844	4.08718			1.36667			0.367045	0.383333
1.9542	1.42122	3.37257	4.26935	2.72341	4.08718			1.18333			0.666667	1.1
2.07637	1.24355	2.82877	3.65871	1.78788	3.54074			0.966667			0.416667	1.4
1.57178	1.6763	4.086	3.35636	2.99695	4.63066			0.766652			0.400347	0.866659
1.77057	1.74034	3.89143	3.48782	2.10453	3.08224			0.566667			0.844518	4.69999
1.83347	1.5419	2.52943	4.89842	3.16862	5.90417			0.416667			0.444583	1.26667
1.6751	1.88922	4.54	4.767	3.8144	3.31431			0.53334			2.21673	0.7
1.75924	1.96734	3.79414	5.25343	2.67885	3.60443			1.08334			0.416667	0.6
1.98106	1.55657	2.92578	4.4549	4.08718	2.27034			0.55			0.533333	0.483333
1.52412	1.5799	3.36494	4.51406	3.74613	3.06486			2.43334			0.64454	0.65
2.3997	1.83347	2.95485	5.7204	3.74613	2.11828			0.666658			1.03333	0.416667
1.4098	1.46954	3.22989	4.994	3.40524	2.45206			1.84999			0.833407	0.7
1.88582	1.362	3.178	3.66692	3.04479	3.25437			1.98333			1.15577	0.566655
1.362	1.55657	2.43214	3.405	2.24539	2.59974			0.716659			0.744444	0.433333
2.06362	2.1403	3.33227	3.5412	1.19192	3.54074			0.633348			0.800077	0.85
1.53422	1.45282	3.12459	4.16309	2.93955	5.90417			1.18335			0.711198	0.733333
1.16915	1.92947	3.8136	3.14773	3.40524	3.85901			4.3			1.80014	0.433346
1.94413	2.15647	3.09972	3.64946	2.04301	2.14774			0.483333			0.556	0.55
1.94572	1.53223	3.1326	4.086	3.51508	2.67158			0.366667			0.389048	0.866667
1.52637	1.362	3.32933	4.59675	2.72341	2.00713			2.46667			1.75018	0.683333
1.79132	1.00357	3.59073	4.70509	2.724	3.29157			0.366667			0.6	0.683333
2.00713	1.52224	2.724	3.49012	2.724	3.10699			0.633333			0.633333	0.516667
2.40351	2.00044	3.02667	3.5412	2.8375	2.4557			0.433333			0.983369	0.4
1.52927	1.39521	3.89143	3.75724	2.9964	2.89427			0.666667			0.366667	0.783323
2.29214	1.75114	1.96733	3.65589	3.5412	4.42643			0.583328			0.533796	1.1
1.74435	1.6438	4.086	2.84074	3.08242	2.11106			0.450001			1.12222	1.74999
1.80645	1.92947	3.70928	4.994	2.724	2.43213			0.35			0.400154	0.4
2.42438	1.53773	3.178	3.93674	3.632	2.29597			0.383333			2.00012	2.4
1.19175	1.40739	3.76926	3.46925	3.9498	3.30774			0.6			0.561111	0.466667
1.362	1.55657	3.2915	3.7455	2.724	2.09537			0.649986			0.358333	0.7
1.53223	0.576228	3.45738	5.448	3.5412	3.21038			0.383333			0.458409	0.466667
1.30721	0.756679	3.59957	4.64682	2.89425	1.86141			5.83334			0.489015	0.433333
2.27944	4.23731	3.78333	4.4413	2.56056	3.24784			0.600002			0.344444	0.366667
1.85726	1.87278	2.98343	3.84913	2.3154	3.4806			0.383338			0.511232	1.16666
1.75114	2.10493	2.80412	3.5412	1.66467	2.87536			0.366667			0.944444	0.4
2.11001	1.96734	3.27992	4.086	3.4504	3.98125			0.9			0.516667	0.833333
1.63943	2.06245	3.51357	3.81015	3.7228	3.4806			0.716673			1.21648	0.366667
1.21069	2.40351	3.00441	3.7228	3.02667	2.5538			0.516664			0.365831	0.616675
1.71153	1.79782	4.086	4.26365	3.0645	2.43213			1.85			0.466667	0.416667
2.41273	3.69683	3.27731	4.81938	3.632	3.45746			1.18333			0.344489	1.95
1.58902	2.30063	3.23475	3.98871	2.043	3.10228			0.516664			0.372222	0.683333
1.77057	2.56836	2.85581	4.086	3.48067	3.40507			0.5			0.377819	0.5
1.68199	1.362	2.77848	4.59675	3.5412	1.51334			1.50001			0.41675	0.35
1.54913	3.39219	3.3391	4.52665	2.9964	2.04301			0.666667			0.341667	0.383333
2.11341	2.72401	3.178	4.23733	2.21325	3.26878			0.4			0.400087	0.983335
1.66843	3.92259	2.27	3.20729	2.5878	3.06457			0.600002			0.341667	0.749993
1.65942	3.46686	2.497	4.10392	4.2222	3.08719			1.96667			0.611111	2
1.16022	2.3349	3.178	5.448	4.71462	2.78881			0.5			1.37778	1.13334
1.71774	3.4409	2.5878	4.086	5.448	2.5294			2.96667			0.455556	0.433333
1.13812	2.63319	2.51446	4.46433	4.086	2.45156			1.51667			0.572465	0.6
1.91122	2.63319	2.14029	5.06967	4.54	3.189			0.4			0.472255	0.766667
2.42131	2.92175	2.724	4.46906	3.5412	2.04301			0.5			0.391667	0.566655
1.77653	1.0215	2.724	3.21927	3.57525	2.82876			0.5			0.883373	0.45
1.2033	3.05422	2.21325	4.36779	2.724	2.95102			0.433333			0.341667	0.4
2.60892	1.6763	2.724	4.18329	3.02667	1.51334			0.883333			0.941214	0.733333
1.75468	2.42468	2.27	3.48672	3.178	1.70249			0.383333			0.450077	0.483333
1.66956	2.49705	3.0645	3.82024	2.724	2.74121			1.6			0.941144	0.6
1.55268	2.15056	3.92576	5.47698	3.04829	2.80182			0.466667			0.491737	0.733333
2.13109	2.79214	3.98321	4.17113	3.13673	2.31906			0.366667			0.908372	0.366667
1.93133	2.72401	3.11314	4.9032	3.28482	3.26878			0.466667			0.725192	0.649986
1.48148	2.58775	3.22579	4.62107	3.632	3.06457			0.366667			1.08337	0.483333
2.13643	3.20478	2.8602	3.57356	3.20729	3.06457			0.366667			0.5	0.4
1.67528	2.4145	3.53384	3.70464	3.48672	1.61422			2.66667			0.525	0.7
1.68716	1.87278	3.632	3.7455	1.96733	3.1132			0.666658			0.56575	0.366667
1.81	2.49705	3.96218	4.48142	1.96733	3.40507			0.366667			0.41675	1.21665
1.51207	2.27465	3.632	4.22937	2.497	2.7808			0.45			0.808333	0.616675
1.35248	1.94984	3.27889	4.45988	2.91186	3.02663			0.383333			0.425082	0.566667
1.96193	3.28281	3.4731	3.36244	3.34578	2.95102			0.933339			0.655579	1.4
1.55268	1.61542	3.28118	5.448	2.7899	2.72401			0.483333			0.341667	0.533333
2.10292	1.59329	3.178	4.95273	3.178	2.24327			0.566667				0.900012
2.04301	2.30494	2.65756	4.21781	3.405	3.03824			1.31666				0.966681
1.34838	3.27618	2.91857	3.62672	3.8136	2.60018			0.483346				0.466667
2.35251	2.07258	3.34903	4.4265	5.448	3.74552			0.383333				0.633323
2.00895	3.54111	2.62671	3.66692	3.38303	2.5727			0.65				0.4
1.83166	1.30524	2.27	4.71462	4.20982	2.45156			1.06667				0.633333
1.9398	2.72401	2.82877	4.1768	3.37881	3.24292			0.35				3.3
2.15555	2.07258	3.2688	4.4265	2.043	1.81599			0.816663				1.26666
2.03915	1.90678	2.88424	4.12727	2.1565	2.95102			0.550014				1.00001
2.44021	2.53619	2.74975	3.76553	2.51446	2.92829			0.55				0.4
1.70383	2.25585	2.24893	4.17113	2.951	2.4145			0.433333				1.1
2.23535	2.67538	2.12806	3.632	2.724	4.08599			0.749993				0.633333
1.83454	3.40507	2.09569	2.54635	2.21325	2.35251			0.366655				0.4
1.994	1.75626	3.32917	2.043	2.724	3.81356			0.4				0.8
1.6772	2.93351	2.61081	3.32933	3.2915	1.362			0.4				1.66667
1.51006	1.81599	2.61081	2.043	2.63888	2.29387			0.733333				0.666667
1.62737	2.55993	2.07266	2.20015	1.9068	1.51765			1.06667				0.6
2.11544	2.54236	3.24959	2.2473	2.89078	1.70249			0.366655				0.533333
1.83494	3.20075	2.21303	2.724	2.37089	2.2002			0.616667				0.633333
1.87278	3.16816	2.66158	2.82129	3.45738	2.61716			0.483346				0.4
2.24142	3.65586	2.52951	1.2485	3.28118	1.08961			0.8				0.8
2.06786	2.8356	3.16709	1.57992	4.313	2.32677			0.366667				1.66667
1.76553	1.75114	2.91816	4.3584	4.19077	2.30494			0.683333				0.666667
2.19437	1.44214	3.1489	4.58127	3.8136	2.31536			0.866673				0.6
1.00148	3.85901	3.09538	3.9725	4.767	1.75114			0.366655				0.533333
1.58902	1.42789	2.83763	3.632	3.69686	2.87912			1.06667				1.26667
2.37559	1.54772	2.30118	3.78457	3.46691	3.26878			0.416667				0.9
1.90833	1.52808	2.99695	4.767	6.81	2.82133			0.700007				0.766667
2.73845	1.85563	2.48363	4.086	2.93036	3.09216			0.716667				1.13333
1.73011	1.81599	3.27683	3.77845	3.0645	2.72401			0.550014				0.433333
1.76203	3.20883	3.26878	4.28057	3.68541	2.14559			0.75				0.7
2.45156	2.92682	3.57609	3.52518	3.55304	2.3349			1.13333				0.8
2.53099	2.72401	2.58764	3.5412	3.32328	2.32045			0.516667				0.833333
2.70204	2.8537	3.26878	4.00345	3.7455	2.43731			0.550014				0.466667
2.46208	1.77653	3.06486	2.93905	2.724	3.29743			1.33333				0.466667
3.1221	1.75114	3.20245	3.49494	3.24286	2.21815			1.03333				0.466667
2.21581	2.26998	2.31499	4.70509	3.03831	2.10493			0.433333				0.4
2.93043	2.3349	3.01089	3.44756	3.3369	2.86024			0.600002				0.883319
2.40762	2.32482	2.11828	4.75365	4.28057	2.10493			0.383333				0.666667
2.25177	2.67446	2.80742	3.94263	3.30771	3.81356			0.366667				0.6
3.12121	2.2357	2.32333	4.45745	3.83062	2.8148			0.5				0.466667
2.71204	2.92829	2.6242	3.8136	3.20637	3.81356			0.433333				0.4
2.72401	1.18815	2.91816	3.48512	3.46691	2.72401			0.483333				0.4
2.10686	1.77057	2.30485	4.3584	3.57921	3.26878			0.916667				0.5
2.77737	1.88582	2.8944	4.38049	3.6093	2.83079			0.566655				2.03333
3.60443	1.32416	2.44001	3.62502	3.405	2.61928			0.833333				0.566667
2.69502	2.21321	2.17881	3.73577	2.9964	2.30027			0.366667				1.3
2.5727	1.45929	2.39463	3.87319	4.994	2.79041			0.383333				1
2.45651	3.40507	2.8944	3.632	4.34138	3.51254			0.466667				0.8
2.10493	2.87536	3.46651	5.05886	3.405	2.8842			0.366667				0.533333
1.42764	2.22869	1.78788	4.96729	3.98385	2.8148			0.4				0.433333
3.0418	3.10066	2.67538	4.43227	3.859	2.45156			0.616675				0.466667
2.18789	3.46686	2.95034	3.5412	3.14962	2.38349			0.533333				1.13333
3.05422	2.29387	2.97761	4.2676	3.21043	2.42131			0.366655				1
1.93822	2.11106	3.13988	3.33455	3.37257	3.2347			0.65				0.5
2.63883	1.89166	3.40524	4.1768	2.79696	2.72401			0.466667				0.4
2.84986	1.362	3.26878	3.859	3.14308	1.9398			1.16667				1.06667
2.29487	1.2323	2.61973	4.4946	3.37776	2.67354			1.55001				0.433333
2.39502	1.89493	2.33452	4.17113	2.9964	3.30774			0.350003				0.361124
2.82485	1.73086	3.248	4.71949	3.2007	2.92335			0.399986				1.26666
2.54727	1.93155	1.89822	3.04829	2.33486	1.94572			0.516667				0.433333
2.25951	2.73773	2.84017	3.11826	2.5878	2.3349			1.45				0.5
2.42994	1.13502	2.94359	4.18879	3.23475	1.70249			1.35				0.766675
3.16177	1.3001	3.30774	4.17113	3.12125	2.51445			0.6				0.4
3.2121	2.49218	2.22869	-28.7722	3.03831	1.7811			0.533333				0.433333
2.06919	2.17923	2.22869	4.85213	1.67631	2.78129			0.6				1.43333
2.83079	3.03214	2.87484	3.72758	2.43214	3.18838			2.75				0.366667
2.33312	2.73953	2.91816	4.05016	2.25254	3.1132			0.583333				0.616675
2.41371	2.09162	2.62196	4.313	2.42133	2.87536			0.533333				1.03333
2.24089	1.95303	2.94764	3.57859	2.52943	3.31776			0.383333				0.9
2.3224	1.84474	2.92482	4.33689	2.14029	3.24784			0.716667				0.433333
2.5237	1.7862	2.23746	3.45364	2.07543	3.26878			1.59999				0.65
2.07542	3.09978	2.78634	3.98585	3.19366	3.63201			1.11667				1.03333
3.22446	2.69408	3.10272	5.448	3.32933	2.5727			0.45				0.666667
2.05815	2.28296	2.91816	3.859	3.07461	2.31536			0.4				0.566667
0.835354	3.63201	2.2587	4.767	3.632	1.45929			1				0.466667
2.80406	2.09978	2.9036	4.4946	5.902	2.5727			0.916682				0.716667
2.05161	2.09537	2.88133	4.1768	3.77645	2.63883			0.683333				0.6
3.5022	2.49705	2.15281	3.5412	3.11314	3.5022			0.999994				0.383333
2.30017	2.92682	2.78142	3.64127	4.994	3.67743			2.26667				0.5
2.2314	2.10783	2.40635	4.41618	2.84782	3.87646			0.8				0.483333
2.54534	1.77814	2.24539	4.02114	2.8375	3.2347			1.21665				0.483333
2.88746	3.05279	2.91418	6.81	3.405	2.58775			3.75				0.433333
1.55268	1.92562	2.46319	4.34961	3.44084	2.8375			0.366667				0.466667
3.74552	1.73011	2.40929	3.21043	2.724	3.3927			0.583328				0.366667
2.35061	2.57498	3.10862	3.65264	2.724	3.31991			0.933333				0.733333
3.0445	1.65142	2.80867	4.23733	2.724	2.8812			1.58335				1.13334
2.55294	2.69876	3.12493	3.27889	2.724	2.36725			0.950015				1.09999
2.51445	2.51121	2.68814	3.73452	2.724	2.5294			1.3				0.866667
2.58436	2.01462	3.17778	3.2007	3.30771	2.89728			0.6				0.833333
2.90862	1.87278	2.84781	4.28057	3.4731	3.31612			1.66667				0.366667
2.5415	1.91327	2.93418	3.18907	6.356	3.17794			0.866667				0.683333
2.22223	1.68626	2.72341	4.66971	4.01432	3.58417			1.08332				0.5
3.1011	2.92575	2.75943	4.4265	3.2688	3.37973			1.05				0.616667
2.17923	2.19634	3.02494	4.767	3.50229	2.86733			3.06665				1.65002
3.20261	1.70249	2.16533	4.02114	3.14669	2.98339			1.55				0.566667
2.13758	2.11869	2.68001	5.08747	3.19097	2.46858			1.41665				0.666667
2.70134	2.08843	2.36381	5.7204	4.9032	2.39716			0.35				0.433333
1.89647	1.16742	2.55402	3.50229	3.9498	3.46455			1.36667				1.30001
2.48919	1.82188	2.94494	3.178	3.7455	2.13446			0.833333				1.86667
2.11195	3.09553	2.63319	3.76553	3.28482	2.63555			0.366655				0.633333
2.70286	1.97256	2.66962	4.79319	3.632	2.98064			0.683333				0.666667
2.05347	1.64439	2.62869	4.0179	4.33364	4.90324			1.53334				0.4
2.19326	2.62756	3.43476	5.12112	3.01074	2.96433			1.83332				0.533333
3.10803	1.89493	1.64872	3.0872	3.44669	3.40507			0.45				0.65
2.6625	2.04301	1.362	4.92415	3.46691	3.40507			0.35				0.566667
2.99251	2.28097	1.66463	2.27	2.49987	2.90809			0.416667				0.6
3.0418	2.63702	2.35241	4.54	2.8602	3.81356			1.83332				0.533333
3.01706	1.87278	2.96256	4.4265	3.35262	1.92947			0.616667				0.766667
2.49342	1.23429	2.1729	4.12383	3.23754	4.35841			1.81667				0.8
1.53223	3.26878	2.07581	4.086	3.44506	1.63438			1.11667				0.8
2.47174	2.30494	2.32519	4.15086	3.31988	2.67354			3.70002				0.433333
3.24959	1.79978	2.8212	5.83714	3.0645	3.89144			1.03333				1.60001
2.69467	1.83943	2.61526	4.086	3.54688	2.04301			0.583333				1.33332
2.3349	1.72335	2.27034	5.29667	3.28482	2.36869			0.5				2.03333
2.39522	1.42252	1.63414	5.20036	3.57525	4.08599			0.433333				1.43333
3.5022	2.38997	2.24098	4.45745	3.22579	3.40507			0.6				0.366667
2.17273	1.97492	2.14783	4.25625	3.35262	3.18992			0.833333				0.55
2.02527	1.2382	2.42904	3.86632	2.96613	4.35841			1				0.550014
2.69478	1.83019	2.24539	2.724	3.0645	3.74552			0.6				0.700007
2.15272	1.66665	1.67953	3.56215	3.4504	3.83829			0.416667				0.816663
2.01341	1.81599	2.20011	5.448	2.42133	3.78331			0.35				0.649986
3.37259	1.60233	2.85421	2.9964	3.30771	1.57483			0.733344				0.366667
3.34315	3.24784	2.66732	4.13838	3.34309	2.58775			0.4				0.516667
2.93901	3.05093	2.04301	7.491	3.405	2.72401			1.5				0.9
2.34825	1.29276	1.73765	4.96729	4.54	3.26878			0.55				0.5
1.69896	3.17794	1.24848	5.20036	3.16665	3.26878			0.45				0.366655
2.80605	2.47839	2.64335	4.767	3.1326	2.84781			0.449991				0.366667
2.36677	2.15647	2.14451	2.30492	2.95583	2.3563			0.466667				0.766667
2.74001	2.40968	2.22869	4.994	3.66692	2.94197			1.51667				0.4
2.88172	1.90678	2.22607	3.7455	3.56215	2.5538			1.03333				0.366667
2.24212	2.29524	2.8944	4.21369	2.56685	2.15056			0.433333				0.85
3.58003	1.86005	2.28025	4.9032	1.7025	2.26998			0.533333				0.433333
2.03492	1.85095	2.50328	4.40031	3.30771	1.96734			0.949985				1.69999
1.82036	1.45282	2.64335	3.56714	2.724	2.5538			0.850013				0.516667
1.9534	1.5689	3.7138	4.2222	3.37776	2.15056			0.516667				0.466667
2.16232	2.64835	2.99695	5.3118	5.448	2.26998			0.783323				1.28333
1.92497	2.29068	2.86063	3.9725	4.4265	1.96734			0.783323				0.366667
2.19548	2.59555	2.75701	4.51163	3.28482	2.72401			0.483333				0.5
1.52706	1.58902	2.98312	4.31914	4.086	2.45156			1.43335				0.5
2.47205	2.30494	2.72341	3.405	3.405	2.42795			1.18335				0.966656
2.32789	2.43731	2.32333	3.78072	3.22579	3.4806			0.983325				0.7
3.6438	2.5538	2.53799	3.66038	3.12756	3.03158			0.766652				1.23333
2.36515	2.4826	2.22869	3.76553	2.68394	3.5022			0.366667				0.53334
3.10405	1.78762	2.24098	4.34961	3.2688	2.20518			0.433333				0.733333
3.55443	2.47174	3.19316	4.54	3.5412	3.7046			2.33333				0.4
2.50276	2.92829	2.9036	3.85417	5.902	3.08719			0.633348				0.5
2.9069	1.46287	2.10453	4.47224	3.93467	2.72401			0.833333				0.465811
2.08302	1.93319	2.31499	3.31988	2.70092	2.61928			0.45				0.9
2.64835	0.762725	2.22258	4.4265	2.55013	1.53223			0.383333				0.766667
2.16156	2.8842	2.83256	4.14048	3.59073	3.1132			0.533333				0.700333
3.05752	2.06888	2.66732	4.767	4.26365	2.36553			0.566655				0.55
2.52223	1.4897	3.01089	4.28057	4.12727	3.55314			1.40001				0.716186
	2.04301	2.58217	5.05886	4.2222	3.17794			0.633333				0.65
	1.45929	2.96529	4.00428	3.02667	3.08938			0.8				0.749894
	1.81599	3.03625	3.68541	2.89425	2.98767			0.900016				0.400333
	1.79782	2.32892	3.78333	4.04344	2.21954			0.600002				0.450003
	2.45156	2.06558	1.0173	4.27173	1.58902			0.533333				2.8668
	1.66469	2.65929	1.12447	3.70294	2.99639			0.9				1.05567
	2.30027	2.56047	1.20925	4.64682	2.95102			0.366667				0.922333
	2.20682	3.10125	1.17512	3.76171	3.40507			0.583328				1.26667
	1.90439	3.03342	1.12447	4.54	3.32189			0.600002				0.422333
	1.95791	2.39853	1.22172	4.66971	2.10493			1.96667				0.589
	2.1403	3.46473	1.23996	2.96721	2.2002			0.4				1.12218
	1.43369	2.90492	4.70509	4.59675	2.45156			0.383338				1.46662
	2.4145	2.35905	4.38498	4.00588	4.76712			1.50001				0.466667
	2.7808	2.57781	2.951	4.1541	3.02663			0.649986				1.76674
	1.7626	2.51477	5.448	3.44506	3.36498			0.449991				3.26683
	1.8258	3.76248	4.086	3.405	3.54111			0.550014				1.08913
	1.62686	2.92615	3.98871	4.767	3.1674			0.65				0.911333
	1.85726	2.95034	2.9964	3.48067	2.93043			1.23333				0.378333
	2.27682	3.44529	4.6308	3.69686	2.92829			0.366655				0.488087
	2.35592	2.77651	4.086	3.632	3.91575			0.383338				0.466143
	1.92078	2.79251	7.491	4.78035	2.72401			0.6				0.822667
	2.81129	3.23217	4.4265	3.7455	3.74552			0.4				0.510536
	2.65233	3.72184	3.50229	1.73345	3.26878			1.24999				0.866361
	2.03476	2.42507	4.0406	1.94571	3.81356			0.350003				0.866667
	1.60522	3.25916	4.313	2.33486	3.40507			0.6				0.933333
	2.42131	3.33249	3.92885	4.086	2.29387			0.833333				0.616667
	2.47634	2.35715	2.951	4.9032	2.8375			0.900012				0.711
	2.20355	2.63883	6.81	4.47015	1.362			0.799993				1.15519
	1.99437	3.08515	4.086	3.53111	1.53968			1.73332				0.4
	1.90678	2.84781	6.129	4.086	2.25434			1.43334				2.00006
	1.91921	2.8389	3.632	4.50869	2.72401			0.95				0.444333
	1.59549	2.72341	4.30105	3.02194	3.09216			0.633348				1.76635
	1.91532	2.63319	3.1326	3.5412	2.04301			0.933318				1.78902
	2.67932	2.72341	4.02114	4.20443	2.8375			0.516664				1.05545
	3.21663	2.93686	3.632	4.2222	2.38349			0.53334				0.767
	2.96433	2.42111	3.66038	5.34323	2.87536			1.43334				0.355667
	2.212	2.65472	4.086	4.30392	3.42499			1.85				1.07747
	1.65388	3.11305	3.96859	4.6263	3.26878			0.383338				2.54433
	2.17298	2.78881	4.47514	3.859	1.70249			0.583333				0.683333
	2.36077	2.99695	4.0179	4.6308	2.69782			1.86667				0.433667
	2.26998	2.83763	4.22392	5.25343	3.98125			0.566667				1.65
	2.42131	2.57237	3.7455	3.78333	3.31414			0.833333				0.933333
	2.42606	2.55402	4.59675	3.859	3.55091			0.700002				1.73333
	1.58902	3.13089	3.77169	3.6774	3.55629			0.733344				1.48333
	2.76405	3.26878	3.859	4.29554	2.22869			3.28332				0.367
	3.40507	2.92882	6.5376	2.724	2.42954			0.499989				1.01667
	2.25026	2.87484	4.92914	3.405	2.8148			0.733333				1.69968
	2.17923	2.36286	3.859	3.46691	2.5538			0.399986				0.444667
	1.77057	2.80867	3.65794	3.405	3.17335			0.35				0.344667
	1.7485	3.06486	3.32328	6.356	3.17794			0.466669				0.389
	2.71393	2.80867	3.405	3.5412	2.42131			0.65				0.366667
	2.6695	2.72341	3.28118	5.448	4.38879			0.5				0.922333
	2.35251	2.59643	4.086	3.91575	2.5538			1.68334				0.9
	1.13502	3.13838	4.44325	5.61825	2.01955			0.583333				0.75
	2.46035	2.4142	4.38867	4.47514	2.56058			1.23335				0.417
	4.08599	3.42778	4.18329	7.491	2.46706			0.633348				6.33332
	1.73771	3.51873	2.91857	5.59933	3.01075			0.35				0.444333
	2.00713	3.61014	4.8124	8.172	2.41647			0.733333				0.421421
	2.09537	2.77406	4.086	4.767	3.26878			0.383338				4.36654
	2.00713	3.3643	4.086	3.98871	3.69683			3.15				0.566667
	1.81599	3.06054	4.313	3.50229	3.5022			0.8				0.517
	2.00713	2.65244	4.086	5.14533	3.21038			1.31666				0.483667
	1.72045	3.34582	3.8136	4.65947	4.76712			0.766675				0.366667
	1.42844	3.0591	3.42161	2.9964	2.58064			0.65				0.699871
	1.86729	2.91816	3.85346	3.632	3.2415			0.466667				1.36667
	2.08017	3.08224	5.59933	4.2222	3.51855			0.449991				0.599409
	1.60233	2.98725	4.767	4.767	2.50891			1.38333				1.1
	2.26998	2.72341	4.36459	3.27889	2.84781			0.866673				0.5
	2.09706	3.45057	5.448	3.57525	2.72401			0.383333				0.567
	3.2347	2.63206	4.23733	4.40031	2.21321			0.683333				0.366667
	3.13254	3.55369	4.086	3.98123	2.31536			0.483346				0.56602
	2.10493	3.31925	5.1756	4.37786	2.64687			0.483346				0.383333
	1.31807	3.17778	4.086	4.3584	2.50891			1.18335				0.983333
	1.53223	3.06774	6.129	4.92415	2.771			1				0.350333
	1.71872	3.01089	3.91575	3.79926	3.10699			0.383338				0.466667
	1.28187	3.17778	3.69686	4.07384	2.25585			0.466667				0.6
	1.72595	3.21023	8.626	4.6989	4.63066			0.366667				0.516667
	2.49705	3.46651	5.448	4.70214	3.59078			0.850013				0.95
	1.98595	3.51873	4.95273	4.85213	3.0907			0.5				0.916705
	2.07542	3.7831	3.66038	4.34138	2.30201			0.783333				0.733667
	1.7626	3.26878	4.35306	3.9725	2.35251			1.15				1.28333
	1.46108	3.25756	2.951	5.23846	3.32934			0.383333				2.20008
	1.53223	2.37915		4.34138	1.58902			0.483346				0.617
	1.97006	3.06486		4.26256	1.83166			0.433333				0.833333
	2.60018	3.26878		4.1768	2.21954			0.466669				0.416667
	1.4356	3.45764		4.24624	3.74552			0.433333				0.400333
	2.10219	2.72341		4.3584	2.49705			2.38333				2.33333
	1.92947	2.69864		4.54	3.58549							0.355667
	2.58775	2.74133		5.27775	4.66978							1.93333
	2.23754	3.29141		4.93725	2.83941							0.778264
	1.40454	3.40524		3.405	2.95102							0.348595
	2.21321	3.28168		5.448	1.54358							0.4
	1.84272	2.43203		4.2269	2.63962							1.38392
	0.860222	2.82876		4.94621	3.32934							0.783333
	1.94572	3.04194		6.583	2.72401							1.95004
	3.17794	2.34203		4.54	3.23801							1.35
	1.34433	2.52739		4.9032	3.21038							0.348897
	1.84272	2.58764		4.19643	3.54111							0.550333
	1.53223	2.16701		4.38867	2.46858							0.45
	1.99064	3.91553		3.57525	2.95102							0.465811
	2.00638	3.21647		2.724	3.17794							0.398953
	1.4836	2.52002		3.57525	3.06457							1.25
	1.50171	3.37446		4.313	2.54823							0.443688
	1.98878	2.35241		4.8805	2.42131							0.4
	2.39609	3.26878		4.69133	2.40968							0.465811
	2.47634	2.52107		4.9486	2.86295							0.383333
	2.09818	2.27034		4.59675	3.00098							1.03333
	2.61048	2.33452		4.40031	3.18761							0.650102
	1.61291	2.02687		6.129	3.08457							0.516667
	1.19175	2.00713		4.89671	4.99404							0.832668
	1.28631	2.95034		4.8805	3.40507							1.01667
	1.77653	2.55402		4.69133	3.89144							1.13333
	1.95791	1.80285		4.34792	3.81356							0.766667
	2.24327	2.95576		3.78333	1.60966							0.999444
	1.01277	2.97212		4.1768	2.87536							0.366667
	0.947461	2.40929		3.01586	2.27646							1.85
	1.64141	2.42309		4.086	3.56523							0.855667
	1.77057	2.24362		4.3584	3.8351							0.366667
	1.45282	2.43801		4.93725	3.40507							0.844667
	1.31334	2.69747		4.69133	5.22095							0.411333
	1.66992			3.15312	3.15132							0.7
	1.11435			5.12753	1.362							0.622333
	1.20822			4.96471	3.17794							0.409915
	1.47098			4.086	1.94572							0.533333
	2.1403			5.9928	3.06457
	2.41184			5.01021	3.21929
	1.56228			3.36916	2.58775
	2.38349			2.33486	2.82133
	1.84845			4.9032	2.90162
	2.021			3.92576	2.91856
	1.75626			4.70509	2.90558
	1.81599			3.632	2.45156
	1.7862			4.78897	2.45156
	1.63438			4.086	2.7997
	2.29068			2.8375	2.55886
	2.8812			4.00588	2.3349
	1.65388			4.2676	3.34315
	1.2382			5.902	3.0907
	1.21341			3.29747	3.55091
	1.20178			4.767	3.69683
	1.62144			4.91833	5.05903
	1.46287			5.7885	4.37261
	1.75114			4.086	2.81355
	1.53968			3.7455	3.22101
	2.84246			4.54	3.90433
	2.23219			3.91575	2.23368
	1.16742			4.52184	3.02663
	1.98106			4.57243	2.45156
	1.19988			3.7455	5.4481
	2.04301			5.1756	2.69864
	2.2002			3.87874	2.3995
	2.01061			4.03556	3.42778
	1.79209			4.82375	2.45206
	1.87278			4.2269	4.31184
	1.53968			3.55633	2.74253
	2.04301			4.086	3.03767
	1.77377			4.3584	2.05464
	1.95573			4.086	3.8144
	1.43766			3.859	3.34917
	1.42391			3.405	2.32333
	1.72119			4.994	3.34248
	2.26998			4.05278	3.30774
	1.22911			5.1075	2.38397
	1.60097			4.85903	2.33733
	2.29068			4.994	1.70249
	2.04301			5.20036	2.21303
	2.26998			4.27517	2.21303
	1.72521			4.28629	2.57237
	1.50535			3.8136	2.38397
	2.28813			4.58127	1.654
	2.31536				1.99737
	2.26998				2.80617
	1.28631				2.29844
	2.22869				3.06486
	1.70249				3.63124
	2.84781				3.31595
	2.04301				2.14038
	2.29597				2.84781
	1.75924				2.30669
	1.93915				2.72341
	1.77057				3.40524
	2.14774				2.35715
	1.04152				2.63544
	1.86702				3.74613
	1.95573				3.0591
	1.29032				3.40524
	2.04301				3.07498
	2.17923				3.85901
	1.24355				3.00809
	2.28623				3.63124
	1.92947				2.85549
	1.362				2.75338
	1.84272				2.8944
	1.70249				2.72341
	2.04301				1.84872
	1.81599				1.75146
	1.96127				2.29844
	1.16022				3.06486
	1.86647				3.74613
	1.92284				2.72341
	1.95791				2.07266
	1.29715				2.79251
					0.71355
					2.37626
					1.362
					2.72341
					2.57237
					3.89144
					3.40524
					2.58108
					3.22588
					2.86707
					3.03767
					1.98617
					3.8144
					1.86367
					2.95034
					2.42805
					4.42725
					3.14288
					2.97761
					2.79251
					2.83763
					2.40929
					2.78881
					2.33452
					2.22869
					1.63414
					1.81599
					2.8944
					3.2009
					3.34248
					2.64676
					2.14038
					3.02635
					2.92882
					2.87484
					2.72341
					2.04301
					3.51873
					2.00036
					3.30774
					3.08661
					3.51873
					2.98312
					2.78634
					2.33452
					2.72341
					2.84781
					2.8944
					2.86063
					3.85901
					4.08718
					3.34248
					2.8632
					2.78634
					3.248
					2.89965
					2.35241
					3.23533
					2.27034
					2.72341
					3.26878
					1.67953
					2.89702
					2.99695
					2.62644
					2.77161
					2.72341
					5.78874
					3.24324
					3.32917
					2.99695
					3.28168
					2.78634
					1.57678
					2.43203
					4.08718
					3.14288
					2.46421
					2.92215
					2.6893
					3.28492
					2.24362
					1.88568
					2.40929
					2.95034
					1.89682
					2.8632
					3.28492
					0.80709
					2.43701
					1.85753
					2.8944
					1.60943
					2.72341
					2.27034
					2.49705
					2.04301
					1.362
					1.81599
					3.48975
					3.07643
					3.09538
					2.55402
					3.40524
					3.89144
					2.66158
					2.72341
					4.08718
					2.61081
					2.43701
					3.42952
					3.8144
					3.34248
					2.21997
					2.27034
					2.94359
					1.55635
					1.70249
					2.20871
					2.39561
					3.02635
					2.49705
					2.49705
					2.51477
					2.78511
					2.45206
					2.30485
					5.44648
					2.98312
					3.06486
					2.88655
					2.12806
					3.32917
					2.52951
					1.70249

## Sheet: Fig. 1F
Transition Frequency
	Growth to Pause			Growth to Shrinkage (rescue)
Rh tubulin	0	0	0	0.09	0.18	0.13
10 nM CSPP-L FL + rhtub	1.34	0.58	0.99	0	0	0
EB3 control	0	0	0	0.75	0.8	0.66
0.5 nM CSPP-L FL + EB3	0.02	0.03	0	0.4	0.56	0.9
5 nM CSPP-L FL + EB3	0.8	0.66	0.32	0.18	0.23	0.22
10 nM CSPP-L FL + EB3	0.83	0.99	1.07	0.08	0.04	0.04
Transition Frequency
	Pause to Growth			Pause to Shrinkage
10 nM CSPP-L FL + rhtub	0.82	1.21	0.97	0.06	0.07	0.04
0.5 nM CSPP-L FL + EB3	2.2	1.98		0	0
5 nM CSPP-L FL + EB3	0.97	1.44	1.6	0.06	0	0.13
10 nM CSPP-L FL + EB3	0.99	0.67	1.16	0.03	0.02	0.07
Transition Frequency
	Shrinkage to Growth (rescue)			Shrinkage to Pause
Rh tubulin	0.99	0.2	0.32	0	0	0
10 nM CSPP-L FL + rhtub	0.67	3.6	2.18	3.69	2.4	4.36
EB3 control	0	0.06	0.19	0	0	0
0.5 nM CSPP-L FL + EB3	2.49	2.21	4.11	0.11	0	0
5 nM CSPP-L FL + EB3	1.86	1.84	4.8	1.86	0.97	0.77
10 nM CSPP-L FL + EB3	2.03	2.84	1.73	1.35	1.14	2.04

## Sheet: Fig. 1I
		EB3	CSPP-L
	0	0.0856012	0.236585
	0.2	0.0415636	0.0487805
	0.4	0.141514	0.155285
	0.6	0.0870856	0.153659
	0.8	0.0596239	0.16748
	1	0.0445324	0.189431
	1.2	0.108857	0.0528455
	1.4	0.0497279	0.101626
	1.6	0.041811	0.0731707
	1.8	0.173182	0
	2	0.131865	0.0634146
	2.2	0.0428006	0.0829268
	2.4	0.0940129	0.182114
	2.6	0.112073	0.200813
	2.8	0.0766947	0.250407
	3	0.0727363	0.238211
	3.2	0.159574	0.128455
	3.4	0.104899	0.22439
	3.6	0.0465116	0.379675
	3.8	0.199901	0.0821138
	4	0.135824	0.0203252
	4.2	0.0764473	0.126016
	4.4	0.192974	0.156911
	4.6	0.219693	0.213821
	4.8	0.20188	0.273984
	5	0.174171	0.226829
	5.2	0.280554	0.338211
	5.4	0.319149	0.153659
	5.6	0.446561	0.096748
	5.8	0.616279	0.0658537
	6	0.556408	0.095122
	6.2	0.532162	0.222764
	6.4	0.556903	0.134959
	6.6	0.782039	0.0560976
	6.8	0.886195	0.241463
	7	0.969322	0.220325
	7.2	1	0.113008
	7.4	0.89906	0.284553
	7.6	0.740228	0.152033
	7.8	0.825581	0.295122
	8	0.809995	0.263415
	8.2	0.681593	0.281301
	8.4	0.664028	0.269919
	8.6	0.755319	0.273171
	8.8	0.679861	0.326829
	9	0.576942	0.421138
	9.2	0.592528	0.217886
	9.4	0.531667	0.4
	9.6	0.373577	0.501626
	9.8	0.438149	0.465854
	10	0.467343	0.638211
	10.2	0.501237	0.845528
	10.4	0.63805	0.874797
	10.6	0.771895	0.842276
	10.8	0.786987	0.923577
	11	0.738496	0.825203
	11.2	0.829045	0.807317
	11.4	0.738743	0.850407
	11.6	0.633102	0.871545
	11.8	0.623949	0.742276
	12	0.711529	0.756911
	12.2	0.520782	0.820325
	12.4	0.602425	0.905691
	12.6	0.561356	0.717073
	12.8	0.444087	0.863415
	13	0.434686	0.904065
	13.2	0.476002	0.762602
	13.4	0.495052	0.753659
	13.6	0.388669	0.94878
	13.8	0.469075	0.885366
	14	0.404008	0.730081
	14.2	0.339931	0.720325
	14.4	0.380505	1
	14.6	0.433696	0.985366
	14.8	0.404998	0.784553
	15	0.303563	0.992683
	15.2	0.270411	0.836585
	15.4	0.238991	0.735772
	15.6	0.189758	0.809756
	15.8	0.163533	0.755285
	16	0.17714	0.676423
	16.2	0.160317	0.801626
	16.4	0.178872	0.700813
	16.6	0.224889	0.686992
	16.8	0.163038	0.802439
	17	0.147452	0.7
	17.2	0.210292	0.753659
	17.4	0.253587	0.734146
	17.6	0.194458	0.595935
	17.8	0.232558	0.773171
	18	0.220435	0.612195
	18.2	0.264473	0.744715
	18.4	0.245423	0.813821
	18.6	0.285997	0.625203
	18.8	0.25334	0.508943
	19	0.15141	0.581301
	19.2	0.232806	0.795122
	19.4	0.29812	0.698374
	19.6	0.187284	0.758537
	19.8	0.198664	0.73252
	20	0.229095	0.573984
	20.2	0.235527	0.755285
	20.4	0.21425	0.707317
	20.6	0.193963	0.623577
	20.8	0.206828	0.773171
	21	0.148441	0.827642
	21.2	0.121475	0.53252
	21.4	0.24567	0.550407
	21.6	0.100198	0.613821
	21.8	0.203859	0.542276
	22	0.164028	0.573984
	22.2	0.144236	0.545528
	22.4	0.0828798	0.629268
	22.6	0.12766	0.497561
	22.8	0.129886	0.569106
	23	0.0341415	0.794309
	23.2	0.134092	0.686179
	23.4	0.110341	0.57561
	23.6	0.0930233	0.686992
	23.8	0.0677882	0.657724
	24	0.0381	0.586992
	24.2	0.0838694	0.447967
	24.4	0.045522	0.623577
	24.6	0.0603662	0.602439
	24.8	0.086096	0.530894
	25	0	0.56748
	25.2	0.0752103	0.456911
	25.4	0.0519545	0.490244
	25.6	0.00494805	0.55935
	25.8	0.0554181	0.543089
	26	0.108857	0.43252
	26.2	0.0905492	0.491057
	26.4	0.0348837	0.565041
	26.6	0.0786739	0.435772
	26.8	0.12098	0.529268
	27	0.0880752	0.665041
	27.2	0.186541	0.476423
	27.4	0.128402	0.406504
	27.6	0.105888	0.562602
	27.8	0.0482434	0.6
	28	0.149926	0.421138
	28.2	0.115042	0.487805
	28.4	0.0826324	0.686179
	28.6	0.138298	0.617073
	28.8	0.165017	0.652033
	29	0.0776843	0.544715
	29.2	0.106878	0.669919
	29.4	0.137061	0.364228
	29.6	0.153142	0.591057
	29.8	0.0616032	0.670732
	30	0.159327	0.479675
	30.2	0.167244	0.569919
	30.4	0.123454	0.620325
	30.6	0.13904	0.670732
	30.8	0.126175	0.560976
	31	0.104404	0.439837
	31.2	0.110341	0.556911
	31.4	0.14003	0.450407
	31.6	0.0796635	0.617886
	31.8	0.0591291	0.573984
	32	0.103909	0.392683
	32.2	0.0376051	0.537398
	32.4	0.0482434	0.550407
	32.6	0.104404	0.500813
	32.8	0.128402	0.472358
