# Supplementary material for: CSPP1 stabilizes growing microtubule ends and damaged lattices from the luminal side
Source: J Cell Biol. 2023 Feb 8;222(4):e202208062. doi: 10.1083/jcb.202208062 (PMC9948759; doi:10.1083/jcb.202208062)
Supplement: Data S2 — shows numerical data of plots in Fig. 2. [file JCB_202208062_DataS2.xlsx]

## Sheet: Fig. 2B
Distance (µm)	CSPP-L (norm)	Fchitax (norm)
0	0.122227	0.160378
0.0454	0.072227	0.122641
0.0908	0.094447	0.115565
0.1362	0.083333	0.101414
0.1816	0.1	0.087263
0.227	0.066667	0.091981
0.2724	0.022227	0.115565
0.3178	0.033333	0.10849
0.3632	0.00556	0.101414
0.4086	0.00556	0.10849
0.454	0.011113	0.136792
0.4994	0.033333	0.167454
0.5448	0.088893	0.167454
0.5902	0.116667	0.165094
0.6356	0.116667	0.176887
0.681	0.111113	0.235848
0.7264	0.07778	0.257075
0.7718	0.05556	0.25236
0.8172	0.094447	0.29717
0.8626	0.12778	0.346698
0.908	0.12778	0.382076
0.9534	0.138893	0.384433
0.9988	0.2	0.375
1.0442	0.322227	0.429247
1.0896	0.50556	0.488208
1.135	0.583333	0.490566
1.1804	0.694447	0.507077
1.2258	0.85556	0.514152
1.2712	0.90556	0.509434
1.3166	0.95556	0.492926
1.362	1	0.4717
1.4074	0.90556	0.523585
1.4528	0.794447	0.639151
1.4982	0.761113	0.76887
1.5436	0.733333	0.844339
1.589	0.77778	0.839624
1.6344	0.85556	0.790096
1.6798	0.811113	0.752358
1.7252	0.783333	0.731132
1.7706	0.788893	0.797172
1.816	0.65	0.941039
1.8614	0.544447	0.950472
1.9068	0.444447	0.867926
1.9522	0.316667	0.81368
1.9976	0.266667	0.658019
2.043	0.25	0.43868
2.0884	0.211113	0.29717
2.1338	0.15	0.198113
2.1792	0.1	0.125001
2.2246	0.094447	0.084906
2.27	0.07778	0.049528
2.3154	0.05	0.054246
2.3608	0.138893	0.106132
2.4062	0.22778	0.127359
2.4516	0.211113	0.148585
2.497	0.166667	0.158018
2.5424	0.15	0.14151
2.5878	0.161113	0.169811
2.6332	0.172227	0.165094
2.6786	0.116667	0.113208
2.724	0.05556	0.075473
2.7694	0.05556	0.070755
2.8148	0.10556	0.091981
2.8602	0.10556	0.106132
2.9056	0.072227	0.101414
2.951	0.07778	0.106132
2.9964	0.094447	0.125001
3.0418	0.122227	0.148585
3.0872	0.12778	0.150943
3.1326	0.1	0.099057
3.178	0.061113	0.084906
3.2234	0.05556	0.125001
3.2688	0.044447	0.143867
3.3142	0.038893	0.153303
3.3596	0.094447	0.195756
3.405	0.111113	0.231133
3.4504	0.10556	0.294813
3.4958	0.111113	0.313679
3.5412	0.122227	0.275944
3.5866	0.1	0.29717
3.632	0.07778	0.32783
3.6774	0.1	0.325472
3.7228	0.05556	0.294813
3.7682	0.066667	0.254717
3.8136	0.116667	0.212264
3.859	0.094447	0.181605
3.9044	0.07778	0.160378
3.9498	0.116667	0.165094
3.9952	0.122227	0.158018
4.0406	0.111113	0.146227
4.086	0.133333	0.122641
4.1314	0.10556	0.091981
4.1768	0.05	0.087263
4.2222	0.044447	0.066037
4.2676	0.033333	0.066037
4.313	0.02778	0.084906
4.3584	0.066667	0.103775
4.4038	0.094447	0.117926
4.4492	0.10556	0.122641
4.4946	0.138893	0.139152
4.54	0.111113	0.148585
4.5854	0.033333	0.127359
4.6308	0.038893	0.125001
4.6762	0.061113	0.106132
4.7216	0.061113	0.068397
4.767	0.066667	0.054246
4.8124	0.07778	0.049528
4.8578	0.07778	0.061322
4.9032	0.083333	0.063679
4.9486	0.088893	0.051886
4.994	0.083333	0.058961
5.0394	0.061113	0.058961
5.0848	0.05556	0.011793
5.1302	0.05	0
5.1756	0.011113	0.023584
5.221	0	0.047171
5.2664	0.016667	0.049528
5.3118	0.061113	0.009433
5.3572	0.10556	0.047171
5.4026	0.1	0.084906
5.448	0.12778	0.094339
5.4934	0.172227	0.134434
5.5388	0.183333	0.146227
5.5842	0.144447	0.158018
5.6296	0.066667	0.169811
5.675	0.016667	0.162736
5.7204	0.033333	0.134434
5.7658	0.07778	0.127359
5.8112	0.116667	0.143867
5.8566	0.111113	0.136792
5.902	0.15	0.125001
5.9474	0.20556	0.153303
5.9928	0.166667	0.179245
6.0382	0.138893	0.143867
6.0836	0.094447	0.10849
6.129	0.044447	0.115565
6.1744	0.00556	0.129716
6.2198	0.011113	0.14151
6.2652	0.1	0.136792
6.3106	0.10556	0.158018
6.356	0.066667	0.233491
6.4014	0.1	0.257075
6.4468	0.166667	0.226415
6.4922	0.194447	0.247642
6.5376	0.183333	0.26415
6.583	0.172227	0.290095
6.6284	0.261113	0.436322
6.6738	0.416667	0.591983
6.7192	0.5	0.70283
6.7646	0.544447	0.832549
6.81	0.572227	0.962265
6.8554	0.65	1
6.9008	0.65	0.969341
6.9462	0.533333	0.863208
6.9916	0.472227	0.731132
7.037	0.35	0.606134
7.0824	0.216667	0.48585
7.1278	0.15	0.450473
7.1732	0.088893	0.459906
7.2186	0.116667	0.48585
7.264	0.194447	0.507077
7.3094	0.20556	0.490566
7.3548	0.20556	0.466982
7.4002	0.25	0.379718
7.4456	0.17778	0.235848
7.491	0.061113	0.193395
7.5364	0.044447	0.183962
7.5818	0.061113	0.150943
7.6272	0.05556	0.143867
7.6726	0.033333	0.117926
7.718	0.083333	0.07783
7.7634	0.10556	0.035377
7.8088	0.088893	0.016509
7.8542	0.138893	0.040095
7.8996	0.17778	0.068397
7.945
7.9904	0.148159	0.242503
8.0358	0.100451	0.230686
8.0812	0.140032	0.235105
8.1266	0.140663	0.240442
8.172	0.14961	0.257716
8.2174	0.213783	0.194879
8.2628	0.158818	0.101445
8.3082	0.106499	0.090163
8.3536	0.068464	0.056868
8.399	0.07682	0.060145
8.4444	0.077938	0.021137
8.4898	0.04824	0.048064
8.5352	0.086014	0.050198
8.5806	0.097048	0.065169
8.626	0.100491	0.018922
8.6714	0.099648	0.017059
8.7168	0.119124	0.024874
8.7622	0.132699	0.046635

## Sheet: Fig. 2C
Time (min)	CSPP-L (norm)	Fchitax (norm)
0	0.021448	0.018547
0.0333333	0.066606	0.046038
0.0666667	0.025092	0.030102
0.1	0.115	0.082485
0.133333	0	0.132668
0.166667	0.155301	0
0.2	0.030325	0.204719
0.233333	0.169796	0.22741
0.266667	0.172943	0.270839
0.3	0.288481	0.345102
0.333333	0.348658	0.520822
0.366667	0.393687	0.552586
0.4	0.41793	0.588064
0.433333	0.435442	0.717859
0.466667	0.748899	0.673565
0.5	0.726519	0.899042
0.533333	0.842117	1
0.566667	0.618996	0.768663
0.6	0.524294	0.755895
0.633333	0.86421	0.716319
0.666667	0.748894	0.961762
0.7	0.798438	0.758628
0.733333	1	0.938142
0.766667	0.739211	0.864671
0.8	0.705757	0.808094
0.833333	0.734464	0.822505
0.866667	0.848181	0.910899
0.9	0.865902	0.877787
0.933333	0.806643	0.92342
0.966667	0.834733	0.843747
1	0.951639	0.818394
1.03333	0.855138	0.892925
1.06667	0.833347	0.795871
1.1	0.895958	0.731679
1.13333	0.917911	0.8248
1.16667	0.866254	0.77066
1.2	0.862986	0.781346
1.23333	0.76593	0.842486
1.26667	0.745209	0.75511
1.3	0.704311	0.837974
1.33333	0.86758	0.761867
1.36667	0.812534	0.691782
1.4	0.861266	0.782725
1.43333	0.852756	0.775708
1.46667	0.857159	0.76572
1.5	0.722032	0.762023
1.53333	0.708497	0.720889
1.56667	0.680105	0.776342
1.6	0.717123	0.75745
1.63333	0.748765	0.789497
1.66667	0.714657	0.731812
1.7	0.718379	0.718137
1.73333	0.702257	0.761635
1.76667	0.665647	0.805671
1.8	0.642159	0.748787
1.83333	0.677129	0.754882
1.86667	0.65378	0.665373
1.9	0.709762	0.694204
1.93333	0.687178	0.683657
1.96667	0.680248	0.669846
2	0.746841	0.668052
2.03333	0.66281	0.652207
2.06667	0.618157	0.59323
2.1	0.710495	0.620186
2.13333	0.664006	0.611426
2.16667	0.651096	0.585225
2.2	0.604265	0.565217
2.23333	0.639188	0.506977
2.26667	0.646016	0.536811
2.3	0.727525	0.586985
2.33333	0.64437	0.588142
2.36667	0.622491	0.526041
2.4	0.66313	0.527109
2.43333	0.609605	0.583936
2.46667	0.617554	0.525199
2.5	0.606406	0.534665
2.53333	0.585445	0.569594
2.56667	0.571942	0.479435
2.6	0.658601	0.482326
2.63333	0.577013	0.492676
2.66667	0.537032	0.502529
2.7	0.524164	0.552685
2.73333	0.56504	0.46018
2.76667	0.567075	0.493322
2.8	0.581959	0.49013
2.83333	0.606499	0.463192
2.86667	0.458351	0.448735
2.9	0.529004	0.445568
2.93333	0.549089	0.458982
2.96667	0.482232	0.46575
3	0.577393	0.403307
3.03333	0.527066	0.449294
3.06667	0.577963	0.429895
3.1	0.534701	0.426909
3.13333	0.572679	0.446284
3.16667	0.464094	0.397309
3.2	0.539369	0.450011
3.23333	0.557618	0.389461
3.26667	0.505331	0.364884
3.3	0.499221	0.361212
3.33333	0.498276	0.376606
3.36667	0.571891	0.344792
3.4	0.556548	0.392515
3.43333	0.517258	0.350428
3.46667	0.497052	0.410177
3.5	0.539809	0.354053
3.53333	0.57679	0.340576
3.56667	0.481403	0.373259
3.6	0.47534	0.350355
3.63333	0.438683	0.382402
3.66667	0.520795	0.371314
3.7	0.489876	0.385127
3.73333	0.414157	0.402807
3.76667	0.453701	0.397518
3.8	0.452978	0.435203
3.83333	0.454397	0.359412
3.86667	0.516817	0.372274
3.9	0.488856	0.382818
3.93333	0.459361	0.312851
3.96667	0.433885	0.332178
4	0.478431	0.347822
4.03333	0.536893	0.326262
4.06667	0.517698	0.3566
4.1	0.453173	0.363504
4.13333	0.438224	0.346253
4.16667	0.433013	0.327359
4.2	0.483549	0.30277
4.23333	0.445455	0.309884
4.26667	0.43808	0.298337
4.3	0.397858	0.302156
4.33333	0.450869	0.263828
4.36667	0.401799	0.304853
4.4	0.388161	0.254267
4.43333	0.403764	0.280381
4.46667	0.429338	0.233542
4.5	0.43121	0.285623
4.53333	0.385051	0.274697
4.56667	0.377935	0.316233
4.6	0.405062	0.34822
4.63333	0.431359	0.325428
4.66667	0.329783	0.334785
4.7	0.321258	0.336311
4.73333	0.420952	0.306305
4.76667	0.41818	0.254581
4.8	0.42378	0.304311
4.83333	0.486914	0.333302
4.86667	0.428003	0.342731
4.9	0.369842	0.362778
4.93333	0.424151	0.396823
4.96667	0.313563	0.351496
5	0.341552	0.300269
5.03333	0.340657	0.339013
5.06667	0.410522	0.346018
5.1	0.373226	0.338261
5.13333	0.379493	0.364384
5.16667	0.39295	0.302575
5.2	0.372345	0.34776
5.23333	0.272262	0.333175
5.26667	0.317341	0.334392
5.3	0.354786	0.33724
5.33333	0.320312	0.283979
5.36667	0.324855	0.32608
5.4	0.296398	0.324277
5.43333	0.404241	0.314366
5.46667	0.359663	0.318606
5.5	0.366861	0.325391
5.53333	0.398952	0.31728
5.56667	0.330204	0.292563
5.6	0.39059	0.296727
5.63333	0.385329	0.343886
5.66667	0.371325	0.295348
5.7	0.363746	0.279103
5.73333	0.37145	0.303733
5.76667	0.422867	0.336655
5.8	0.365698	0.337465
5.83333	0.383549	0.311491
5.86667	0.394479	0.29417
5.9	0.322292	0.23756
5.93333	0.389088	0.243778
5.96667	0.369749	0.259675
6	0.357289	0.248397
6.03333	0.362407	0.267647
6.06667	0.326079	0.257393
6.1	0.284508	0.244326

## Sheet: Fig. 2D
0.829708
1.16976
0.933426
0.676654
1.35791
1.19787
1.05624
0.661939
0.810594
0.741056
1.11155
1.05557
0.975907
0.878235
0.595492
0.739404
0.676474
1.1848
0.747585
0.840179
0.894476
0.575733
0.699892
0.670267
0.838887
1.00025
0.602604
0.697297
0.792729
1.23265
0.959095
0.978646
0.759996
0.960466
1.04598
0.853051
1.30055
0.566519
0.523177
0.841649
0.736692
0.575534
1.32181
1.65067
0.805343
1.25102
0.886362
0.853577
0.63911
1.09785
0.834447
1.07476
0.664149
1.13647
0.899908
1.34443
1.0471
0.616733
0.705534
0.789146
1.04692
1.15956
0.79034
0.872904
1.02342
1.27719
0.972341
0.830721
0.929163
0.939979
0.66815
1.08474
1.03893
0.946438
1.05761
0.748284
0.68482
0.850873
0.780727
0.905588
0.906486
0.615128
0.954968
1.02191
1.15588
0.831856
1.06609
0.941185
0.659246
0.499445
0.764085
0.978163
1.12922
1.04135
0.980167
0.862592
0.725354
0.96573
0.894528
0.7296
0.510884
0.780008
0.898357
1.12325
0.825272
0.903952
0.799795
1.01419
0.76595
0.991867
0.70018
0.854333
1.00393
0.948983
0.738531
0.901594
0.872772
0.976711
0.522749
0.708685
0.435695
0.679787
0.773921
0.895623
0.770889
0.840076
0.547338
0.751296
0.722327
0.622814
0.808123
0.920072
0.564026
0.521872
1.06428
1.31581
0.969454
0.716502
0.86721
0.847447
0.990781
0.720134
1.1795
1.04906
1.08318
1.2947
1.00819
1.52503
1.2147
0.968905
0.921661
0.731162
0.673354
0.747185
0.774492
0.687571
0.872224
0.483784
0.733044
0.702176
0.616513
0.619612
1.06445
0.758835
0.814
0.640214
0.58117
0.842839
0.756751
0.691787
0.633531
0.645848
0.558744
0.47134
0.55035
0.721336
0.433896
0.608063
0.475505
0.66754
0.759531
0.462313
0.557339
0.370677
0.486721
0.715649
0.619601
0.61329
0.835958
0.850075
1.22649
0.479766
0.583994
0.900704
0.937191
0.976912
0.677846
0.526724
0.622674
0.548617
0.565266
0.75228
0.438395
0.402277
0.478241
0.683661
0.650435
0.52874
0.543096
0.89247
0.487397
0.646143
0.594097
0.766958
0.643306

## Sheet: Fig. 2G
Single				Average
	EB3	CSPP-L FL			EB3													CSPP-L FL
-16.5	81.3604	1.65199		-16.4	61.2691		147.928									60.1562		21.309		-8.7592								9.28007	2.23783
-16.35	90.2352	2.83006		-16.1	74.9776		159.734						82.505			46.821		21.5274		-4.74947						-17.0919		9.32386	3.80837
-16.15	96.4599	5.55182		-15.8	82.7507		94.3003						114.332			48.7331		25.3933		-4.56636						-19.2687		6.76802	6.06042
-15.95	75.3892	5.21747		-15.5	67.2902		113.803						98.7847			68.9197		20.1879		-7.8919						-12.8406		5.80535	6.24952
-15.75	59.0244	5.66525		-15.2	78.042		116.143						69.6332			45.6997		22.2066		-5.97674						-1.87669		7.15092	3.07866
-15.55	76.6671	4.10969		-14.9	84.1556		72.3337						68.1977			33.4531		20.4314		-4.07119						-0.272186		-0.959428	1.22172
-15.35	57.6659	1.40667		-14.6	102.547		94.1488						53.0792			34.4599		21.0855		-6.69635						4.85615		4.88269	1.06569
-15.15	78.7097	5.85481		-14.3	107.627		79.4879						29.6709			31.1491		21.6319		-6.2823						-1.48765		1.25	4.29858
-14.95	50.499	6.30277		-14	94.2511		91.5308						41.3377			16.526		25.7929		-8.02808						2.19697		10.3163	3.14275
-14.75	55.9471	5.94594		-13.7	97.8482		77.8811						53.3364			40.4832		26.9711		-4.20187						-6.19434		3.39572	5.67109
-14.55	59.6194	2.57131		-13.4	54.2182	47.0006	59.1243	77.3297					39.1316			43.7854		24.6035	15.5447	-3.40755	2.78681					-1.30662		8.38205	6.45113
-14.35	46.3939	3.64911		-13.1	30.1459	77.6177	74.9144	90.2864					69.0782			62.0496		24.2964	4.70735	-2.6544	-0.336183					-6.12575		9.34274	7.31267
-14.15	65.4733	4.01399		-12.8	55.0821	63.3756	66.464	72.2124					64.5848			57.7102		32.4766	13.1158	-2.7988	-0.456346					-0.735434		12.2755	9.13347
-13.95	57.5561	3.21678		-12.5	51.5365	75.3838	93.5524	97.8371					78.3446			17.0873		30.4784	5.0831	-2.23888	-0.834381					1.32557		11.9389	7.95971
-13.75	46.1726	4.82764		-12.2	31.6334	64.6318	98.6819	95.9869					89.9324			-4.28991		27.2424	4.6733	0.062063	-0.836321					9.71463		14.8425	5.5389
-13.55	58.8042	6.68575		-11.9	5.88643	98.5942	60.4228	55.4146					66.9393			42.8829		29.4846	11.9551	0.809044	2.92056					14.3662		8.9109	6.81281
-13.35	39.2689	6.81892		-11.6	25.0227	127.27	63.5797	59.8679		156.861			58.4467			-12.1234		28.514	5.19599	5.25534	-0.811731		-24.2419			11.7689		12.3287	4.83882
-13.15	52.2535	7.05656		-11.3	18.944	124.233	67.0783	60.2829		140.428			55.9193			-6.60826		26.789	4.84192	5.24671	-0.340412		-31.8355			3.36746		10.8932	7.28428
-12.95	48.6663	7.22721		-11	16.8784	131.618	51.1702	89.831		135.707			24.0078			22.5761		26.6575	5.18165	8.40854	1.65544		-21.8044			7.42875		14.4802	8.7489
-12.75	46.5629	6.44655		-10.7	28.7979	135.704	45.1211	110.326		108.146			22.3236			21.1565		28.0053	5.35623	7.86111	4.4833		-16.7804			6.46627		12.6009	6.18215
-12.55	64.3408	7.05537		-10.4	19.6093	89.7893	35.7427	103.264		113.747			12.0849			15.6162		27.569	19.0929	7.93351	-0.771157		-3.95871			-0.673593		7.78452	8.27471
-12.35	55.6579	7.87369		-10.1	-0.510148	99.4103	28.4068	99.0515		88.182			43.5033			19.5623		29.2467	11.4864	8.99123	3.49677		-11.7833			7.27583		2.7774	10.7339
-12.15	65.1289	9.44506		-9.8	-0.320331	108.806	42.7315	67.3882		69.5097			8.21479			3.57539		28.0657	5.16781	5.41996	3.29081		-3.93899			-9.37074		7.4102	10.1826
-11.95	49.2682	8.64192		-9.5	15.9191	127.667	57.5609	81.088		52.41			16.2527			11.7397		27.0608	12.6222	8.03624	-0.711306		-8.96403			-0.625244		14.2295	10.9483
-11.75	37.8708	12.3548		-9.2	30.2709	105.489	76.1259	104.014		49.8758			35.9307			2.39744		33.1703	19.0163	10.3078	-0.664523		-2.95976			3.99037		14.196	11.2387
-11.55	47.4815	12.5428		-8.9	36.3201	77.0709	65.4187	95.843		48.8892			35.047			-5.81065		30.7399	18.514	3.69974	6.07732		9.99142			-1.67093		8.73577	13.191
-11.35	40.7688	13.9281		-8.6	40.7977	95.7761	70.0854	111.254		75.7346			30.1384			20.2018		29.0362	12.6368	8.94192	9.58795		4.13491			7.33205		23.845	15.3197
-11.15	53.7528	13.2269		-8.3	44.3993	72.4562	55.2722	138.972		56.6782			29.6784			27.9223		33.7064	27.9529	6.8448	8.80128		-2.27497			4.93373		23.8313	14.8821
-10.95	35.8398	14.8266		-8	57.7668	52.9713	63.9501	146.946		95.088			73.3944			25.8377		34.0656	30.3852	11.0368	8.65242		9.67671			6.91153		20.4967	14.7037
-10.75	40.1853	15.8494		-7.7	52.3269	80.4239	72.4704	143.997	0.488067	90.6402			56.1467			51.387		35.9179	34.2307	8.03049	15.0425	-6.4982	7.87897			5.58138		19.0853	17.1185
-10.55	30.5447	13.0369		-7.4	11.1734	63.015	79.3636	104.896	29.1013	94.2672			41.8308			66.9249		31.5632	33.5382	5.26734	13.949	-4.91017	2.98319			1.56619		27.1864	23.1793
-10.35	31.9583	15.4746		-7.1	17.1815	84.2453	103.833	110.831	30.5295	85.4182			23.4282			41.2583		31.2194	35.3359	10.6949	14.2763	-5.24548	9.57541			1.42452		28.7773	17.6065
-10.15	25.7445	15.1721		-6.8	40.4551	91.3056	109.333	83.1095	128.864	56.2388			17.3136			57.992		39.769	37.0257	10.1163	16.1425	-5.006	4.78863			-4.09848		36.2241	22.7053
-9.95	31.115	14.4325		-6.5	32.4207	72.1841	87.407	73.9118	101.7	51.6797			54.5905			68.8262		39.0925	25.2987	16.2186	14.3329	1.25997	3.30992			5.21258		31.8963	24.4588
-9.75	38.6297	13.2178		-6.2	41.2667	75.2834	92.7346	69.4919	84.5403	52.5714			52.7718			55.948		41.1791	38.0864	16.7668	17.0589	-1.89888	2.86258			6.90928		33.0742	27.7609
-9.55	45.1694	15.2352		-5.9	67.194	60.8779	75.6522	70.1711	106.204	87.9904			38.1625			51.6651		41.7942	41.5966	14.8321	14.5935	1.24247	10.8275			2.74342		35.7854	25.1874
-9.35	39.88	14.3321		-5.6	68.2185	77.1923	83.7989	41.6775	80.9097	74.2889			24.9492			52.7212		38.9527	44.7549	22.1688	16.6683	7.69453	4.17543			4.0792		36.6603	25.1698
-9.15	56.7398	17.629		-5.3	51.707	66.1307	71.335	35.0892	105.758	36.8915			53.916			83.8882		39.4577	39.2123	15.8233	19.3325	4.30519	7.29278			2.28242		36.9805	28.9519
-8.95	51.7195	11.4906		-5	42.1237	84.6844	46.5726	30.4165	137.881	7.36395			36.347			72.7331		40.5207	41.4706	20.8464	27.1202	2.65159	4.81024			0.0370206		22.8972	35.3894
-8.75	41.0165	12.6652		-4.7	64.0243	78.8017	38.5455	35.7836	92.9376	22.8853			56.1563			56.9236		36.6892	36.0698	19.4288	28.9329	4.67776	-0.241669			16.2507		31.5718	28.3542
-8.55	50.3984	16.6985		-4.4	70.8699	53.247	29.2657	19.6436	17.3076	15.3423			60.4437			39.4917		40.0543	36.3713	20.6032	27.3177	4.77262	13.0926			9.96762		26.6782	36.5124
-8.35	36.9896	12.5364		-4.1	61.0729	78.8583	38.77	10.669	19.1704	4.9777		149.25	18.6467			57.6545		37.4293	43.3653	28.8784	29.3727	5.89718	4.90614		-3.53919	17.6404		42.0913	37.3339
-8.15	49.5246	17.8291		-3.8	87.501	74.9274	26.0762	16.1724	34.9217	48.1426		145.43	-8.29651			58.2049		44.415	41.5157	28.8891	34.6982	6.11036	2.5114		-2.22365	19.6351		36.2061	34.7062
-7.95	44.5681	16.3164		-3.5	70.1038	65.5392	10.7955	11.2423	67.0526	47.4374		119.639	30.7543			88.4355		39.8842	42.0868	25.7652	32.7236	12.2769	12.3753		2.50633	16.3496		43.9131	36.2622
-7.75	44.3295	15.652		-3.2	84.5981	74.6955	4.16322	8.21504	18.2419	39.7157		164.817	55.2096			37.2202		49.3904	45.1666	30.5221	37.2026	6.94156	16.0748		4.68469	26.3218		44.9408	34.0339
-7.55	60.0769	11.9174		-2.9	90.7707	65.373	5.70985	6.50191	46.1393	30.8935		157.657	36.8604			41.4929		45.3442	42.4009	26.9766	39.336	5.73779	10.5654		4.70135	22.9082		42.3575	37.0603
-7.35	50.8158	14.0148		-2.6	76.0393	96.1951	9.12734	-4.72377	-7.41018	51.9758		133.891	16.9593			41.766		49.8662	42.5324	32.2825	30.3526	10.3016	10.8288		2.17003	17.6955		38.7534	34.8547
-7.15	66.0148	17.8575		-2.3	75.1012	100.42	18.6067	0.243257	15.8528	29.377		153.754	3.27421			50.3744		57.3788	51.5851	28.1601	42.5288	17.9232	16.0181		11.7146	22.0795		34.9046	41.7092
-6.95	59.5078	14.1713		-2	82.4468	86.6161	2.19512	5.64077	4.54587	13.6713		106.293	-5.76805			31.2932		45.6225	50.3346	34.4308	43.9698	22.262	20.2052		7.12192	39.9314		46.2483	38.7538
-6.75	75.0995	17.9114		-1.7	82.6112	68.2377	9.32383	25.5185	39.2281	20.6411		143.243	1.30075			56.5072		51.2168	53.755	45.9392	47.7248	28.8324	22.2082		1.66047	39.8617		43.0486	36.2483
-6.55	63.5796	22.1808		-1.4	66.678	46.8239	2.82123	7.85338	3.50142	43.3711		111.719	6.10258			27.844		50.7759	53.1644	38.4332	40.3968	29.4377	32.5409		5.12588	33.4156		42.5214	35.6287
-6.35	48.3795	19.0567		-1.1	54.5804	57.481	-6.39556	0.944729	13.6479	44.0616		91.3193	-14.1891			40.9157		51.8203	50.0229	36.3293	43.7606	38.4636	24.9015		9.0772	52.9283		44.976	39.2381
-6.15	64.2172	22.242		-0.8	54.9745	40.9841	0.791159	-1.30976	47.0655	27.5402		71.9183	5.73436			49.0584		52.9353	53.5031	40.1698	45.6763	43.4253	20.5699		21.8103	41.5843		42.6176	41.1796
-5.95	52.6249	18.8309		-0.5	60.8107	3.22223	1.95297	0.97724	3.38782	15.8852		87.5619	-2.98023			13.071		45.8734	54.3445	43.5057	42.8377	43.5554	34.1238		29.9201	41.365		43.7062	35.3872
-5.75	55.4096	24.5426		-0.2	60.3401	24.1567	-5.09488	5.29434	6.55013	54.8371		122.453	-18.9493			2.25707		50.3889	52.5275	44.3982	49.7053	46.138	37.152		55.5692	50.3984		50.6517	48.7452
-5.55	52.8261	24.5718		0.1	61.9693	16.7404	0.896779	10.5792	-3.71	55.5811		98.7753	-5.23653			32.9425		46.3273	51.786	35.7877	48.2669	41.0872	49.7727		44.6855	42.422		52.3525	51.0093
-5.35	48.3519	18.5741		0.4	65.4709	45.0292	24.2216	23.4193	-6.65786	35.1713		120.722	-4.49368			26.683		53.1974	65.625	49.6499	53.2745	55.2244	49.8159		70.5231	56.5713		61.0897	44.5717
-5.15	47.2596	27.0799		0.7	90.8245	35.4995	22.0254	36.3401	14.5463	51.7626		141.078	-2.1029			7.37113		49.5261	67.373	45.3195	50.8711	51.2738	60.3633		66.6809	56.2092		53.4754	54.9384
-4.95	34.4975	21.923		1	78.1791	30.5981	11.3213	26.9103	29.9684	39.0062		103.341	15.7671			2.34834		47.5274	61.0149	52.7326	47.1899	52.7993	72.5639		82.2498	49.8272		60.1015	48.2682
-4.75	35.5294	23.7044		1.3	83.4258	50.931	4.80393	36.7094	50.3461	-3.26837		123.711	21.2339			1.5353		49.4522	65.9765	54.8826	63.6347	67.7804	61.5762		82.9671	60.5471		57.7148	56.5646
-4.55	29.4185	25.2774		1.6	59.2777	50.806	14.806	37.7792	23.4154	-13.5888		106.055	33.4044			2.3127		58.2016	56.5986	61.4459	59.0248	73.1519	87.3389		99.0955	53.6209		55.4423	49.7327
-4.35	28.0785	22.3343		1.9	38.0834	38.6252	12.2901	53.0512	51.3662	14.8443		78.3986	12.6879			22.4204		50.9125	48.9401	58.041	56.1655	73.5861	83.0762		95.2913	65.0638		65.7052	57.392
-4.15	35.7898	28.9783		2.2	60.3265	15.0141	23.9863	67.7605	83.2582	7.9199		75.1072	17.8259			55.2823		54.8839	63.3403	59.448	52.0847	78.0365	90.8385		96.5579	74.6413		52.3155	68.7272
-3.95	26.0503	30.9699		2.5	45.7655	14.1496	37.1771	56.1737	60.8543	15.8093		89.6638	22.6384			25.7979		57.1892	54.4616	64.1868	55.0283	86.3573	98.6791		109.727	60.0591		58.9245	65.9824
-3.75	28.9914	31.0924		2.8	35.432	21.471	33.1418	40.7798	70.9428	9.48676		48.6662	15.9699			-17.5636		55.6904	59.6109	67.9616	56.8021	78.3289	84.8132		75.385	82.9753		63.8679	70.3651
-3.55	22.2982	28.769		3.1	32.9746	20.3454	59.0474	44.047	98.0891	-2.29064		20.3862	10.7955			12.8595		59.2971	57.3545	60.6972	57.9439	84.6528	92.4417		66.4515	80.2846		43.7268	72.8589
-3.35	13.0565	29.0734		3.4	46.7544	23.3424	49.2644	54.7735	80.8958	-9.96182		28.1889	25.3558			20.5836		52.3541	61.7275	76.6978	67.8386	88.9203	90.6724		77.9825	91.2924		70.4734	65.5589
-3.15	18.5489	31.5522		3.7	37.1657	30.1161	47.5775	28.8282	100.885	16.6724		56.4817	22.0012			17.0913		64.6122	61.2665	70.5496	67.6488	88.9085	88.7531		53.5517	67.4452		58.0316	74.845
-2.95	15.4995	27.8906		4	26.6019	26.9301	41.805	21.3574	66.5576	3.92804		46.4091	25.0975			25.0062		54.9982	66.1606	67.2186	58.9704	84.8562	109.078		86.7333	91.8726		61.4606	70.7286
-2.75	17.1479	35.3097		4.3	28.3212	38.4107	76.8241	31.6857	58.9288	17.6832		57.7885	11.12			26.8865		63.5269	65.7499	81.5484	69.7834	90.305	95.6037		86.0861	79.6583			60.7768
-2.55	21.1662	29.4993		4.6	27.0732	38.8461	49.3374	33.5542	96.6077	17.798		60.1492	40.1626			42.6424		64.3232	55.6884	75.1585	60.9444	89.0161	107.82		96.0933	84.0817			61.6305
-2.35	22.508	28.5734		4.9	27.5317	68.0953	64.7594	30.4454	78.6052	17.7488		67.3327	39.9502			37.5766		53.399	57.7721	80.0839	65.8704	94.3544	104.217		99.1919	86.7723			88.9242
-2.15	24.4436	32.6993		5.2	25.0978	55.8616	50.4619	30.5261	45.7452	38.9415		57.4066	58.3613			52.979		64.956	61.8314	85.9576	64.0751	88.6083	116.466		119.291	81.9588			86.9125
-1.95	11.2772	35.1324		5.5	22.8647	43.396	35.8437	27.1509	48.9724	75.1926		66.2672	78.7971			76.9667		56.3636	56.1511	78.8256	64.6075	89.4161	96.2601		109.434	91.6263			70.022
-1.75	18.7311	41.4573		5.8	24.7636	48.8953	41.0299	41.0867	75.7153	122.109		59.1481	97.2285			51.8795		54.9633	62.3575	91.3934	77.6199	86.9704	103.188		98.5477	94.7881			61.7015
-1.55	18.4988	41.6127		6.1	50.0248	53.405	20.7525	40.9336	58.056	118.489		48.2951	133.767			68.9892		66.2006	50.8883	82.5856	73.3565	77.5622	104.649		97.2606	91.7253			69.327
-1.35	14.5909	37.5591		6.4	29.0131	59.7925	31.4962	33.3829	87.1393	116.524		70.0919	107.146			64.045		51.6419	47.2046	93.522	76.5532	92.3771	101.967		88.7508	97.3899			68.7593
-1.15	10.6755	36.6094		6.7	38.754	36.8031	19.2901	22.163	88.2857	117.852		19.721	119.331			46.2017		59.8021	56.5848	89.5853	76.6238	96.5116	101.907		85.2797	96.2195			68.8947
-0.95	11.7591	35.795		7	23.4595	40.6117	24.0352	23.1087	77.1318	95.8243		28.5571	133.633			66.2426		55.709	52.6353	83.3359	73.0061	94.8355	99.5287		79.6684	93.1735			69.6138
-0.75	16.2477	39.4684		7.3	22.8215	17.5857	9.75407	20.7057	93.1648	90.8094		25.0831	124.923			65.7906		58.2174	50.4724	106.831	83.4331	94.2889	85.606		88.7611	90.0286			73.7506
-0.55	15.6136	43.7022		7.6	37.8848	-4.71265	15.223	0.276759	63.4324	63.8906		12.4007	151.915			47.709		56.2191	48.6695	85.0972	73.9892	101.773	99.3261		79.4039	82.7931			79.9534
-0.35	12.0073	37.5143		7.9	25.4531	-6.44258	8.99843	-11.5839		92.7187		25.4444	111.553			53.7577		51.3534	59.8443	100.877	82.7323		93.4858		92.2994	96.2498			76.6022
-0.15	12.8841	43.3402		8.2		-8.90831	26.8551	2.66213		82.2781		39.7949	62.4908			68.9095			57.7754	92.1667	83.9402		88.252		78.8839	101.468			75.1018
0.05	11.3268	35.4934		8.5		-23.3713	10.2581	-8.9667		68.8269		44.9753	50.0267			33.3358			56.7508	88.5481	72.7943		99.8664		79.8408	86.1382			75.1084
0.25	25.268	40.0836		8.8		-20.1488	10.422	-13.7147		77.2615		45.3171	43.0764			85.2594			57.9362	91.6942	82.8308		85.6519		81.848	78.1325			57.896
0.45	24.8293	46.2367		9.1		1.56077	9.23762	-9.24271		52.687		61.2597				114.236			55.3616	87.3236	77.0461		104.58		90.1226				71.2268
0.65	23.6813	42.4756		9.4		-14.3839	-1.66877	-12.2701		76.9508		19.8041				85.0696			57.2108	94.3611	74.269		93.2589		81.5705				73.9752
0.85	26.4085	45.1856		9.7		-6.06921	-4.9443	1.33213		72.863		21.2574				74.5171			60.2064	91.6975	86.8837		93.4021		86.8137				67.079
1.05	17.425	48.1818		10		-9.17122	-2.21978	1.91299		75.4489		22.6452				85.6961			61.8853	76.9099	81.4422		102.202		103.107				69.2612
1.25	18.9093	51.5536		10.3		-0.949694	-3.85711	12.9951				37.3679				29.7446			63.6899	93.1891	93.7085				144.47				76.1106
1.45	17.8377	49.8242		10.6		1.8319	-11.027	4.52152				-6.60663				43.0328			57.0323	90.0669	89.6737				110.995				85.1597
1.65	20.5994	54.791		10.9		19.291	1.47691	9.23607				-5.3467				59.7861			65.089	75.2678	87.0029				134.691				80.5898
1.85	25.1553	53.5205		11.2		44.8521	-15.265	-5.83822				5.2582				67.6804			68.8286	81.1465	90.9386				96.1021				86.3668
2.05	19.2143	46.8235		11.5		28.8207	-11.8053	-6.1446				-14.7307				76.1714			55.8808	78.1459	77.3569				96.5798				74.3871
2.25	25.3139	57.1153		11.8		24.5	-1.76204	-6.52035				22.9734				77.946			63.1477	92.3106	87.0644				92.0832				84.2299
2.45	35.3052	59.9671		12.1		43.092	-4.43111	-0.183123				65.269				91.7325			59.5303	84.1561	86.3533				119.906				87.9681
2.65	25.6617	56.6729		12.4		61.3663	3.00995	-0.229568				50.3432				59.6239			60.0443	88.761	93.274				97.5426				82.9249
2.85	33.9157	57.1226		12.7		41.4451	-4.02207	-4.68067				94.0149				59.0944			66.6522	84.9492	88.4154				115.88				82.1333
3.05	42.1197	51.4887		13		29.6341	-3.63943	-5.80152				70.9543				95.9494			58.1378	86.0267	83.4952				118.511				76.1647
3.25	47.3349	65.9904		13.3		19.249	-23.2553	-5.00594				54.5098				75.5913			61.2145	97.346	96.3464				123.259				80.0631
3.45	33.5513	62.1187		13.6		17.8705	-18.7463	-5.2441				48.8489				97.8319			55.6174	95.9867	93.7247				105.534				92.6331
3.65	34.7769	59.4177		13.9		9.56138	-14.6679	-7.4695				80.9488							61.4621	94.938	92.2332				100.327
3.85	41.5425	64.4823
4.05	32.6746	56.1127
4.25	49.6126	65.921
4.45	47.6063	70.6729
4.65	38.9999	64.4814
4.85	47.7161	66.856
5.05	43.5391	70.6766
5.25	36.8654	73.9241
5.45	31.1305	70.2835
5.65	35.3546	66.4666
5.85	33.2495	79.3524
6.05	24.685	69.8028
6.25	27.656	75.2704
6.45	29.1656	77.5783
6.65	25.2024	73.5384
6.85	22.9242	78.4484
7.05	26.7747	67.1211
7.25	17.4313	91.9046
7.45	23.0311	72.2158
7.65	20.857	76.1259
7.85	18.8196	88.6562
8.05	23.4364	76.0985
8.25	27.1144	76.7319
8.45	20.5649	76.774
8.65	18.3051	70.4152
8.85	19.2686	80.0608
9.05	18.8524	68.9162
9.25	18.2988	85.405
9.45	11.2822	74.5328
9.65	12.3286	80.388
9.85	13.2705	73.8007
10.05	11.9286	60.1215
10.25	14.358	82.9646
10.45	7.19269	67.4602
10.65	10.2624	80.1768
10.85	16.6138	68.8476
11.05	7.94497	59.2203
11.25	8.06563	72.6819
11.45	6.04617	68.1877
11.65	12.1439	67.7444
11.85	14.5978	80.4346
12.05	10.7126	64.9484
12.25	13.0997	85.4004
12.45	17.9665	68.7544
12.65	9.98231	70.5779
12.85	15.394	78.2254
13.05	11.7832	68.1411
13.25	4.20118	84.7963
13.45	0.0902777	73.0174
13.65	7.44857	83.9947
13.85	7.95761	82.78
14.05	5.62519	74.4003
14.25	5.18764	87.3171
14.45	4.28787	72.4662
14.65	14.5564	79.2208
14.85	10.3576	89.3334
15.05	6.63777	66.1604
15.25	11.6315	86.6846
15.45	7.33405	69.1794
15.65	4.51207	87.191
15.85	5.17955	85.8209
16.05	6.31963	79.3094
16.25	2.80252	93.0681
16.45	6.4403	64.8232
16.65	1.89664	78.8607
16.85	13.717	76.0208
17.05	2.65855	72.2706
17.25	9.30655	94.207
17.45	14	73.2267
17.65	8.70017	72.3894
17.85	7.18453	83.2534
18.05	5.78615	74.1846

## Sheet: Fig. 2I
0.5 nM CSPP-L FL + EB3	5 nM CSPP-L FL + EB3	0.5 nM CSPP-L FL + 100 nM VBL + EB3	5 nM CSPP-L FL + 100 nM VBL + EB3
1.09651	0.584584	1.16043	4.06586
1.11841	1.76369	1.74623	0.678925
1.14772	1.07217	0.968801	2.58216
1.05774	0.805451	1.42084	2.41712
1.4281	1.06803	1.13513	2.64281
1.04201	1.52759	0.998314	3.98681
0.833283	0.771854	1.09847	4.19829
1.2352	0.71692	0.803597	2.8647
1.54938	1.56904	0.812244	3.76645
2.0443	3.94492	1.0284	4.40315
1.02549	5.79679	1.06478	3.16383
1.37783	2.55621	1.67357	2.47113
1.71824	0.674433	2.6524	0.945692
0.925367	1.96207	1.3546	1.54286
1.12118	0.386353	1.99692	2.3101
1.20468	0.553663	3.40937	0.825076
1.28909	5.38297	3.4609	4.39605
1.36783	2.52697	3.69571	3.08046
1.41121	1.62337	2.75244	2.33311
1.18634	1.49915	2.80109	3.12169
0.925915	6.0451	1.65723	3.07601
2.4444	2.17788	1.69617	1.43912
3.06339	1.24537	1.58517	2.17967
4.41955	1.71611	2.0175	2.53379
1.02933	2.27072	1.96945	2.58001
1.79623	0.867625	4.47025	2.77362
2.48821	3.013	2.05926	3.43558
6.22279	3.16269	2.58545	2.63264
6.00317	2.30683	1.49871	2.33508
1.40233	3.07141	2.3492	3.98933
2.3147	1.19586	1.04711	1.9614
0.929546	1.38213	1.10481	1.78825
1.25206	1.86266	0.909919	2.96463
1.05405	0.671888	0.808497	3.54787
1.2482	1.32556	1.16856	2.21746
0.885421	1.04902	2.36174	2.40867
0.907527	2.04162	1.44487	2.95954
0.963066	1.2976	1.40314	3.59863
0.782615	2.80424	1.74369	2.38202
0.82432	0.916786	2.78236	6.17103
0.936694	3.75393	2.13759	6.49882
1.03307	0.624794	2.61554	4.3341
0.84069	0.414658	1.54399	3.57778
0.965861	2.22623	1.85197	2.99003
0.720534	0.440119	2.42797	4.73994
0.869195	0.589795	2.0175	4.81056
0.835762	2.80256	2.5683	4.34466
0.820486	4.48288	2.10258	3.18682
1.28053	1.24744	1.05973	4.1781
0.99794	2.52471	0.841584	5.04006
0.788841	0.440938	0.988976	4.60799
0.834667	1.00284	0.975027	4.03723
0.886228	0.599984	1.28765	6.63597
0.913839	0.733201	1.42049	4.12381
1.06651	0.854473	1.65342	4.40222
1.5993	0.685363	1.42184	3.93456
1.64942	1.67903	2.2004	5.46492
1.73652	0.840181	1.33189	4.85612
1.58221	1.34171	2.23181	1.35552
0.822446	2.43742	1.07904	2.60495
1.2024	0.643697	2.49786	6.2518
1.18078	1.12741	2.05779	5.94625
2.53115	3.18351	1.1585	6.88241
1.44187	6.83259	1.07187	4.43349
1.02123	3.94752	1.02889	3.30425
0.731947	1.21069	0.709438	5.65992
0.791665	1.13889	0.868935	4.98831
1.54382	1.02395	1.8544	4.88205
0.991657	3.6937	2.4574	4.13527
0.763651	1.54305	3.39204	4.46125
1.44228	1.29471	2.21965	7.33332
0.945975	1.87943	2.28648	2.36345
1.27209	2.68128	2.92698	2.34945
1.06679	2.23321	2.44982	2.92336
0.396726	3.44019	4.00127	4.63215
0.325566	0.306264	6.38428	6.68409
0.727393	0.321004	6.19659	5.93824
0.385226	0.152769	3.47488	3.61845
0.372286	1.01722	3.9996	3.5031
1.27808	1.56878	5.10449	5.85748
0.519303	0.604185	5.04374	5.65038
0.763795	0.966205	4.92269	4.32592
0.279308	3.65845	4.23513	4.01527
0.471431	3.31483	6.36206	6.1657
0.587091	2.58798	7.43813	5.1319
0.386956	4.41858	3.94492	6.43026
0.599455	0.86929	1.52079	2.47843
0.488954	5.00178	1.31007	2.96575
0.663525	3.65322	1.61567	2.42888
0.46558	1.34786	3.32682	1.8491
0.568617	0.847677	1.58725	1.8616
0.553399	0.850288	6.54297	2.14385
0.469558	0.437987	2.49074	2.44841
1.11265	1.2515	2.22956	2.54454
1.31809	1.28572	1.40504	1.28267
0.76685	0.408674	4.19584	1.77543
0.832044	1.69332	2.12229	1.68349
0.806479	1.53318	8.9424	0.921489
0.548788	0.697673	3.29388	1.17305
1.26194	4.67242	15.2167	3.64796
1.18724	0.813806	2.0175	1.21739
0.382748	3.13714	15.5446	1.27945
0.535789	2.9049	1.87964	1.45683
0.423674	0.378399	15.8633	2.50462
0.396005	0.579695	1.68124	1.73862
0.889139	0.891164	10.3359	2.36932
0.264292	0.153985	8.54	1.9982
0.42915	0.195429	2.90271	1.04324
1.19753	0.469625	6.85481	1.57174
1.94746	1.36042	4.94232	4.15914
0.762037	0.598421	13.9333	2.48287
0.246048	0.670657	10.491	3.25338
0.283746	0.7186	4.02845	2.46025
0.450074	0.693154	5.23661	1.76399
0.371334	0.428366	2.62646	2.39037
0.42402	0.361739	1.02261	1.13252
0.235384	0.717681	1.21179	2.27731
0.326143	2.52782	1.80745	4.38063
0.265848	2.69382	3.81687	1.69299
0.367962	2.12071	2.39869	2.26306
0.666667	0.971916	2.9258	1.81193
0.461574	0.280465	7.20534	1.7174
0.437335	0.874554	3.30572	2.48231
0.738547	0.177441	3.10098	2.77477
0.535241	0.218178	5.95383	1.37733
0.189702	0.311622	9.8569	1.82542
0.235845	2.23787	4.49149	1.56666
0.634473	0.876376	5.83754	6.16412
0.316141	0.56173	2.31522	3.85484
0.627182	0.612426	6.35136	7.15422
0.411425	0.444001	10.9631	4.1891
0.528872	0.392418	2.20973	2.47045
0.275561	0.343136	1.75407	2.53605
1.17381	0.349062	4.84775	3.72781
1.04711	0.668373	1.72265	4.54482
0.553918	0.293466	1.56673	4.78947
0.862364	0.327599	2.13941	4.9436
0.496823	0.327363	2.03075	8.69272
0.136152	0.175481	1.15285	8.98574
0.121107	0.578749	4.62064	6.9473
0.145231	0.198378	1.21799	6.98757
0.28683	0.230512	0.883663	8.59755
0.276916	0.454338	1.22491	8.23776
0.364994	0.271339	2.54666	4.35726
0.349344	0.279798	1.27016	5.01354
0.356751	0.575569	2.00663	3.61686
0.451054	1.37779	1.81935	4.04276
0.467338	0.446875	1.33596	4.72873
0.347931	0.391665	6.62133	3.96638
0.47071	0.150797	7.874	5.14052
0.435894	0.325257	6.73371	4.57244
0.450017	0.751852	3.59742	4.78169
0.556857	0.1756	5.6774	6.03155
0.296312	0.475514	2.91096	3.62517
2.3394	0.478567	4.59084	1.69372
0.522474	0.832535	1.82805	3.66876
0.259018	1.23139	1.34965	4.03386
0.475351	4.31627	1.86149	3.1787
1.41565	3.58032	3.7392	3.62551
1.11605	2.92705	2.56481	3.81664
3.29494	6.02899	1.14631	3.18672
2.89822	3.53049	0.702521	5.00367
0.932083	1.14817	1.70669	3.05358
0.571383	1.43619	2.38134	2.98573
1.25088	2.08119	1.59411	1.49565
0.730218	2.31423	2.9262	0.573916
1.37129	0.535819	2.89992	1.55749
1.8386	2.22107	2.15226	0.730615
1.23791	2.48979	1.45479	0.560624
1.00875	1.47618	1.06256	0.55638
1.97908	0.804145	0.532648	1.01304
1.1281	0.644789	1.83664	0.752181
1.55906	1.11887	1.46825	0.567983
0.95635	2.17982	1.39521	0.673219
0.662805	1.73127	1.68184	1.01925
0.975747	0.920191	3.74678	0.40482
0.297436	1.16203	5.84771	0.866462
0.379491	0.384724	4.40246	0.623885
0.656493	1.31412	5.58085	0.701677
0.748548	0.962495	3.85319	1.05736
0.213019	0.444449	3.61198	0.630823
0.691079	0.803016	2.60323	1.56343
0.587322	0.832406	2.11356	1.20165
0.672258	0.397809	1.95518	0.615762
3.52122	0.425563	1.22399	0.765626
3.71185	0.151417	4.04372	0.650518
1.3904	0.204459	2.31724	0.878288
0.421945	0.16359	1.31166	0.921594
1.15502	0.30876	0.799389	0.467737
0.647241	0.309939	0.852622	0.201889
0.280432	0.491828	1.22491	0.23227
0.706729	0.501262	1.23145	0.425922
0.701166	0.112184	1.82534	0.662754
0.331446	0.0838164	1.49597	0.56529
0.479962	0.161511	0.732898	0.975235
0.764659	0.137876	2.08603	0.960024
1.08051	1.13491	1.64452	0.522406
1.68738	3.13475	2.87885	0.288274
3.3625	0.789736	2.73469	0.789736
2.39612	0.018036	2.45581	0.534603
2.40177	0.091304	1.2352	0.768333
0.726673	0.00501978	1.56748	0.503428
0.234346	0.0836403	2.5404	1.10097
0.296918	0.611591	1.79837	1.19788
0.298157	0.834977	3.65907	0.310977
0.824723	0.0289703	2.57747	0.886414
0.480827	0.110366	4.76947	0.52639
1.54811	0.187709	4.25363	0.309564
0.945859	0.15648	2.87444	0.390858
0.862681	0.136803	1.88333	0.398767
1.44473	0.255996	1.96772	0.607892
3.1888	0.146111	5.70196	0.308934
1.60224	0.20172	4.11128	0.88764
1.25681	0.520236	3.17395	0.845429
2.57196	0.15409	3.78698	1.34335
1.15285	0.320983	3.608	2.78498
0.449123	0.0783444	2.60951	1.35529
0.326546	0.342845	3.34988	1.70182
0.42794	0.236395	3.10939	1.49522
0.609802	0.0850632	2.8915	1.54396
1.15285	0.279336	3.02918	2.17738
0.324817	0.197826	3.09602	4.50957
1.50788	0.166357	2.55657	2.46501
0.690099	0.409621	2.74913	0.773881
0.553399	0.275766	3.87166	2.29895
2.37456	0.17194	2.00112	2.02997
1.02656	0.159945	4.62701	0.640999
1.00298	0.373405	4.83697	1.5308
6.82879	0.376446	8.73008	1.68964
1.34045	0.432791	8.59467	1.83159
0.24527	0.754028	4.02188	4.03068
0.539939	0.365678	1.75502	3.77512
1.02777	0.215655	2.90202	3.88386
0.53553	0.436294	8.06278	2.40098
0.622743	0.630541	5.08276	1.80474
1.53064	0.559038	11.2095	1.45785
0.659404	0.218433	5.64899	4.17573
0.90159	0.789415	3.12449	3.58102
0.259392	3.14782	5.37216	2.78428
0.872423	2.6441	2.12425	3.40665
1.32134	3.03911	0.759183	2.91132
0.522041	2.73516	0.705489	1.93968
0.351188	0.0370523	1.25085	3.26671
0.767686	0.207273	0.419207	2.07452
1.44859	0.47287	0.415028	0.397048
1.73435	0.548562	0.806998	0.506967
0.285476	2.23141	0.716643	1.9664
0.453216	2.44732	0.420878	0.695845
0.587898	1.16496	0.476936	1.88295
0.982664	0.645015	0.970819	0.771217
0.20884	0.778635	0.63577	2.99119
0.252187	1.03514	0.689666	4.01933
0.66269	0.579577	0.626115	1.51372
0.486764	0.345877	0.66586	1.49578
0.682403	0.727273	0.426988	2.53519
1.3719	0.504357	0.580232	1.08593
0.514346	1.21247	0.259392	1.60973
0.652083	0.222501	0.228179	1.70825
0.276339	0.633125	0.428199	2.50477
0.310896	0.876447	0.297523	3.40396
0.992319	0.859958	1.29442	1.91541
1.03653	0.900081	1.14484	3.32014
1.855	0.3948	0.982549	2.79819
0.311559	0.708003	1.03544	0.346678
0.146643	0.461217	0.864641	1.09736
0.187022	0.476459	0.321733	1.57616
0.270661	0.708228	0.375341	0.549959
0.71255	0.594861	0.316574	0.838159
1.02157	1.07511	0.337902	1.05024
0.417477	0.166216	0.893462	1.3872
0.971741	0.380206	1.31858	1.13971
0.975344	0.20901	2.22426	1.40096
1.21352	0.716685	1.86699	0.37686
1.55315	0.70685	0.695114	0.642375
0.706815	0.640356	1.13539	1.60589
0.25334	0.412042	1.209	1.43786
0.721139	0.970684	0.576427	0.962957
0.670644	1.07328	0.627902	1.92798
0.160708	0.605318	1.39302	0.576827
0.301443	0.612821	1.49664	1.16331
0.462468	0.543019	1.81272	0.433316
0.697506	0.361267	0.666494	2.29431
0.386177	0.388225	1.17144	1.76519
0.285101	0.590777	0.840633	2.4792
0.470912	1.03656	1.74675	1.49069
0.565475	0.869495	1.7581	0.746881
0.250573	0.290767	3.14775	0.898311
0.253916	0.312011	1.17545	0.812374
0.355511	0.257469	2.36211	1.28771
0.444829	0.237309	3.64867	2.67194
0.443618	0.323254	3.50125	0.471076
1.22358	0.901599	1.03578	0.828602
0.891589	1.57491	2.97655	1.15608
0.581442	1.27105	1.16006	1.28152
0.785757	0.80016	2.75328	1.06708
1.56733	0.391079	6.35871	0.58346
0.322857	1.61082	2.46472	0.765497
1.27929	0.588343	2.22002	0.814258
1.50571	0.897471	2.04539	2.48293
0.544291	0.553824	1.06982	1.97609
0.818786	0.493955	1.37345	1.74634
0.59225	1.76947	0.349545	2.21755
0.680761	0.740425	2.90796	1.6832
1.22491	0.374385	1.29935	1.78124
0.552419	1.4816	0.819132	3.19605
0.882135	0.507215	1.35538	1.90501
0.306227	0.245003	1.11282	2.18933
0.573257	0.756877	1.47637	0.559078
0.254204	1.7194	0.76685	0.22678
0.552505	0.936245	1.09034	0.359229
0.617354	0.557504	1.1125	0.6021
0.956293	2.71275	1.65394	1.20067
0.921419	2.58701	0.806998	1.24705
1.21828	0.567285	0.588792	0.61824
0.516191	0.602359	1.58362	0.636783
0.213826	1.24534	1.60979	1.61866
0.371651	0.599789	4.26386	1.80154
0.289683	1.11952	1.66752	0.762604
0.346289	0.865511	0.998458	0.673621
0.213019	1.55076	1.1583	1.30501
0.460219	1.15346	2.15973	1.01147
0.48198	0.902226	2.9756	0.941253
0.563285	1.10575	2.40595	2.95056
0.688888	0.627173	2.12261	0.875239
0.378338	0.531925	2.21325	1.48003
0.32646	1.12696	2.12681	1.84258
0.526653	0.80591	2.16976	2.54633
0.385572	1.6777	1.36659	0.499676
0.197196	1.00911	2.70324	0.488882
0.0873287	2.86335	3.01339	0.321293
0.381278	0.115437	0.827692	0.508246
0.392345	0.147668	0.806278	2.48458
0.529506	0.162351	1.78862	2.42454
0.347557	0.592313	2.90565	1.48223
0.480366	1.2374	0.71477	1.2546
1.86653	0.315475	0.648481	1.64268
0.491375	0.587902	0.447221	1.11137
0.254147	0.251217	1.0604	1.93576
0.523828	0.395928	0.635453	2.052
0.737913	0.248035	1.27111	1.70395
0.685631	0.254926	2.21763	1.55568
0.279135	0.212213	2.2434	1.44923
0.619659	0.957322	1.34328	1.31632
0.510686	0.877049	2.07966	1.51632
1.40072	1.29209	1.35406	1.41565
0.920871	0.301647	0.975286	0.988051
0.522675	1.23233	0.992723	0.588339
1.12815	0.605529	1.89397	2.45532
0.587523	0.147844	3.01725	2.00748
0.260257	0.878564	2.79806	0.417079
0.81844	0.272954	0.846627	0.217822
1.59598	0.394485	0.450017	0.246775
1.16888	1.19102	0.851239	0.632001
0.592452	0.84205	0.489963	0.170422
0.698745	0.62894	0.533512	0.224415
0.38514	0.363942	1.47525	0.749079
1.01088	0.673157	0.902224	0.46405
1.0776	1.51038	1.39052	0.12704
1.46701	0.862776	2.65796	0.291367
0.625251	1.57756	4.47331	0.665731
0.6441	0.624512	2.64277	0.54164
0.861211	0.317163	0.508034	0.318786
0.653928	2.90629	0.705633	0.382955
0.579915	0.708919	2.67399	0.833578
0.785007	2.3211	1.12666	1.50143
0.948309	0.896179	1.19044	1.24479
4.41422	2.06867	1.00875	1.2097
2.2121	0.60071	1.18294	1.25755
3.96187	0.421256	4.61142	2.15446
3.73185	1.03989	0.343637	1.07457
0.575188	0.910716	1.34968	0.894467
1.13052	1.1708	0.822936	2.0062
2.3011	3.15338	2.20965	2.99237
1.87754	0.473807	3.30598	2.10355
4.34122	1.59472	1.15285	4.29015
3.61728	0.582683	6.01355	4.57077
0.780799	0.784347	2.58963	1.04103
0.438085	0.947585	4.60439	2.62151
0.219388	0.697868	7.46153	2.8083
0.468837	1.03367	0.268327	1.90122
1.11395	0.854473	4.85672	2.47008
0.550747	1.43284	0.260315	3.52262
0.279798	1.63078	1.65616	1.56032
0.799562	0.860359	7.96452	1.24727
0.253628	1.64172	2.97684	1.24959
0.503307	1.91914	2.92332	1.16682
0.440217	1.96474	1.987	0.938661
0.737193	1.51484	2.66598	1.4061
0.812589	1.59781	0.56389	1.23385
0.585823	0.679694	1.25765	1.42959
0.565475	0.405762	2.01113	0.801977
0.404738	0.452683	0.954218	0.456427
1.31506	1.7435	3.97233	3.71476
3.47727	0.593369	0.186734	1.53349
0.314412	0.275361	0.243195	1.46168
0.30614	1.43059	0.669895	3.75534
0.147306	1.12571	0.909862	1.76256
0.348537	0.390436	0.45483	3.07877
0.548096	1.32341	1.27895	1.62913
0.290346	0.577788	0.848184	1.57641
0.482758	1.56828	0.381191	1.03107
0.619112	0.32656	1.91132	0.826559
0.462496	0.673953	0.338334	0.589132
3.44211	0.42926	0.288214	1.25191
0.632197	0.887888	0.515758	2.30638
0.443215	0.557215	0.783192	0.922998
0.253628	0.515876	1.10853	2.06073
0.33084	0.342341	2.29672	2.7397
1.68954	1.26981	1.84537	2.03793
0.517228	0.365948	1.16727	0.696294
0.672489	0.401393	0.917038	0.970991
1.40348	0.408821	2.0443	3.76387
1.79517	0.59255	0.756561	2.43882
1.17608	0.602976	0.280634	3.5694
0.829853	0.898574	0.288214	3.43594
0.443417	3.27605	0.713675	2.63311
0.478521	1.68458	1.26125	1.11874
1.46407	0.521595	1.42666	1.56881
4.56493	0.789008	3.80442	1.72157
2.67892	0.664694	0.513539	0.668657
0.988573	0.411484	0.393008	2.11924
0.260257	0.374637	2.93618	2.91516
0.436182	0.167588	3.56148	1.75932
0.426297	0.451995	0.676063	0.767538
0.358394	0.314523	1.56137	1.25318
1.00549	0.664763	3.98069	2.49609
0.729642	0.61308	0.576427	1.13058
1.72038	0.291181	1.61103	2.12298
3.77015	0.200416	1.41095	1.25044
1.70839	0.607214	0.668656	0.924377
0.609946	0.255884	0.238526	1.63328
0.431023	0.226257	0.391596	0.345386
0.703241	1.09769	0.288214	0.810957
1.11804	0.753598	0.828614	0.774633
2.30317	0.121823	0.564409	0.977879
1.50906	0.220004	1.51491	1.095
1.02316	0.3427	0.829709	2.60903
2.14238	0.166223	0.300751	0.952351
1.8322	0.183983	0.2702	2.46036
0.394391	0.60393	0.602049	0.877182
1.08899	0.358814	0.451112	1.72863
3.99242	2.57802	0.698687	0.6198
1.75369	0.491988	0.594066	2.01057
5.42337	0.464014	0.967562	3.09944
7.47609	1.70693	2.02816	1.64241
2.46783	1.12911	1.52675	1.70404
0.523857	1.38248	0.576427	2.63783
1.077	1.64298	1.81405	1.08723
0.503077	0.760042	0.320234	2.30592
0.90306	0.181823	0.257346	2.65899
0.857781	0.262018	0.727855	1.02033
0.888159	1.05499	2.19163	1.93168
1.3559	0.190304	1.99986	2.07381
1.0663	1.25979	0.855331	2.54229
0.34038	0.203613	1.90593	1.61564
0.543283	0.271551	1.08423	0.622309
1.15738	0.476527	0.945686	0.91801
1.0808	1.06382	0.3081	2.58418
0.846627	0.377234	0.328938	2.573
1.46294	0.823708	0.542187	2.27341
0.79913	0.296009	0.314412	2.13009
0.564639	0.877879	0.750335	1.91653
0.869079	0.758845	0.405632	2.33247
0.938827	0.671376	0.527373	1.77582
0.912686	0.380401	1.31229	1.96398
0.505296	0.164624	0.716643	2.32499
0.600061	0.193247	1.60466	0.917009
0.331446	1.43247	1.00875	2.03983
1.03757	0.42717	0.558961	5.229
1.12519	0.734527	0.70742	1.53739
0.584497	0.432105	0.646867	3.84925
0.9011	0.346544	2.20783	1.64667
2.27504	0.912115	0.655686	1.07977
1.99046	0.630754	3.35204	1.14017
	0.161511	1.21837	1.40384
	0.414883	5.46577	1.18011
	0.29136	4.18374	1.13404
	0.667351	3.86053	0.95362
	0.682753	4.71489	1.04345
	0.194066	0.763593	0.882843
	0.216916	0.988169	1.87273
	0.25921	0.76172	0.769014
	0.445857	2.16693	0.961497
	0.0813937	1.55232	2.78504
	0.165929	1.94968	0.560151
	0.32274	3.45856	1.47492
	1.85929	1.76859	2.8531
	0.299631	2.4846	1.68683
	0.233213	1.68348	2.55657
	0.643701	1.82655	6.37269
	0.403927	5.35596	1.04104
	0.407618	3.31446	1.37979
	1.58039	2.99768	1.62811
	0.307792	1.65956	3.10053
	0.560719	1.62235	1.07459
	1.20192	2.69275	4.73654
	1.02075	2.2723	2.78792
	0.459628	7.09513	3.45612
	0.379315	6.52804	3.16475
	0.206009	4.76982	2.04552
	0.826338	4.7365	3.80658
	0.992032	2.42682	1.77663
	0.423351	0.626115	1.04043
	0.713642	0.236739	1.2944
	0.363134	3.63593	2.4259
	2.67594	1.80557	1.14155
	0.652865	1.09046	0.611001
	0.906522	0.956494	1.58589
	0.537638	1.03962	2.70756
	0.768686	0.241955	1.86562
	0.322477	2.63323	2.04122
	0.747039	3.07429	1.93304
	0.818325	1.91054	2.1291
	0.480445	1.72081	2.05641
	0.576827	1.53586	2.04079
	2.37352	1.39138	0.989896
	1.19017	1.09236	1.2824
	1.34194	2.16443	1.10411
	2.6081	3.69357	1.04702
	1.42745	1.53886	1.76384
	0.590358	0.480366	1.53187
	0.655052	0.932457	1.238
	1.36759	0.641016	3.03189
	2.59002	2.10693	2.65676
	1.81338	1.79105	1.57777
	0.659065	0.946436	1.98508
	0.671994	0.856859	2.9049
	1.12699	0.601848	4.11957
	0.688769	3.76929	1.69417
	0.740814	0.758463	1.51925
	3.36169	0.412376	2.26765
	2.13104	0.181171	4.93952
	0.702959	0.396294	3.0229
	0.871152	0.539824	2.34217
	0.498765	1.48911	1.37843
	0.826297	0.720534	0.45767
	2.87325	2.99843	2.05398
	1.46097	0.63675	0.969463
	1.34285	0.501693	1.15534
	0.467975	1.04993	2.13827
	0.481566	0.38759	2.14354
	0.337145	1.74058	2.56983
	1.41038	0.627556	1.41075
	0.766382	1.18675	1.40692
	0.948865	1.02538	2.81857
	3.0138	0.6935	2.67429
	2.93381	0.518784	2.92941
	0.358606	0.651161	3.4319
	0.539269	1.37654	1.32184
	0.902781	1.38933	1.77272
	0.77792	2.39047	0.944611
	0.652338	2.56772	1.22749
	1.6052	1.62904	1.28274
	0.834476	0.620092	1.24513
	2.56868	1.77122	2.62629
	0.366602	2.08269	1.3647
	0.366298	3.90751	2.70489
	0.329453	1.88368	1.11624
	1.2571	3.17035	0.904002
	0.370068	1.9623	1.89668
	1.86777	2.31825	3.15085
	0.802943	0.747568	3.09093
	0.594637	4.11733	1.94479
	0.801161	3.7756	1.39614
	2.16238	3.67786	1.6559
	2.19687	1.75741	1.1861
	0.686057	2.19325	0.653007
	0.5304	10.3543	1.65527
	0.0671549	2.93301	2.16506
	0.188582	2.81008	2.05097
	0.141208	8.90347	2.36956
	0.162109	4.0277	1.47475
	0.611495	6.0149	0.416901
	0.2969	1.91293	0.702433
	0.210616	5.68421	1.18946
	0.483636	3.64198	0.912217
	0.535451	1.95541	1.43036
	0.345948	1.65971	2.38367
	0.200074	0.45826	1.01266
	0.057293	2.83475	0.803369
	0.377877	1.71819	1.92816
	0.552909	1.64008	1.56945
	0.128624	0.961855	1.30614
	0.258748	1.00875	3.21564
	0.32093	1.16801	1.94718
	0.388559	3.02431	0.664694
	0.171606	2.08027	1.43363
	0.476459	2.00992	1.63819
	0.650008	4.40768	2.03897
	0.662903	4.23674	0.99019
	0.530262	5.71925	1.33298
	0.259991	5.44003	1.81243
	1.08911	0.69716	0.892979
	0.69462	1.3902	1.32636
	0.480406	1.90221	2.992
	0.184646	0.743995	1.22029
	0.896739	1.98308	1.32063
	0.253862	3.947	3.15135
		1.14257	2.11101
		4.03499	4.96244
		2.6454	2.72248
		2.39471	2.86106
		1.15285	2.58239
		1.77834	0.861087
		3.7756	0.668254
		2.0175	0.81348
		2.18593	1.2247
		0.96517	1.16639
		1.07599	2.13525
		1.00359	2.75394
		2.29611	2.01889
		2.99171	2.06735
		1.98046	2.00668
		2.39895	1.3232
		2.30937	0.62722
		3.68674	0.461299
		0.979926	1.24633
		1.80641	1.61165
		1.90665	0.60676
		2.5385	1.71816
		2.74474	0.816
		11.449	0.866105
		6.73267	0.732185
		1.62734	0.432043
		1.27667	1.15948
		2.01407	0.604243
		3.48018	0.488236
		1.30806	0.493695
		0.761172	1.06123
		4.73495	0.521456
		2.42278	0.828457
		4.43849	0.724589
		0.816596	0.371331
		2.15007	0.888862
		1.38616	1.12892
		1.67841	0.959168
		2.38745	0.633932
		2.74604	1.17903
		3.14977	1.13977
		10.565	0.646466
		2.01257	0.618977
		0.990734	1.13244
		1.64726	0.516837
		1.22759	1.19195
		2.01124	0.830056
		1.18851	0.906919
		1.30192	0.587207
		2.31058	1.08762
		2.40569	1.34055
		1.73859	1.09962
		4.52198	0.577641
		3.25955	0.982528
		1.4922	0.788234
		2.64701	2.44892
		2.74457	1.63503
		11.8404	1.29825
		9.40297	0.9516
		3.47197	0.377451
		3.87777	0.59167
		4.96921	0.591407
		7.01621	0.364643
		3.78984	0.501474
		2.98961	1.02829
		7.0834	1.64918
		8.27654	1.05685
		7.40709	0.366093
		1.87131	0.870413
		3.01313	1.82816
		5.74732	1.07795
		4.76417	1.17825
		1.63855	0.972162
		1.00506	1.84617
		0.74019	1.30269
		0.355108	1.00046
		1.50018	1.40489
		3.09175	0.449682
		0.747972	1.51821
		2.88753	0.955487
		2.75114	1.81105
		2.53481	1.40515
		1.44107	2.18212
		1.15703	0.934748
		2.24394	1.62588
		2.0079	1.65399
		3.36077	2.42335
		5.51724	2.35225
		1.37965	3.28837
		1.55514	1.62658
		5.87359	0.574428
		0.586918	1.41832
		4.78296	2.04855
		1.43801	1.31132
		0.876861	1.32871
		1.6917	1.69372
		1.16657	2.70153
		4.5868	3.07986
		1.95432	1.69823
		0.765265	2.17613
		2.4418	3.08487
		3.66726	3.23774
		2.64831	0.452754
		4.58522	1.26126
		1.8644	1.97606
		3.65072	1.64149
		2.26968	1.18073
		2.10851	0.945357
		3.60475	1.42867
		3.44484	2.36614
		3.03936	2.92228
		7.09781	1.51747
		7.62501	1.2244
		2.5962	2.03078
		5.077	2.21192
		0.823455	1.0019
		1.08409	1.59772
		1.44107	2.47343
		1.29071	1.84402
		3.05659	1.89361
		0.965688	1.7838
		0.579857	2.78498
		1.51609	2.86665
		3.68153	2.45094
		2.64197	1.37095
		1.54915	2.13464
		1.10198	1.84729
		2.04234	1.33203
		3.06743	0.686193
		3.96637	1.73056
		4.68661	1.05479
		2.88214	1.7351
		2.82573	1.389
		5.00615	2.03908
		3.64795	4.35861
		2.0079	2.07752
		5.81439	2.60903
		1.53295	1.71875
		0.908593	0.874854
		0.178116	1.1035
		1.44107	1.55332
		1.29457	1.44553
		0.687995	1.30248
		0.422262	2.41487
		0.474717	0.646763
		0.552736	0.750849
		0.519534	1.37475
		0.353725	2.79712
		0.515758	1.25016
		0.648481	0.858374
		1.78125	1.72206
		1.33394	0.457457
		1.79551	0.219194
		1.39801	0.928127
		0.430044	0.367577
		0.542677	0.606821
		0.302394	2.01755
		0.305939	0.647583
		0.672489	0.370323
		0.387993	0.374707
		0.15258	0.582223
		0.416296	1.399
		0.612454	1.80972
		0.305679	0.914462
		0.347614	0.53105
		1.42536	0.42639
		0.891243	0.944417
		1.12274	0.536113
		0.288214	0.942497
		0.609255	1.12868
		0.910496	1.4335
		0.6935	2.36194
		1.16888	2.34693
		0.938683	1.61884
		1.92648	2.59566
		1.01984	2.26818
		0.906662	0.832469
		1.39245	0.514028
		0.305506	1.14455
		0.698918	3.97837
		0.590434	2.75108
		0.995634	1.87776
		0.576427	1.06964
		1.13683	1.93748
		0.576427	1.11285
		2.10503	2.30891
		0.679954	2.52317
		0.278097	1.11287
		0.643984	2.53611
		0.83484	5.98255
		0.548298	4.52977
		0.172928	3.36274
		0.091162	4.58527
		0.139726	3.0392
		0.152984	2.2054
		0.456703	2.62731
		1.02235	2.29616
		1.38867	1.51141
		1.02584	0.723213
		1.14499	1.39031
		2.19763	1.48052
		1.23471	1.17085
		2.00683	2.38413
		3.82226	2.17468
		3.72115	2.63956
		2.7459	0.83521
		3.776	1.95763
		1.66115	4.12258
		1.42628	3.65253
		1.00249	1.30187
		1.1632	2.08825
		2.34689	2.01743
		0.402692	5.5272
		0.372286	1.07332
		0.550805	2.66276
		0.703241	1.56767
		0.75878	0.793021
		1.13862	1.08964
		0.820688	1.35593
		1.33627	0.671888
		0.795268	1.95878
		1.21197	1.76586
		0.898362	2.18615
		0.541496	1.25171
		0.729987	1.38551
		0.666494	1.48637
		0.419207	1.5538
		0.510542	1.87999
		0.682346	0.890621
		1.10798	1.48153
		0.398196	3.39349
		0.412664	2.45405
		0.240168	0.795883
		0.247374	0.952918
		0.864641	0.935613
		0.29931	0.762904
		0.144107	0.978759
		0.811465	1.06013
		0.481144	1.95752
		0.388656	0.885921
		0.637961	1.03304
		0.80011	2.02994
		0.921332	1.40735
		0.210309	1.47132
		0.302999	1.35443
		0.355166	1.7215
		0.389636	1.38658
		0.864641	1.33247
		0.281959	3.2534
		0.4629	0.616436
		0.517315	1.77543
		0.329399	2.26484
		0.240168	0.777109
		0.132434	0.917539
		0.105947	1.86707
		0.355771	1.56558
		0.164685	1.47835
		0.120099	1.02797
		0.195351	1.8382
		0.272621	2.29138
		0.301673	0.933457
		0.339343	1.61202
		0.227545	1.00406
		0.563688	1.0653
		0.505786	2.21905
		0.279481	0.889434
		1.13034	1.21966
		0.674305	1.7036
		0.670097	0.357409
		0.913089	0.506069
		0.745954	1.05484
		1.45038	1.38981
		0.576427	0.553595
		0.0512444	0.571805
		0.0797199	0.870143
		0.229677	0.647123
		0.360267	1.02829
		0.178001	1.6176
		1.19003	1.21606
		1.03495	1.29792
		0.389492	0.397069
		1.00875	1.56562
		0.798121	1.87933
		0.624472	1.00637
		1.00875	1.17989
		0.902714	1.48077
		0.581759	2.0059
		1.35146	0.398395
		0.572623	0.334718
		0.613376	1.0902
		0.709784	0.971461
		0.73163	0.260213
		0.605249	0.542247
		1.37351	0.774447
		1.13914	0.249939
		0.590492	1.18206
		0.623579	0.402414
		0.530572	0.764871
		0.552419	1.31055
		0.595248
		1.09374
		1.05114
		0.521378
		0.543023
		0.576427
		0.682605
		0.641131
		0.737481
		0.961999
		0.521523
		0.633032
		0.512386
		0.650152
		0.936694
		0.539997
		1.22257
		0.565331
		1.72928
		1.67524
		1.45386
		2.62594
		2.18083
		2.32787
		0.701224
		0.40079
		0.357788
		1.55736
		0.394017
		0.856283
		0.775208
		0.336259
		0.510628
		0.904933
		2.03551
		0.480366
		0.618132
		0.345856
		0.394391
		0.695373
		1.06279
		0.488349
		0.689955
		0.364504
		0.416296
		0.421772
		0.564063
		0.602626
		0.576427
		0.861528
		0.736559
		0.852103
		2.20965
		0.816596
		0.576427
		0.692808
		0.324615
		0.38759
		0.403182
		1.08348
		1.36587
		1.02771
		0.864641
		1.43369
		1.29696
		1.12778
		1.74951
		0.772672
		0.576427
		1.3793
		0.725347
		0.66586
		1.39302
		1.28416
		0.980416
		0.726298
		1.61348
		1.25903
		1.02777
		0.481403
		0.67027
		0.631332
		0.60937
		0.683787
		0.388195
		0.296946
		0.174686
		0.614846
		0.529938
		0.46558
		0.172928
		0.460133
		0.580866
		0.532763
		0.71477
		0.687274
		0.557636
		0.63407
		0.346923
		1.65169
		0.306803
		1.1585
		4.24634
		1.29979
		1.13363
		0.666206
		2.32917
		1.35691
		1.43404
		2.5579
		1.19289
		1.898
		2.60459
		4.20452
		1.59979
		2.72313
		0.61182
		4.21841
		2.39111
		1.49871
		2.10889
		1.59532
		0.907037
		0.871126
		1.86491
		2.45863
		2.22824
		6.99783
		3.9197
		2.82101
		2.77628
		2.05591
		1.50727
		2.23746
		3.92106
		1.59944
		1.26307
		3.24722
		8.06998
		3.01725
		1.05362
		3.13193
		2.08808
		1.65138
		3.2192
		0.973153
		1.6634
		2.59392
		1.25661
		2.41575
		1.95198
		0.494085
		0.863546
		3.41441
		1.13715
		0.848328
		1.10481
		2.17532
		0.831698
		1.31091
		0.257548
		0.26605
		0.477339
		0.320551
		1.21381
		0.295995
		1.86414
		0.416296
		0.823455
		2.32107
		1.04305
		1.37097
		1.71427
		10.7965
		14.3803
		3.75963
		4.90381
		5.76427
		1.83546
		3.39576
		4.0211
		15.2833
		12.0065
		5.6372
		6.93808
		1.58517
		2.57533
		1.0348
		1.25578
		0.870636
		0.517603
		0.386956
		1.46366
		1.83099
		0.526941
		2.00259
		1.09403
		2.34064
		1.0346
		2.4874
		2.05542
		1.72928
		1.59944
		0.647184
		0.970502
		2.27928
		3.74364
		8.1303
		0.174686
		0.600435
		0.518784
		0.339487
		1.20929
		2.10318
		1.69804
		1.08769
		1.45853
		0.63505
		0.469673
		1.30656
		2.96275
		2.33078
		5.12608
		4.58352
		3.9089
		3.47983
		2.25288
		2.54121
		0.669664
		1.14291
		2.32773
		1.67438
		1.81641
		2.52187
		2.40177
		1.72712
		1.56056
		1.66178
		5.45617
		1.52624
		1.61636
		1.42628
		1.15744
		1.30322
		0.576427
		0.717104
		0.395141
		3.48309
		2.04055
		3.09406
		0.633119
		4.11327
		3.07126
		1.44441
		1.10962
		0.535241
		1.17637
		1.03232
		1.90702
		1.51312
		1.31137
		1.21837
		0.664505
		1.35567
		0.694335
		2.24608
		0.509187
		1.74851
		1.2895
		2.67799
		1.39222
		0.96442
		2.62136
		1.79105
		2.1938
		1.8914
		1.83145
		0.91551
		1.73957
		2.24968
		1.15285
		2.61038
		0.423847
		1.13925
		6.28945
		2.79236
		0.807517
		0.814693
		1.70963
		1.11769
		1.03757
		1.61025
		1.26814
		1.88711
		1.46217
		3.07789
		1.85391
		0.90966
		2.54031
		3.3738
		2.3871
		1.43349
		2.20803
		0.911389
		0.449267
		0.214489
		1.32578
		0.531408
		1.01408
		1.45479
		0.660499
		0.538354
		2.0175
		2.07816
		0.248469
		0.555849
		0.713675
		0.688888
		1.77361
		1.53713
		2.1156
		0.429381
		2.85594
		0.436961
		1.38959
		2.64404
		1.26454
		0.504374
		1.07334
		0.373121
		0.46558
		1.78237
		0.539248
		1.12948
		0.511176
		1.08927
		0.641131
		0.343118
		0.329399
		0.742698
		0.660787
		0.429611
		0.723848
		0.440333
		1.27987
		1.40504
		1.02391
		2.65459
		1.50249
		0.756561
		2.36603
		1.93446
		1.38204
		3.25903
		1.06212
		2.08955
		2.93018
		2.23366
		3.30209
		2.23867
		1.54399
		1.78266
		1.01408
		1.08328
		0.482008
		0.63407
		0.336259
		0.796248
		0.365282
		0.507602
		0.475898
		0.389924
		0.576427
		0.874584
		0.434597
		0.831122
		0.388195
		1.1319
		1.14646
		0.850922
		1.00569
		0.36508
		0.587033
		2.18904
		0.488724
		2.03395
		0.687274
		1.32218
		1.09783
		0.596083
		0.41716
		1.2846
		0.685862
		0.602251
		0.964709
		1.25128
		0.663756
		0.453274
		0.92825
		0.717479
		1.72395
		0.695114
		2.98341
		2.28435
		1.42888
		0.777514
		1.30183
		0.689205
		0.824896
		1.44954
		2.36335
		0.43232
		0.30983
		0.542533
		1.12542
		0.252187
		1.2009
		1.47401
		1.21462
		0.972721
		1.00561
		0.760394
		1.28255
		1.10735
		0.248008
		0.537115
		0.876919
		0.835329
		0.524462
		0.749355
		0.888649
		1.13228
		1.99349
		2.00308
		1.00074
		0.888332
		0.586371
		0.90306
		0.576427
		0.54138
		0.907873
		0.165723
		0.459009
		0.371767
		0.346548
		0.192152
		0.194976
		0.5404
		0.686352
		0.528382
		1.54278
		1.70712
		2.28648
		0.548528
		0.393902
		2.28542
		0.445031
		0.331244
		0.28268
		0.316228
		0.358307
		0.271584
		0.398023
		0.333233
		0.2702
		0.565763

## Sheet: Fig. 2J
Growth Rate							Pause Duration							Dynamic State
EB3 control	0.5 nM CSPP-L FL + EB3	5 nM CSPP-L FL + EB3	100 nM VBL control + EB3	0.5 nM CSPP-L FL + 100 nM VBL + EB3	5 nM CSPP-L FL + 100 nM VBL + EB3		EB3 control	0.5 nM CSPP-L FL + EB3	5 nM CSPP-L FL + EB3	100 nM VBL control + EB3	0.5 nM CSPP-L FL + 100 nM VBL + EB3	5 nM CSPP-L FL + 100 nM VBL + EB3			% time spent growing			% time spent shrinking			% time spent pausing
3.98385	4.21683	2.04301	3.17778	1.7135	1.08961			0.400667	1.37767		0.966667	1.05		EB3 control	0.85	0.89	0.93	0.15	0.11	0.07	0	0	0
3.23696	3.8144	4.53978	4.63066	2.45206	1.55635			0.666502	0.377667		0.35	0.682891		0.5 nM CSPP-L FL + EB3	0.87	0.85	0.87	0.11	0.14	0.13	0.01	0.01	0
2.9283	5.09728	4.08718	2.38397	1.60261	1.05914			0.443688	0.400667		2.85014	1.16652		5 nM CSPP-L FL + EB3	0.52	0.63	0.8	0.03	0.05	0.04	0.44	0.32	0.16
3.43461	4.17198	5.22133	1.96698	1.362	2.42111			0.4	0.444333		0.422333	1.38333		100 nM VBL control + EB3	0.84	0.79	0.85	0.16	0.21	0.15	0	0	0
3.84039	4.45768	3.17778	1.53244	2.45206	0.84316			0.366667	0.35		0.354565	0.533333		0.5 nM CSPP-L FL + 100 nM VBL + EB3	0.66	0.66	0.71	0.2	0.33	0.27	0.14	0.02	0.01
3.16573	4.27802	2.64335	1.70249	3.40524	1.58907			0.588889	1.06667		0.616149	0.849987		5 nM CSPP-L FL + 100 nM VBL + EB3	0.2	0.44	0.44	0.04	0.06	0.07	0.77	0.5	0.49
4.086	3.97808	3.06486	1.75146	3.11305	0.943094			0.777778	0.383333		0.445	0.4
3.69686	4.85849	2.72341	3.30774	2.83763	1.51319			0.366835	0.566667		0.355667	0.483333
2.24071	5.44648	1.70249	2.04301	2.27034	1.81599			0.355729	0.75		0.4	0.377667
3.0645	4.58042	3.09538	3.56299	1.57678	1.98098			0.433333	0.416667		0.4	0.389
3.2688	2.93955	3.48078	3.30774	2.27034	2.49705				1.11652		0.511667	0.389
2.90165	3.18392	3.36262	2.11828	2.14038	2.21303				0.532625		0.733667	0.577667
3.33116	2.85165	3.11305	2.33452	2.87484	2.21303				0.355667		0.4	0.833333
2.83384	4.11349	2.52951	3.17778	2.04301	2.49705				5.9333		6.58333	0.455667
2.8649	4.70335	2.99695	3.10272	3.7831	0.794614				0.356333		0.366823	0.544333
3.29604	3.79765	2.59974	2.30945	3.26878	2.04301				0.577667		0.466143	1.06667
3.632	3.77071	3.40524	2.58764	1.75905	1.08961				2.04457		0.4	1.07767
3.93467	3.7118	2.35241	2.12806	2.61081	2.04301				0.577667		0.616667	2.46667
3.632	4.11109	4.08718	1.92933	1.16738	1.362				0.577333		0.465811	0.566667
3.2915	3.78725	2.82876	2.49705	3.40524	1.53244				0.91071		0.417	0.383333
2.91857	4.99232	4.08718	1.94586	2.17881	4.08718				1.02233		0.578333	1.21667
3.42341	3.67802	3.06486	2.27034	2.45206	2.72341				2.98881		0.616667	1.93338
3.49167	3.7831	2.08851	2.27034	3.74613	3.40524				2.33287		0.370833	0.466667
3.2688	4.23705	2.08851	1.58907	2.08294	1.57178				0.466667		0.650053	6.13306
3.03726	3.83765	3.11305	3.17778	1.45292	1.43374				0.377667		0.366761	0.6
4.4265	4.03777	2.95034	3.11305	2.24362	2.72341				1.7777		0.41675	0.433333
3.58421	3.83341	2.27034	1.6958	2.99695	2.27034				0.399285		0.35	0.4
2.93036	4.37288	3.17778	3.12493	2.55402	1.87257				1.0228		0.554167	1.63333
3.7455	3.93767	2.55402	4.08718	1.97728	2.27034				0.350333		0.558349	0.983333
3.2007	3.66231	1.53244	2.17881	2.04301	0.907998				0.4		0.4	0.416667
3.7228	5.28931	2.9612	2.49705	2.72341	1.55635				0.699539		0.388889	0.682891
3.6093	5.52426	2.86063	3.69782	2.08851	1.53244				0.549382		0.408333	0.567
3.16873	4.42725	1.60261	2.48363	1.88084	1.53244				0.733333		0.366667	0.466667
3.48419	5.34724	2.72341	2.21303	2.72341	2.72341				0.443867			1.11667
3.405	4.38906	3.11305	1.98098	2.99695	1.94586				0.466143			0.65
3.07423	3.56486	2.11828	2.91816	4.99232	2.21303				0.443688			0.833333
3.14913	4.10868	2.04301	3.57609	3.74613	2.99695				0.733315			0.533333
3.36494	3.62354	1.54761	1.55635	4.08718	1.94586				0.622333			1.18285
3.28482	3.7914	2.72341	2.91816	2.72341	1.63414				1.62233			3.16675
3.14669	2.89965	3.06486	2.52951	3.51873	2.72341				0.577443			1.41667
3.24894	5.19903	2.04301	1.74015	1.81599	2.52951				0.356333			2.70013
3.405	4.84222	1.75146	2.72341	1.76286	3.40524				0.354872			0.666169
3.70464	4.69721	3.93544	3.48975	1.66463	2.72341				1.3109			1.46667
3.05693	4.37019	2.83509	2.72341	1.60943	2.72341				1.178			1.43295
3.83836	4.16212	2.99002	1.70249	1.92933	1.21052				0.511			0.466667
3.83062	3.86761	2.80867	2.04301	3.40524	2.33452				0.999778			0.383333
3.632	5.05833	2.52951	3.15343	2.72341	1.63414				1.44428			4.53321
3.16665	3.41735	3.94882	1.85753	2.11828	1.75146				0.466667			3.63333
4.47514	4.49981	4.35948	2.54652	2.57237	1.0215				0.488252			1.00011
3.36398	3.72184	2.99695	2.61081	2.38397	2.04301				6.24433			0.583333
2.57267	3.77689	3.26878	2.33452	3.11305	1.99064				0.355667			0.749561
3.7603	3.30282	4.53978	2.01545	1.70249	2.89425				3.16683			0.4
3.49012	3.45587	2.55402	2.24716	2.55402	4.4265				0.700333			1.1
3.24404	2.94764	3.8144	2.10453	2.86063	4.994				0.516435			3.66631
3.29319	3.80183	1.9582	2.10453	2.99695	3.91575				0.61605			0.811
2.89425	3.68196	4.08718	3.8144	2.97212	4.767				0.7			0.533333
3.90835	4.47445	3.37786	2.72341	2.42111	3.30771				0.515857			0.644333
3.09545	2.63883	4.63066	2.27034	2.15031	3.89143				0.4			0.966095
2.724	3.77483	3.32917	2.02229	1.81599	4.59675				0.433333			0.433333
2.76794	3.77689	3.1474	2.00036	1.89473	3.9498				0.416667			0.555667
2.52943	3.3643	4.31184	3.15343	2.21303	3.59073				0.8			0.61049
3.59957	6.04859	3.26878	1.46671	1.60943	3.405				1.13333			0.622333
2.62671	3.52238	4.35948	2.42111	1.78078	5.448				0.6			0.777667
2.93681	3.06486	3.06486	2.25603	1.92933	7.718				0.683667			0.366667
2.9964	3.49335	3.40524	2.51477	3.74613	3.9725				0.799637			0.544667
3.859	3.72991	1.42127	2.08851	3.40524	4.54				0.466808			0.766667
3.7455	3.59494	3.54074	1.87257	1.79567	4.994				1.56664			0.377028
3.68315	3.43127	2.67308	1.56625	2.40341	5.448				0.600333			0.9
3.15206	3.63124	2.95034	3.12195	2.95034	3.29747				0.616716			0.889
2.51446	2.33452	3.01089	2.72341	4.63066	3.632				0.933333			0.866667
3.2688	3.69385	5.44648	1.75146	2.62644	3.7455				1			1.83333
2.96435	3.30282	2.72341	1.75146	3.93544	5.1075				0.350333			0.511
2.46319	4.4438	2.64335	1.99737	3.74613	5.1075				0.366667			0.377667
2.55375	3.55555	2.62644	2.21303	2.91816	4.086				0.35			0.355667
3.88422	4.51686	2.49705	2.58764	1.25726	5.448				1.06667			1.35567
3.11314	4.08718	3.26878	1.79242	1.10253	4.4265				1.37759			1.089
3.48512	2.91418	2.21303	2.72341	2.57237	3.7455				1.44433			0.489
3.28303	2.33452	2.83382	1.60943	2.72341	4.54				0.533667			0.733333
2.75984	3.08515	2.04301	2.72341	2.49705	3.405				0.45			1.05567
3.2915	3.40524	2.45206	1.57678	2.45206	3.7455				0.983333			0.389
3.0645	3.59494	2.56047	1.90032	2.12806	3.405				0.382343			0.455667
3.859	3.87192	2.86063	2.72341	1.75146	2.6105				1.23322			0.989
3.2688	3.80811	3.8144	1.81599	2.72341	3.89143				0.355667			0.366667
3.50888	3.19316	1.87257	2.27034	1.78078	4.767				1.22233			0.355667
3.54469	3.25118	2.0997	1.5438	2.72341	3.14308				1.55565			1.44433
3.19546	4.20982	2.36096	2.27034	1.29023	3.405				0.732578			0.732578
3.71455	4.02925	2.28478	2.32333	2.38397	3.1326				0.744667			1.00033
3.37257	2.84782	3.41735	1.99737	1.81599	2.21325				0.666667			0.755667
3.32581	4.60262	2.52951	2.72341	2.72341	0.942923				0.354209			0.366667
3.39305	4.086	3.05623	2.11828	2.33452	2.724				0.666169			0.922333
2.77638	4.00891	2.45206	2.87484	2.72341	4.086				0.733333			2.05567
3.48863	4.086	4.90456	2.72341	2.14038	4.994				1.06665			1.16652
3.71145	5.27775	2.29844	1.48584	4.63066	4.4265				1.35			0.778
3.31018	5.15614	2.95034	2.22869	2.42111	2.9964				1.51667			0.378
3.12834	3.38436	3.14288	1.99737	2.8944	4.3584				0.683333			2.23344
3.3596	3.21043	3.85901	2.34297	1.654	2.5878				0.582768			0.783667
2.98761	4.2127	2.87484	1.24848	3.8144	4.54				0.4			0.8
4.65947	4.20982	2.55402	1.362	2.04301	2.57267				0.383333			2.01667
4.33822	2.64833	3.35252	2.93418	4.90456	3.58421				0.483333			0.666667
3.14017	5.221	2.58764	2.48363	3.2196	4.767				0.348897			0.599409
3.33385	3.28277	2.74734	2.40929	1.362	3.50229				0.5			0.866667
3.84565	4.13351	3.13838	1.77051	1.55635	4.54				0.799234			1.43333
3.76171	4.32083	2.95034	1.81599	1.90664	2.91857				0.833333			0.411333
3.72758	3.89143	2.49705	1.67953	2.04301	2.497				0.344333			0.466667
3.48067	4.22937	2.38397	2.04301	2.72341	5.1756				1.525			0.545
2.89425	4.48325	1.83594	1.85753	2.10453	4.086				0.525			1.14433
3.88668	4.30568	2.45206	3.63124	3.50238	4.994				0.874393			0.8
3.03831	5.12753	2.95034	2.27034	2.55402	4.313				0.822297			0.889
3.71096	4.56671	3.17778	2.04301	2.72341	4.4265				0.400154			1.36667
3.7455	3.52518	2.93418	2.10453	1.362	3.30771				0.833375			0.377667
4.086	4.20982	2.11828	2.72341	2.72341	3.57525				0.5			0.678
3.12892	3.85627	2.72341	2.14038	2.31499	3.8136				0.366667			0.566667
4.17113	4.41288	2.62981	1.89473	2.04301	4.54				1.62226			0.511
3.48512	4.78897	1.70249	2.22869	1.362	3.57525				1.6			0.711
3.76098	4.46172	2.83763	2.11828	3.06486	3.405				0.566667			0.633333
2.51446	3.30771	2.38397	1.78788	2.55402	2.497				0.65565			0.342957
2.58063	5.25343	4.90456	1.84872	2.22258	4.54				0.366761			0.911
3.21043	5.10026	5.22133	2.19412	3.54074	3.23475				0.466667			0.433333
3.67327	4.34656	1.77051	2.49705	2.78265	2.951				1.12222			0.710601
3.90132	5.01021	4.25745	2.58764	3.11305	5.1075				0.677869			0.477667
3.4504	4.44653	3.14288	2.63883	2.61973	4.994				0.341667			0.611
3.18708	4.89082	3.10272	2.4142	1.60943	4.086				0.375			0.422333
2.43024	4.14522	1.55635	2.32705	3.02635	3.02667				0.6			0.377667
2.6786	5.73986	3.2009	2.62981	1.68253	3.69686				0.377778			1.11133
4.20982	3.69686	3.06486	2.45206	1.87257	2.951				0.511111			0.722333
3.72758	3.87646	3.40524	16.5663	3.30774	4.54				0.344444			1.38892
3.859	-18.15999999*	2.42111	2.10453	3.17778	4.3584				0.444444			0.408333
3.60529	3.7682	4.65466	3.29141	2.49705	5.448				0.355556			0.483405
3.66331	5.7885	2.33452	2.99695	3.09538	5.448				0.71686			0.93335
3.55877	3.859	3.8144	2.87484	1.47547	3.34309				1.04468			0.355556
3.07548	4.00261	3.7831	2.86063	3.54074	4.994				0.433333			1.00014
4.25625	3.56215	4.08718	2.79623	1.94586	3.859				1.30011			0.355599
4.20618	4.313	3.28492	2.31499	1.98098	4.9032				0.383333			0.361111
4.086	3.9725	2.74975	2.17881	1.73328	4.994				0.383333			0.383374
2.48917	4.45745	2.9409	2.72341	4.53978	5.448				0.383695			0.611111
2.89425	5.23846	2.49705	2.27034	2.33452	4.086				0.416667			1.86667
4.47514	3.2915	3.26878	2.8944	1.92291	5.1075				0.366667			0.666875
3.37776	4.29554	4.63066	3.40524	2.99695	5.1075				1.08385			0.377778
3.632	4.41893	3.3475	1.78078	3.40524	3.7455				0.541667			0.377819
3.405	3.57525	3.12493	2.04301	2.25248	3.405				0.408418			0.366709
2.47636	4.81938	2.78881	2.72341	1.89194	4.086				0.483621			1.04458
3.05276	4.54	3.35085	1.89962	2.57237	4.54				0.450309			0.705577
3.0872	4.53175	8.17404	1.49839	1.48584	4.767				0.425082			0.916667
2.27	3.19313	3.17778	2.14783	1.78982	4.086				0.641667			0.341768
2.52943	4.51936	2.27034	3.06486	2.27034	3.89143				0.5			2.85838
2.5878	2.78075	1.73328	4.90456	4.08718	3.405				0.589308			0.383374
3.0645	4.086	2.75459	4.35948	4.86502	4.994				0.900069			0.59447
2.87533	3.57525	3.2196	3.48078	2.58764	3.03831				0.433476			0.541731
3.45738	4.46172	4.08718	3.40524	2.45206	3.50229				0.677778			1.05003
3.30771	6.129	3.74613	4.63066	2.30945	3.79414				0.477778			0.350044
3.55633	4.66223	2.38397	1.87257	2.27034	4.767				0.717441			0.7
2.56056	3.89143	3.67802	2.25781	1.75146	3.405				0.516667			0.441745
2.724	3.79414	2.86063	2.81492	1.85753	6.129				0.378431			0.341768
3.859	4.60604	3.18546	5.90417	3.40524	5.1075				0.567102			0.408418
3.0645	4.25935	4.76555	2.63883	2.36096	3.7455				0.5			0.491667
3.24286	4.89397	2.35241	2.27034	2.72341	4.767				0.583333			0.70005
3.5185	4.21696	3.2196	3.54074	4.08718	4.25625				0.350397			0.686134
3.47198	4.63604	3.54074	3.45057	2.72341	4.4265				0.400347			0.888958
3.51253	5.18439	4.35948	2.04301	1.87257	3.23475				1.03337			0.861111
3.32488	4.086	2.87225	3.32917	2.52951	3.7455				0.608562			0.441667
3.42848	3.5412	2.78757	3.50238	3.54074	4.28057				0.466964			0.633333
2.69563	4.36975	7.71641	2.33452	1.76286	3.178				0.466964			0.633333
3.56337	4.25625	1.72521	2.81743	3.17778	3.859				0.733333			0.475073
2.21325	3.68244	2.42111	3.23533	2.47644	4.086				0.383695			0.36669
3.37662	3.76171	2.79251	3.09538	4.99232	3.56215				0.750185			0.533398
3.11826	3.405	1.22592	2.66158	2.61081	3.405				0.825042			0.373552
3.75245	4.24077	3.17778	2.45206	7.26376	3.91575				0.522222			0.638985
3.7538	4.4038	3.72789	1.77051	4.42725	3.11314				0.83363			0.38212
2.9964	3.78333	2.83763	2.27034	3.26878	3.859				0.777778			0.389048
3.69686	3.9952	2.88264	2.30485	3.17778	3.8136				0.633333			0.605581
3.178	5.04741	2.8632	1.98098	3.63124	3.2688				2.01694			0.741667
3.68737	5.0848	3.73598	2.33452	2.04301	3.5412				0.766667			0.35843
3.10233	3.4731	2.29844	5.90417	3.35925	3.5412				0.367045			0.550063
3.37257	4.26935	2.72341	2.72341	4.53978	3.59073				0.666667			0.627802
2.82877	3.65871	1.78788	1.87257	1.81599	5.448				0.416667			0.388889
4.086	3.35636	2.99695	2.49705	4.99232	4.086				0.400347			0.433476
3.89143	3.48782	2.10453	2.45206	3.40524	3.69686				0.844518			0.489015
2.52943	4.89842	3.16862	2.85421	3.06486	4.4265				0.444583			0.555556
4.54	4.767	3.8144	1.63414	2.45206	2.97938				2.21673			0.844444
3.79414	5.25343	2.67885	2.00412	2.58764	2.9964				0.416667			0.588915
2.92578	4.4549	4.08718	2.95034	3.63124	2.91857				0.533333			0.441667
3.36494	4.51406	3.74613	2.72341	2.99695	3.91575				0.64454			0.537565
2.95485	5.7204	3.74613	2.30485	1.53244	3.59957				1.03333			0.350044
3.22989	4.994	3.40524	2.99695	2.84781	5.902				0.833407			0.388889
3.178	3.66692	3.04479	2.47134	2.33452	4.3584				1.15577			0.744527
2.43214	3.405	2.24539	2.72341	1.73328	2.43214				0.744444			0.416815
3.33227	3.5412	1.19192	2.66962	1.96698	6.81				0.800077			0.694533
3.12459	4.16309	2.93955	3.40524	3.48078	4.6308				0.711198			0.919449
3.8136	3.14773	3.40524	1.78788	3.09538	4.6308				1.80014			0.479239
3.09972	3.64946	2.04301	2.27034	2.27034	4.994				0.556			0.708333
3.1326	4.086	3.51508	1.99737	1.99064	3.30771				0.389048			0.358333
3.32933	4.59675	2.72341	2.8944	3.26878	2.10491				1.75018			0.458409
3.59073	4.70509	2.724	2.8944	2.83763	1.9976				0.6			0.377778
2.724	3.49012	2.724	2.99695	2.04301	1.816				0.633333			1.09167
3.02667	3.5412	2.8375	2.27034	2.04301	2.8602				0.983369			0.900039
3.89143	3.75724	2.9964	2.08851	2.55402	3.2688				0.366667			0.747227
1.96733	3.65589	3.5412	3.07933	1.45903	2.3835				0.533796			0.472222
4.086	2.84074	3.08242	2.59423	4.42725	3.49012				1.12222			0.366835
3.70928	4.994	2.724	1.87257	3.35252	5.448				0.400154			0.570833
3.178	3.93674	3.632	2.47644	2.27034	2.87533				2.00012			0.358333
3.76926	3.46925	3.9498	3.48078	2.48363	2.57267				0.561111			0.505678
3.2915	3.7455	2.724	2.91816	2.17881	4.4265				0.358333			0.611111
3.45738	5.448	3.5412	2.98312	2.92882	4.54				0.458409			0.841667
3.59957	4.64682	2.89425	2.39366	1.5438	4.23733				0.489015			0.475073
3.78333	4.4413	2.56056	3.26878	1.84872	3.96218				0.344444			2.175
2.98343	3.84913	2.3154	2.20527	2.27034	3.405				0.511232			1.25011
2.80412	3.5412	1.66467	2.42111	2.04301	3.9498				0.944444			0.65565
3.27992	4.086	3.4504	4.08718	3.40524	3.178				0.516667			0.722222
3.51357	3.81015	3.7228	1.90664	1.87257	2.724				1.21648			1.07222
3.00441	3.7228	3.02667	2.46828	1.58907	1.362				0.365831			0.47781
4.086	4.26365	3.0645	2.38397	3.11305	4.767				0.466667			0.466667
3.27731	4.81938	3.632	2.97212	1.92291	3.405				0.344489			1.06667
3.23475	3.98871	2.043	2.48363	3.69782	5.7204				0.372222			0.805575
2.85581	4.086	3.48067	2.22869	2.22258	4.54				0.377819			0.655556
2.77848	4.59675	3.5412	2.49705	3.35252	5.448				0.41675			1.31667
3.3391	4.52665	2.9964	2.43203	2.27034	6.129				0.341667			0.775
3.178	4.23733	2.21325	2.72341	2.72341	4.994				0.400087			0.554167
2.27	3.20729	2.5878	1.97507	2.38397	3.35262				0.341667			0.358358
2.497	4.10392	4.2222	2.42111	2.25248	2.56376				0.611111			0.367045
3.178	5.448	4.71462	2.52002	2.55402	4.086				1.37778			0.433333
2.5878	4.086	5.448	1.92933	2.49705	2.64833				0.455556			0.750046
2.51446	4.46433	4.086	2.29569	2.11098	5.448				0.572465			0.791667
2.14029	5.06967	4.54	1.53244	2.15614	2.79568				0.472255			0.4
2.724	4.46906	3.5412	2.41716	2.51477	2.35255				0.391667			0.344489
2.724	3.21927	3.57525	2.27034	1.60943	2.27				0.883373			1.45
2.21325	4.36779	2.724	2.31499	1.52224	4.4265				0.341667			0.758333
2.724	4.18329	3.02667	2.10453	3.405	2.14029				0.941214			0.525
2.27	3.48672	3.178	1.65813	4.086	3.89143				0.450077			0.383333
3.0645	3.82024	2.724	2.0997	3.7455	3.8136				0.941144			0.400087
3.92576	5.47698	3.04829	1.87257	3.69686	2.724				0.491737			0.925
3.98321	4.17113	3.13673	1.90664	4.25625	2.3835				0.908372			0.638889
3.11314	4.9032	3.28482	2.62644	8.172	3.405				0.725192			1.12783
3.22579	4.62107	3.632	2.22869	4.54	4.3584				1.08337			0.838889
2.8602	3.57356	3.20729	1.75146	4.6308	3.02667				0.5			0.477778
3.53384	3.70464	3.48672	2.80867	2.724	2.46862				0.525			0.422259
3.632	3.7455	1.96733	2.21303	4.3584	6.81				0.56575			0.444444
3.96218	4.48142	1.96733	2.72341	6.129	4.767				0.41675			0.6
3.632	4.22937	2.497	1.74642	5.448	4.86429				0.808333			0.455556
3.27889	4.45988	2.91186	2.87484	3.859	2.55375				0.425082			0.394444
3.4731	3.36244	3.34578	1.55635	3.405	4.59675				0.655579			1.40002
3.28118	5.448	2.7899	1.95602	3.6774	5.675				0.341667			0.883333
3.178	4.95273	3.178	1.63414	4.54	3.96218							0.516734
2.65756	4.21781	3.405	2.99695	5.448	3.04447							0.344624
2.91857	3.62672	3.8136	2.04301	4.086	4.086							1.28894
3.34903	4.4265	5.448	2.19839	5.1756	4.086							0.355556
2.62671	3.66692	3.38303	3.17778	4.086	5.7885							1.2329
2.27	4.71462	4.20982	1.90664	4.086	5.448							0.427778
2.82877	4.1768	3.37881	2.43701	2.09538	3.15984							0.355556
3.2688	4.4265	2.043	1.75146	1.7025	2.4516							0.466667
2.88424	4.12727	2.1565	2.47644	2.724	3.0645							1.41667
2.74975	3.76553	2.51446	2.99695	4.3584	4.994							0.461111
2.24893	4.17113	2.951	2.42111	2.55375	2.724							0.45
2.12806	3.632	2.724	2.81492	2.724	3.48067							1.283
2.09569	2.54635	2.21325	2.04301	3.6774	3.50229							1.1167
3.32917	2.043	2.724	3.08661	2.27	3.632							0.35
2.61081	3.32933	3.2915	1.6344	8.853	4.086							1.41115
2.61081	2.043	2.63888	1.55657	3.632	4.54							0.412521
2.07266	2.20015	1.9068	2.27	3.2688	3.8136							0.4
3.24959	2.2473	2.89078	2.4516	5.448	4.29554							0.565798
2.21303	2.724	2.37089	1.7025	6.81	2.724							0.377778
2.66158	2.82129	3.45738	1.88086	3.4504	4.086							0.461111
2.52951	1.2485	3.28118	1.42391	4.086	3.50229							0.361111
3.16709	1.57992	4.313	1.9068	3.93467	4.00588							0.366667
2.91816	4.3584	4.19077	1.7252	4.25625	5.448							0.977778
3.1489	4.58127	3.8136	1.30009	4.4265	3.50229							0.641667
3.09538	3.9725	4.767	2.52943	3.8136	3.01586							0.444444
2.83763	3.632	3.69686	1.87275	4.086	3.405							0.416667
2.30118	3.78457	3.46691	2.043	6.356	4.6308							0.444444
2.99695	4.767	6.81	1.78763	4.59675	3.69686							1.65556
2.48363	4.086	2.93036	2.9964	3.91575	4.086							0.366667
3.27683	3.77845	3.0645	2.9964	3.44506	2.09538							0.5
3.26878	4.28057	3.68541	2.27	3.859	3.8136							0.416667
3.57609	3.52518	3.55304	2.35255	4.25625	3.405							0.9
2.58764	3.5412	3.32328	2.3835	7.491	4.47514							0.3875
3.26878	4.00345	3.7455	2.87533	3.178	4.4265							0.529167
3.06486	2.93905	2.724	2.724	6.81	3.23475							0.422222
3.20245	3.49494	3.24286	1.45593	5.1075	3.2688							0.516667
2.31499	4.70509	3.03831	1.85727	5.1075	4.086							1.57222
3.01089	3.44756	3.3369	1.51333	3.55633	2.043							1.775
2.11828	4.75365	4.28057	2.21325	4.767	4.47514							0.433333
2.80742	3.94263	3.30771	3.7455	4.767	4.086							0.533333
2.32333	4.45745	3.83062	2.27	5.7885	5.448							0.511111
2.6242	3.8136	3.20637	1.21067	4.54	3.32933							0.622321
2.91816	3.48512	3.46691	1.589	4.3584	3.632							1.05007
2.30485	4.3584	3.57921	1.61738	2.9964	3.50229							0.372222
2.8944	4.38049	3.6093	1.85727	4.4265	3.7455							0.544699
2.44001	3.62502	3.405	1.7025	4.54	4.994							0.525264
2.17881	3.73577	2.9964	2.27	5.1756	3.21927							0.566776
2.39463	3.87319	4.994	1.9295	3.30771	2.5878							0.355556
2.8944	3.632	4.34138	2.11867	4.25625	2.9964							0.600058
3.46651	5.05886	3.405	1.94571	6.81	4.086							0.341768
1.78788	4.96729	3.98385	2.27	3.32933	3.78333							0.505586
2.67538	4.43227	3.859	1.96733	3.87646	3.7455							0.444444
2.95034	3.5412	3.14962	1.96733	8.172	2.5878							0.566667
2.97761	4.2676	3.21043	1.94571	7.491	2.27							0.541667
3.13988	3.33455	3.37257	1.47874	4.54	4.767							0.533333
3.40524	4.1768	2.79696	1.816	3.01586	3.0645							0.541667
3.26878	3.859	3.14308	1.55657	3.859	5.448							0.375
2.61973	4.4946	3.37776	1.362	3.2688	3.8136							1.29169
2.33452	4.17113	2.9964	2.043	3.8136	2.9964							0.425
3.248	4.71949	3.2007	1.73345	3.93467	3.66038							0.41675
1.89822	3.04829	2.33486	2.043	4.4265	2.79568							0.566728
2.84017	3.11826	2.5878	2.14029	2.35255	3.98123							0.675051
2.94359	4.18879	3.23475	1.57992	4.086	3.1326							0.391755
3.30774	4.17113	3.12125	1.60964	8.853	2.6105							0.566728
2.22869	-28.77225*	3.03831	1.62143	4.994	3.5185							0.483405
2.22869	4.85213	1.67631	2.4516	3.2688	4.3584							0.600103
2.87484	3.72758	2.43214	2.043	5.448	2.724							0.388889
2.91816	4.05016	2.25254	1.589	5.448	3.5412							0.389048
2.62196	4.313	2.42133	2.043	4.54	2.5424							0.605657
2.94764	3.57859	2.52943	3.2688	5.25343	2.951							0.616723
2.92482	4.33689	2.14029	1.94571	4.086	3.5412							0.35
2.23746	3.45364	2.07543	1.9068	3.632	5.448							0.858374
2.78634	3.98585	3.19366	2.4516	3.21927	3.8136							0.633431
3.10272	5.448	3.32933	1.51333	3.859	3.57525							0.433333
2.91816	3.859	3.07461	1.60964	3.14308	3.7455							0.4
2.2587	4.767	3.632	2.14029	3.405	4.313							0.427778
2.9036	4.4946	5.902	1.87275	3.91575	6.356							0.65
2.88133	4.1768	3.77645	1.55657	4.54	5.448							1.01667
2.15281	3.5412	3.11314	2.043	5.1075	6.356							1.03337
2.78142	3.64127	4.994	1.55657	5.7885	3.8136							0.366667
2.40635	4.41618	2.84782	1.66467	5.05886	2.724							0.555556
2.24539	4.02114	2.8375	2.951	8.172	3.0645							0.466667
2.91418	6.81	3.405	1.78763	6.81	1.94571							0.445853
2.46319	4.34961	3.44084	1.85727	4.994	4.47514							0.345833
2.40929	3.21043	2.724	1.362	3.859	4.086							0.483365
3.10862	3.65264	2.724	1.94571	3.405	3.37776							0.4
2.80867	4.23733	2.724	1.23818	2.91857	2.4516							0.461145
3.12493	3.27889	2.724	1.1804	3.859	4.2222							0.438924
2.68814	3.73452	2.724	2.3835	10.215	3.859							0.638889
3.17778	3.2007	3.30771	1.6344	9.534	1.9976							0.633431
2.84781	4.28057	3.4731	1.85727	3.859	2.9283							0.472222
2.93418	3.18907	6.356	1.66467	3.405	3.56215							0.458333
2.72341	4.66971	4.01432	1.60964	5.448	3.22579							0.905573
2.75943	4.4265	3.2688	1.816	3.8136	2.9964							0.5
3.02494	4.767	3.50229	2.33486	6.129	3.632							0.366761
2.16533	4.02114	3.14669	1.362	4.6308	3.69686							0.558333
2.68001	5.08747	3.19097	2.1792	5.902	3.11314							0.588889
2.36381	5.7204	4.9032	2.3835	4.767	4.3584							0.988889
2.55402	3.50229	3.9498	1.07014	3.30771	2.724							0.43752
2.94494	3.178	3.7455	1.19175	4.086	3.178							0.643665
2.63319	3.76553	3.28482	1.362	6.2652	2.21325							0.394444
2.66962	4.79319	3.632	1.362	4.16167	2.80913							0.473866
2.62869	4.0179	4.33364	1.21067	5.7885	5.902							0.408418
3.43476	5.12112	3.01074	2.09538	4.4265	3.7455							0.455556
1.64872	3.0872	3.44669	1.55657	3.68541	4.54							0.533398
1.362	4.92415	3.46691	2.09538	3.405	3.8136							0.433333
1.66463	2.27	2.49987	1.4982	2.91857	3.7455							0.358333
2.35241	4.54	2.8602	1.589	3.405	3.8136							0.533398
2.96256	4.4265	3.35262	1.53225	4.994	2.724							0.675
2.1729	4.12383	3.23754	1.66467	4.54	2.60018							0.341667
2.07581	4.086	3.44506	1.589	4.086	2.724							0.988889
2.32519	4.15086	3.31988	2.21325	3.7455	2.27							0.43752
2.8212	5.83714	3.0645	1.816	4.767	1.79211							0.643664
2.61526	4.086	3.54688	2.043	4.54	2.5878							0.394444
2.27034	5.29667	3.28482	3.0645	4.086	3.405							0.473866
1.63414	5.20036	3.57525	3.178	4.767	3.23475							0.408418
2.24098	4.45745	3.22579	3.23475	3.405	2.89425							0.441667
2.14783	4.25625	3.35262	3.11314	3.24785	3.8136							0.433353
2.42904	3.86632	2.96613	2.724	3.8136	5.448							0.341692
2.24539	2.724	3.0645	2.91857	4.8805	3.8136							0.80421
1.67953	3.56215	3.4504	3.0645	3.32933	2.724							0.783353
2.20011	5.448	2.42133	2.21325	4.767	2.8375							0.400039
2.85421	2.9964	3.30771	2.4516	3.7455	3.2688							0.433476
2.66732	4.13838	3.34309	2.043	6.81	3.30771							1.81669
2.04301	7.491	3.405	2.27	6.2652	2.724							0.755556
1.73765	4.96729	4.54	1.53965	5.448	2.497							0.498962
1.24848	5.20036	3.16665	1.75114	4.54	2.57267							0.425
2.64335	4.767	3.1326	1.75114	2.724	3.405							0.433369
2.14451	2.30492	2.95583	3.405	3.8136	3.405							1.00791
2.22869	4.994	3.66692	2.33486	4.994	4.3584							0.377819
2.22607	3.7455	3.56215	1.362	3.8136	3.21043							0.411149
2.8944	4.21369	2.56685	2.043	3.57525	3.35262							0.483365
2.28025	4.9032	1.7025	1.66467	4.086	4.3584							0.426662
2.50328	4.40031	3.30771	1.94571	4.4265	3.50229							0.416704
2.64335	3.56714	2.724	2.27	4.4265	2.52943							0.500031
3.7138	4.2222	3.37776	2.497	3.7455	3.178							0.441667
2.99695	5.3118	5.448	2.724	4.767	4.086							0.441745
2.86063	3.9725	4.4265	2.724	2.27	3.2688							0.38745
2.75701	4.51163	3.28482	2.497	3.78333	3.30771							0.35
2.98312	4.31914	4.086	1.94571	6.129	3.859							0.425
2.72341	3.405	3.405	2.33486	4.54	4.086							0.841708
2.32333	3.78072	3.22579	1.87275	5.902	7.1505							0.515929
2.53799	3.66038	3.12756	2.043	4.9032	1.96733							0.458636
2.22869	3.76553	2.68394	1.87275	3.178	2.27							0.622222
2.24098	4.34961	3.2688	2.30492	4.086	4.9032							0.575015
3.19316	4.54	3.5412	2.52943	6.81	3.2688							0.977778
2.9036	3.85417	5.902	2.14029	4.3584	3.32933							1.3251
2.10453	4.47224	3.93467	4.994	4.9032	3.03355							0.827778
2.31499	3.31988	2.70092	2.724	4.086	0.875571							0.383374
2.22258	4.4265	2.55013	2.33486	5.1075	4.25625							0.533333
2.83256	4.14048	3.59073	2.3835	4.767	5.1075							0.345858
2.66732	4.767	4.26365	2.724	4.54	4.54							0.65
3.01089	4.28057	4.12727	1.73345	3.405	3.859							0.588889
2.58217	5.05886	4.2222	3.0645	2.724	2.724							0.811111
2.96529	4.00428	3.02667	2.043	2.724	2.951							0.408333
3.03625	3.68541	2.89425	2.00294	2.724	4.54							0.362524
2.32892	3.78333	4.04344	2.3835	3.859	3.7455							0.555583
2.06558	1.0173	4.27173	2.57267	3.5412	3.405							0.388889
2.65929	1.12447	3.70294	2.4516	4.38867	4.086							1.32241
2.56047	1.20925	4.64682	1.7025	3.9498	2.9964							0.588889
3.10125	1.17512	3.76171	1.53225	3.632	4.086							0.591725
3.03342	1.12447	4.54	3.11314	4.59675	2.4516							0.458409
2.39853	1.22172	4.66971	3.632	3.178	5.1075							0.975
3.46473	1.23996	2.96721	2.951	5.448	3.2915							0.60839
2.90492	4.70509	4.59675	2.4516	4.086	2.724							0.550063
2.35905	4.38498	4.00588	2.61923	2.724	4.54							1.52509
2.57781	2.951	4.1541	3.30771	8.172	3.178							0.855556
2.51477	5.448	3.44506	3.405	4.994	4.086
3.76248	4.086	3.405	3.8136	3.02667	6.356
2.92615	3.98871	4.767	3.5412	4.47514	3.66692
2.95034	2.9964	3.48067	3.2688	3.6774	3.2688
3.44529	4.6308	3.69686	2.14029	4.767	4.25625
2.77651	4.086	3.632	2.3835	2.55375	4.086
2.79251	7.491	4.78035	2.89425	3.87646	3.5412
3.23217	4.4265	3.7455	2.5878	3.0645	5.1075
3.72184	3.50229	1.73345	2.14029	3.2688	4.086
2.42507	4.0406	1.94571	2.6105	3.23475	5.9928
3.25916	4.313	2.33486	2.043	3.178	3.5412
3.33249	3.92885	4.086	1.87275	3.2688	3.8136
2.35715	2.951	4.9032	2.33486	3.7455	5.448
2.63883	6.81	4.47015	2.33486	6.129	5.675
3.08515	4.086	3.53111	3.2688	4.54	4.54
2.84781	6.129	4.086	3.7455	3.30771	5.7885
2.8389	3.632	4.50869	2.91857	3.178	8.853
2.72341	4.30105	3.02194	2.724	5.1075	2.724
2.63319	3.1326	3.5412	1.75114	3.2688	4.767
2.72341	4.02114	4.20443	2.951	3.9498	5.902
2.93686	3.632	4.2222	3.2688	2.724	5.448
2.42111	3.66038	5.34323	3.50229	2.42133	6.129
2.65472	4.086	4.30392	2.3154	6.81	5.83714
3.11305	3.96859	4.6263	2.3154	4.767	4.767
2.78881	4.47514	3.859	2.724	8.172	3.89143
2.99695	4.0179	4.6308	1.99062	4.994	3.405
2.83763	4.22392	5.25343	1.816	4.767	4.45745
2.57237	3.7455	3.78333	2.4516	3.405	4.994
2.55402	4.59675	3.859	3.405	3.5412	3.69686
3.13089	3.77169	3.6774	4.086	4.086	6.81
3.26878	3.859	4.29554	3.5412	3.7455	4.313
2.92882	6.5376	2.724	2.951	3.8136	4.994
2.87484	4.92914	3.405	2.043	3.21927	4.54
2.36286	3.859	3.46691	2.497	4.994	5.448
2.80867	3.65794	3.405	2.1792	5.902	4.54
3.06486	3.32328	6.356	2.043	3.48067	4.86429
2.80867	3.405	3.5412	3.405	4.767	4.086
2.72341	3.28118	5.448	2.724	2.82129	4.086
2.59643	4.086	3.91575	2.07884	4.086	4.6308
3.13838	4.44325	5.61825	2.4516	3.9725	3.178
2.4142	4.38867	4.47514	2.11867	3.405	4.28057
3.42778	4.18329	7.491	2.27	5.902	3.8136
3.51873	2.91857	5.59933	2.57267	3.29747	4.994
3.61014	4.8124	8.172	1.4755	3.51253	3.859
2.77406	4.086	4.767	1.96733	3.57525	4.3584
3.3643	4.086	3.98871	1.816	2.56376	3.87646
3.06054	4.313	3.50229	1.7025	3.0645	4.59675
2.65244	4.086	5.14533	2.21325	4.086	4.086
3.34582	3.8136	4.65947	1.74506	4.994	5.1075
3.0591	3.42161	2.9964	1.9068	3.89143	4.54
2.91816	3.85346	3.632	2.4516	7.491	4.3584
3.08224	5.59933	4.2222	2.4516	4.086	3.50229
2.98725	4.767	4.767	2.14029	3.31988	5.448
2.72341	4.36459	3.27889	2.14029	5.448	4.4265
3.45057	5.448	3.57525	3.0645	3.2688	3.50229
2.63206	4.23733	4.40031	2.10491	3.7455	2.497
3.55369	4.086	3.98123	2.0884	3.405	3.89143
3.31925	5.1756	4.37786	3.2688	3.2915	3.30771
3.17778	4.086	4.3584	2.1565	4.086	6.356
3.06774	6.129	4.92415	2.1565	4.4265	4.086
3.01089	3.91575	3.79926	3.02667	4.767	4.66971
3.17778	3.69686	4.07384	2.42133	3.405	3.89143
3.21023	8.626	4.6989	2.52943	3.24785	3.632
3.46651	5.448	4.70214	2.3608	2.60018	3.5412
3.51873	4.95273	4.85213	2.14029	3.5412	4.4265
3.7831	3.66038	4.34138	2.27	3.2688	3.178
3.26878	4.35306	3.9725	2.4516	4.3584	5.1075
3.25756	2.951	5.23846	2.9964	2.22873	3.405
2.37915		4.34138	2.043	4.3584	4.4265
3.06486		4.26256	3.405	6.81	4.767
3.26878		4.1768	2.22873	4.086	2.951
3.45764		4.24624	1.88585	4.28057	6.129
2.72341		4.3584	3.405	4.994	7.491
2.69864		4.54	3.405	3.0645	6.81
2.74133		5.27775	3.23475	3.23475	6.356
3.29141		4.93725	3.9498	4.086	6.81
3.40524		3.405	2.724	4.54	5.902
3.28168		5.448	4.54	2.93354	4.313
2.43203		4.2269	2.6105	2.724	7.264
2.82876		4.94621	3.0645	3.50229	5.902
3.04194		6.583	3.7455	2.42133	3.50229
2.34203		4.54	4.086	2.22873	4.54
2.52739		4.9032	3.8136	4.6308	7.491
2.58764		4.19643	2.35255	2.724	7.491
2.16701		4.38867	2.35255	3.30771	7.491
3.91553		3.57525	2.043	3.405	4.767
3.21647		2.724	2.42133	3.69686	5.448
2.52002		3.57525	2.33486	3.405	4.994
3.37446		4.313	2.33486	2.91857	4.086
2.35241		4.8805	2.56376	3.7455	3.632
3.26878		4.69133	3.8136	3.632	4.4265
2.52107		4.9486	2.724	2.5878	3.405
2.27034		4.59675	2.5878	2.497	4.4265
2.33452		4.40031	2.724	3.405	4.4265
2.02687		6.129	2.724	4.4265	3.0645
2.00713		4.89671	2.951	6.81	4.994
2.95034		4.8805	2.55375	5.7885	4.086
2.55402		4.69133	3.1326	2.724	3.859
1.80285		4.34792	2.5878	2.3835	5.1756
2.95576		3.78333	2.3835	3.9725	3.405
2.97212		4.1768	2.1565	4.54	3.5412
2.40929		3.01586	4.4265	4.1918	5.448
2.42309		4.086	2.724	2.41445	3.405
2.24362		4.3584	2.497	3.79414	2.724
2.43801		4.93725	3.2688	3.2688	4.086
2.69747		4.69133	1.7706	5.902	2.22873
		3.15312	2.29389	2.33486	4.54
		5.12753	3.14308	5.902	6.129
		4.96471	2.724	8.172	4.086
		4.086	2.8602	4.4265	2.951
		5.9928	2.43726	4.54	3.66692
		5.01021	4.28057	2.84782	6.81
		3.36916	2.724	2.951	8.626
		2.33486	2.27	4.20982	5.902
		4.9032	2.52943	3.34309	5.61825
		3.92576	2.27	3.02667	4.4265
		4.70509	4.086	4.9032	3.405
		3.632	2.91857	3.71455	4.4265
		4.78897	2.21956	4.47514	4.4265
		4.086	2.27	2.9964	3.0645
		2.8375	2.23757	3.2688	4.994
		4.00588	2.41445	3.09545	4.086
		4.2676	2.6105	3.7455	3.859
		5.902	2.724	3.32933	5.1756
		3.29747	2.497	3.405	3.405
		4.767	2.82129	2.8602	3.5412
		4.91833	2.21325	2.89425	5.448
		5.7885	2.9964	3.7455	3.405
		4.086	3.178	3.0645	2.951
		3.7455	2.951	3.405	4.9032
		4.54	3.632	3.32933	3.7455
		3.91575	2.52943	4.086	5.448
		4.52184	2.4516	3.50229	3.2688
		4.57243	2.724	4.25625	3.77169
		3.7455	1.94571	3.405	3.178
		5.1756	2.1792	2.3608	4.4265
		3.87874	2.043	2.87533	3.69686
		4.03556	2.22221	3.405	3.21927
		4.82375	2.60018	3.5412	5.448
		4.2269	2.724	2.9964	2.724
		3.55633	3.30771	2.9964	5.902
		4.086	2.43214	2.497	4.4265
		4.3584	3.7455	5.902	3.9498
		4.086	3.405	4.3584	2.724
		3.859	3.21927	3.59957	4.994
		3.405	2.724	2.4516	3.5412
		4.994	2.951	4.086	4.994
		4.05278	2.724	4.66971	3.93467
		5.1075	3.405	5.221	3.8136
		4.85903	2.724	3.57525	3.2688
		4.994	2.9964	4.20982	4.086
		5.20036	2.724	2.43214	3.405
		4.27517	2.46862	4.086	3.0645
		4.28629	2.78886	3.8136	2.9964
		3.8136	2.29389	2.97164	3.8136
		4.58127	2.41445	3.01074	7.718
			2.8602	4.25625	4.767
			3.02667	2.9964	2.9964
			1.85727	4.313	3.405
			2.57267	4.086	4.54
			2.1792	4.69133	2.4516
			2.97164	5.1075	4.54
			2.60018	3.93467	3.7455
			2.27	3.405	5.05886
			2.91857	3.14308	4.313
			2.63007	4.086	7.264
			2.724	3.57525	3.71455
			2.724	5.9928	3.57525
			3.23475	2.78075	4.086
			2.5878	3.98123	4.994
			2.5878	3.2688	5.448
			2.9964	3.8136	4.4265
			3.11314	3.2915	5.902
			2.951	4.23733	5.448
			1.816	4.9032	6.356
			2.3835	5.1075	3.5412
			2.4516	4.086	5.448
			2.497	3.69686	3.01586
			2.4516	3.48067	3.405
			2.87533	4.767	3.8136
			1.92282	4.313	3.7455
			2.724	2.724	3.5412
			2.33486	3.5412	3.83836
			2.4516	4.086	2.951
			2.52943	4.9032	3.91575
			3.30771	5.448	4.767
			2.724	8.172	5.7885
			3.2688	6.81	4.767
			2.14029	4.767	3.69686
			1.94571	5.448	4.93725
			1.78108	2.5424	3.632
			2.9964	3.0645	3.859
			2.42606	4.086	5.448
			2.3835	3.5412	5.1756
			2.46862	3.30771	4.313
			2.3835	2.724	4.086
			2.34567	2.724	3.8136
			2.27	4.4265	4.45745
			2.25254	3.35262	4.54
			3.405	4.994	4.19077
			3.178	4.767	5.1075
			2.29389	4.4265	3.178
			3.50229	4.3584	3.7455
			2.07543	2.57267	3.69686
			3.0645	3.8136	3.89143
			2.23757	4.3584	4.54
			2.20015	2.724	4.086
			2.951	2.82877	3.30771
			2.93354	2.97938	3.9725
			2.91857	3.5412	3.7455
			3.2688	2.97164	5.1756
			3.8136	2.97164	6.81
			2.4516	3.178	3.69686
			2.27	4.54	3.632
			3.1326	3.859	5.902
			2.91857	2.91857	4.47514
			3.405	3.7455	3.8136
			2.4516	3.89143	2.724
			3.7455	2.9964	3.7455
			2.8148	2.09822	4.086
			3.5412	4.4265	5.448
			2.87533	4.086	4.767
			3.405	2.724	2.724
			2.724	3.859	2.951
			2.497	2.79967
			3.48067	3.34309
			3.23475	2.80412
			2.87533	4.086
			4.54	1.4982
			2.724	6.356
			2.91857	7.491
			3.30771	5.448
			2.60018	3.405
			2.93905	4.28057
			2.6105	4.3584
			2.497	3.89143
			2.27	3.8136
			2.64388	3.405
			2.57267	3.178
			3.2688	4.6308
			2.89425	5.902
			2.91857	3.5412
			2.724	2.9964
			3.178	4.4265
			3.632	4.4265
			2.52943	3.405
			2.67162	2.87533
			3.11314	3.0645
			3.69686	2.724
			3.02667	3.59073
			2.65914	4.2676
			2.724	4.9032
			2.3835	4.23733
			2.42133	4.69133
			2.14029	4.994
			2.724	5.448
			2.724	3.96218
			3.2688	4.4265
			2.22873	4.86429
			2.3154	5.7885
			3.02667	4.994
			2.951	4.4265
			2.043	4.994
			2.51446	3.7455
			2.56376	3.8136
			2.724	3.66692
			2.3154	4.6308
			3.405	3.632
			2.61923	3.178
			3.30771	3.11314
			2.51446	4.20982
			2.724	4.58127
			2.48365	3.0645
			2.16523	4.086
			2.27	4.54
			2.91857	3.7455
			3.15411	4.66971
			3.23475	2.951
			2.52943	3.30771
			3.178	4.313
			2.3835	3.69686
			2.42133	3.859
			3.21927	2.90973
			3.30771	3.5412
			2.11867	2.82489
			2.43214	3.21043
			2.497	2.89425
			2.724	4.54
			3.405	5.448
			2.724	6.81
			3.405	4.2222
			2.9964	4.086
			2.1565	5.448
			3.178	3.89143
			2.78075	4.313
			3.30771	4.86429
			3.405	6.356
			2.28816	4.54
			2.27	3.859
			2.57267	3.7455
			2.55375	3.7455
			2.16682	3.83062
			1.60235	4.086
			2.87533	4.3584
			3.5412	4.994
			3.5412	3.28482
			4.086	6.81
			3.01586	5.448
			3.30771	5.221
			2.77264	4.994
			2.33486	3.57525
			3.7455	3.9952
			2.42133	3.30771
			2.85371	4.54
			4.086	4.1314
			2.33486	4.86429
			2.3154	5.27775
			2.1792	4.086
			2.6105	4.54
			2.52943	7.718
			3.2688	3.21043
			3.2688	4.086
			3.48067	4.086
			3.48067	2.87533
			3.01586	4.00588
			2.724	5.7885
			2.40969	5.448
			3.405	4.4265
			2.25254	3.632
			4.54	3.02667
			2.724	3.93467
			3.405	3.91575
			3.178	4.38867
			2.30948	4.8351
			2.3687	4.54
			3.405	4.60985
			3.48067	4.767
			3.0645	5.1075
			2.724	3.405
			2.55375	5.27775
			2.55375	4.086
			2.97164	6.356
			3.405	5.448
			2.9964	5.221
			2.62671	3.5412
			2.12605	4.086
			2.97164	3.405
			1.93547	4.767
			2.60018	4.086
			3.5412	4.9032
			2.82129	3.68875
			2.724	2.724
			2.724	4.4265
			2.52943	4.54
			3.30771	3.98123
			2.724	3.24785
			2.88424	2.4516
			2.97164	4.6308
			1.9749	3.4504
			1.9295	7.1505
			1.77652	3.34309
			2.62671	4.54
			2.47636	2.88424
			1.87275	3.405
			2.27	16.344
			2.951	4.086
			2.60018	7.264
			1.66467	3.859
			2.12219	3.8136
			2.46862	2.9964
			2.62671	3.34825
			2.23757	7.491
			1.80265	4.994
			2.4516	4.767
			1.85727	4.54
			2.10491	4.6308
			1.6344	3.30771
			1.816	3.19774
			2.724	5.448
			1.88585	3.96218
			2.14029	5.1756
			1.98109	4.66971
			2.1792	2.80913
			2.91857	2.81793
			4.767	3.71455
			2.724	3.89143
			3.0645	3.632
			2.043	4.086
			2.043	3.77169
			2.27	7.491
			2.65232	4.64682
			2.14029	4.767
			2.724	4.93725
			2.1792	3.89143
			1.79536	5.448
			2.3835	6.81
			2.4516	3.2688
			2.91857	4.994
			2.1565	8.853
			3.30771	4.47514
			3.632	2.91857
			1.362	4.3584
			2.724	4.6308
			2.724	3.3596
			2.043	4.47514
			1.96733	3.1326
			2.21325	3.23475
			2.951	2.46862
			1.589	3.89143
			2.16318	4.54
			2.043	3.632
			2.33486	3.2688
			1.96733	5.448
			2.4516	2.724
			2.043	4.86429
			2.1792	3.03831
			2.82877	5.448
			2.9964	2.724
			2.724	3.71455
			1.87275	5.9928
			2.52943	4.086
			2.9964	3.11314
			1.362	4.767
			1.7252	4.54
			1.362	4.47514
			1.93547	5.7885
			1.9749	2.724
			2.14029	4.4265
			5.1075	5.221
			3.405	3.93467
			2.9964	5.1756
			2.724	4.086
			2.61923	3.78333
			3.405	3.6774
			2.724	3.405
			2.23757	4.54
			1.7706	4.9032
			2.27	4.6308
			2.27	4.086
			2.42133	3.89143
			1.66467	4.9032
			2.043	4.23733
			1.43368	2.93354
			2.36558	3.91575
			3.1326	4.086
			2.8602	5.1756
			2.2473	4.54
			1.52224	3.405
			2.30492	7.491
			1.7706	4.54
			1.65386	3.2688
			2.21325	3.57525
			2.10491	3.405
			2.724	4.38867
			2.724	3.405
			2.724	3.5412
			1.76556	4.086
			2.29838	3.405
			2.43214	3.9498
			2.043	4.6308
			2.724	2.82877
			2.21325	5.86708
			2.043	4.47514
			1.9068	4.313
			1.9068	5.448
			1.96733	5.1075
			2.57267	4.6308
			2.3835	4.086
			2.497	4.66971
			2.497	4.58127
			2.043	5.448
			2.61923	3.72758
			2.48365	4.58127
			2.52943	3.56215
			2.3835	3.59073
			1.84843	2.3835
			1.68247	4.38867
			2.043	4.086
			2.3835	3.405
			1.73345	4.69133
			2.043	3.8136
			2.043	5.448
			2.16318	6.81
			1.75742	5.448
			2.10491	4.6308
			2.3835	5.448
			2.4516	6.129
			1.7173	6.81
			2.4516	3.59073
			1.94571	5.448
			2.20738	2.724
			2.4516	3.48067
			2.043	7.264
			2.724	3.29747
			2.14029	3.30771
			2.724	6.81
			1.55657	7.6272
			1.362	5.448
			2.55375	5.448
			2.20514	6.2652
			3.0645	5.25343
			2.33486	3.632
			2.61923	3.89143
			2.01057	3.56215
			3.632	5.902
			1.94571	4.28057
			2.043	3.89143
				4.23733
				3.5412
				4.767
				3.21583
				2.724
				4.086
				5.221
				7.491
				6.356
				4.767
				6.81
				6.356
				6.81
				4.313
				6.356
				5.1075
				4.994
				4.086
				3.09545
				6.81
				3.8136
				4.3584
				4.4265
				3.20471
				3.4504
				3.859
				3.01586
				4.086
				4.54
				6.129
				4.994
				4.69133
				5.448
				3.405
				2.9964
				3.405
				1.816
				3.7455
				3.2688
				3.91575
				4.54
				9.534
				3.21043
				3.7455
				3.48067
				3.91575
				6.129
				4.994
				4.086
				3.46691
				3.859
				3.78333
				5.64257
				5.902
				5.902
				4.767
				4.2222
				4.086
				3.405
				3.78333
				3.405
				3.50229
				5.1075
				5.448
				4.767
				4.994
				2.4516
				3.25696
				5.14533
				3.2915
				3.7455
				3.46691
				4.086
				6.81
				5.902
				4.086
				5.902
				5.221
				4.994
				3.78333
				4.086
				3.89143
				5.7885
				3.20471
				3.5412
				3.25367
				5.448
				6.356
				3.98123
				8.172
				3.859
				4.086
				3.44506
				5.902
				3.7455
				4.29554
				4.29554
				3.04829
				8.853
				5.64257
				3.1326
				3.89143
				3.57525
				4.25625
				4.9032
				5.1075
				5.448
				6.81
				6.129
				5.448
				3.9498
				4.59675
				4.47514
				2.21325
				5.1075
				4.3584
				6.4695
				3.01586
				4.994
				6.81
				4.9032
				4.9032
				4.2222
				4.767
				6.81
				13.62
				7.718
				3.405
				3.57525
				4.086
				4.4265
				3.0645
				4.767
				6.81
				3.48067
				6.356
				4.4265
				5.7885
				5.902
				3.8136
				5.902
				3.2688
				4.3584
				3.48067
				3.04447
				3.21927
				4.086
				3.405
				2.8602
				3.20322
				8.172
				6.81
				5.902
				5.448
				5.902
				5.902
				4.4265
				4.4265
				5.1075
				4.3584
				4.86429
				3.859
				5.25343
				3.405
				3.7455
				7.491
				4.3584
				3.405
				4.4265
				2.9964
				3.178
				4.3584
				4.47514
				4.994
				4.086
				2.85371
				3.0645
				2.8602
				3.46691
				2.3835
				3.77169
				3.632
				1.362
				3.11314
				3.89143
				4.086
				5.448
				4.086
				2.9964
				4.3584
				4.086
				7.491
				4.9032
				5.448
				3.405
				2.91857
				4.086
				3.7455
				4.4265
				4.9032
				4.86429
				3.405
				6.81
				4.6308
				4.994
				4.994
				3.5412
				3.2688
				4.6308
				4.9032
				4.47514
				4.086
				4.4265
				4.767
				4.54
				3.8136
				6.81
				5.1756
				4.086
				6.81
				4.3584
				5.902
				5.05886
				4.086
				4.40031
				3.8136
				5.448
				4.767
				3.7455
				3.632
				4.20982
				4.4265
				4.994
				4.54
				4.15768
				3.89143
				4.28057
				3.7455
				6.81
				4.20982
				3.7455
				4.767
				5.1075
				4.994
				3.7455
				3.5412
				4.086
				4.4265
				3.89143
				4.54
				2.497
				2.9964
				5.05886
				4.54
				4.54
				5.7885
				3.98871
				3.12125
				3.5412
				2.9964
				2.14029
				5.05886
				6.356
				5.1756
				3.50229
				4.25625
				4.994
				3.7455
				3.32933
				4.6308
				3.178
				3.32933
				5.7204
				5.902
				7.491
				5.902
				5.448
				4.58127
				5.14533
				6.81
				4.994
				3.7455
				6.81
				5.448
				4.28057
				3.405
				4.3584
				2.497
				3.632

## Sheet: Fig. 2K
Transition Frequency
	Growth to Pause			Growth to Shrinkage (rescue)
EB3 control	0	0	0	0.75	0.8	0.66
0.5 nM CSPP-L FL + EB3	0.02	0.03	0	0.4	0.56	0.9
5 nM CSPP-L FL + EB3	0.8	0.66	0.32	0.18	0.23	0.22
100 nM VBL control + EB3	0	0	0	2.21	4.1	2.71
0.5 nM CSPP-L FL + 100 nM VBL + EB3	0.12	0.03	0.03	2.22	3.85	2.92
5 nM CSPP-L FL + 100 nM VBL + EB3	3.41933	1.68873	1.75491	0.986346	0.501795	1.22655
Transition Frequency
	Pause to Growth			Pause to Shrinkage
0.5 nM CSPP-L FL + EB3	2.2	1.98		0	0
5 nM CSPP-L FL + EB3	0.97	1.44	1.6	0.06	0	0.13
0.5 nM CSPP-L FL + 100 nM VBL + EB3	1.02	2.17	2.24	0	0	0
5 nM CSPP-L FL + 100 nM VBL + EB3	0.908921	1.52757	1.67182	0.0416936	0.00848651	0.0172353
Transition Frequency
	Shrinkage to Growth (rescue)			Shrinkage to Pause
EB3 control	0	0.06	0.19	0	0	0
0.5 nM CSPP-L FL + EB3	2.49	2.21	4.11	0.11	0	0
5 nM CSPP-L FL + EB3	1.86	1.84	4.8	1.86	0.97	0.77
100 nM VBL control + EB3	0.17	0.44	0.59	0	0	0
0.5 nM CSPP-L FL + 100 nM VBL + EB3	5.88	7.47	7.24	0.37	0.05	0.02
5 nM CSPP-L FL + 100 nM VBL + EB3	2.85465	3.57081	7.30579	3.21148	0.285665	0.598835
