# Supplementary material for: CSPP1 stabilizes growing microtubule ends and damaged lattices from the luminal side
Source: J Cell Biol. 2023 Feb 8;222(4):e202208062. doi: 10.1083/jcb.202208062 (PMC9948759; doi:10.1083/jcb.202208062)
Supplement: Data S3 — shows numerical data of plots in Fig. 3. [file JCB_202208062_DataS3.xlsx]

## Sheet: Fig. 3B
Single GFP (other chamber, same coverslip)	Initial CSPP Signal on MT (MT chamber)	CSPP signal on Coverslip (MT chamber)
1052.54	830.09	782.1
818.32	785.39	1227.92
2023.32	629.81	1027.59
1113.71	734.99	1341.1
1387.83	615.91	773.96
1470.06	786.3	845.84
684.74	965.36	820.95
703.87	658.61	1608.04
1395.12	776.94	828.56
546.67	1015.35	808.08
1359.9	921.33	950.55
1106.05	842.78	1193.73
688.66	698.39	1012.96
819.2	671.58	1013.73
788.56	1077.79	810.48
1527.25	613.41	1057.71
1233.11	1058.87	1810.87
753.28	1261.04	1221.78
946.72	813.95	864.4
1913.38	646.53	1397.54
967.9	674.3	662.8
1568.83	576.47	676.68
592.77	795.45	684.39
627.61	1241.56	1010.99
949.86	689.45	713.77
663.44	630.14	904.77
1343.56	740.1	1369.14
665.97	568.59	871.53
620.98	733.92	1035.37
909.31	468.29	1432.46
2006.07	893.93	1186.07
921.4	1064.88	796.92
667.84	615.65	788.48
697.67	678.48	899.19
1440.71
1103.42	886.07	612.98
704.05	862.01	744.82
934.4	896.51	829.62
756.78	687.51	819.19
549.19	579.54	1222.35
1340.84	579.7	1204.36
612.04	1111.88	800.53
898.57	1014.06	726.48
553.08	803.4	806.84
1261.11	810.9	710.43
1264.31	957.63	1026.54
677.12	689.01	770.66
1978.7	648.2	794.89
767.93	865.27	1028.71
1334.96	1127.66	1044.44
583.84	840.53	1454.54
581.03	820.17	1249.42
1562.34	662.33	769.21
1142.62	841.85	1659.97
1191.46	741.35	965.51
1090.28
2201.78
1078.27
2064.03
978.96
729.64
624.79
803.42
928.96
838.64
633.41
679.87
2783.49
3600.35
1244.78
1225.29
1016.66
1018.65
722.04
1197.26
879.75
2366.16
1271.96
1562.48
1427.76
1038.1
1422.94
940.5
1252.82
1004.52
865.79
826.16
1031.69
960.59
1582.26
1075.83
1591
990.54
1391.29
739.09
2603.78
733.5
684.65
1719.97
898.19
1052.95
1369.75
1249.45
850.93
1110.41
2296.4
1125.73
652.72
1213.3
2367.89
1022.94
2339.65
816.95
1128.85
980.52
723.01
1391.64
1413.44
601.96
703.8
622.4
770.81
1002.08
657.8
1086.44
960.41
834.07
750.41
1823.79
951.95
868.03
1074.3
1037.4
697.67
720.35
1237.88
1086.16
683.98
1588.06
631.14
1866.36
777.4
1903.49
696.23
1520.76
836.5
905.73
1103.95
800.68
655.33
1036.85
1048.97
715.54
653.16
631.24
598.2
919.08
1466.16
1495.87
737.3
1901.19
1195.87
1951.56
949.55
1137.86
2225.86
993.96
1318.86
1220.93
1182.97
1177.02
2848.16
777.89
1081.7
2604.62
1052.06
543.49
1732.1
992.01
791.02
1124.34
931.1
1058.29
567.05
698.13
1332.9
1179.63
2454.76
1649.87
736.75
806.95
1684.14
2008.52
1999.34
2024.65
1335.67
3070.73
1053.4
1494.08
971.18
616.65
1803.19
576.44
1016.95
1489.04
676.22
1090.09
949.9
878.83
990.98
956.63
810.96
1068.71
999.45
1081.01
966.26
1914.71
993.42
1330.04
741.84
1697.19
1000.78
1272.13
617.69
1579.63
1039.67
680.17
666.67
1432.18
899.31
2260.19
1363.17
942.77
2003.39
1007.06
1213.21
1239.78
882.46
1008.25
596.74
580.88
925.85
1339.41
1716.92
2026.68
794.99
1028.8
845.84
1126.69
1211.47
860.99
952.12
1184.01
964.36
1152.99
1257.64
984.99
2548.78
935.47
567.67
1556.14
1573.39
2156.3
848.22
1335.95
977.42
974.7
1132.49
843.72
1380.79
1044.77
627.36
2869.77
1253.35
890.58
1198.61
682.65
1650.47
826.96
1030.22
632.07
977.73
925.24
840.47
1200.51
749.9
837.54
929.32
603.71
638.79
976.94
705.12
1012.08
1095.1
1136.94
1513.81
630.91
851.89
697.01
1552.76
658.29
1923.95
1769.45
1288.18
853.05
3099.97
1117.61
1408.87
1059.99
1485.31
3170.75
860.75
1027.79
1278.5
2018.48
827.7
1533.52
1719.86
705.68
737.37
1017.17
1205.95
925.33
1166.85
1198.69
2199.01
1613.68
874.9
1034.87
1455.4
1000.69
974.35
1317.57
634.35
1714.04
1089.53
788.27
1905.16
1289.53
1215.2
1276.7
1253.73
1540.83
642.42
1442.83
546.69
1124.73
2303.51
2689.97
1236.38
784.63
3122.16
749.24
803.78
932.6
928.13
1303.07
645.51
2376.56
816.71
1037.71
1070.79
1879.39
1312.94
1746.36
2690.95
880.64
903.18
848.49
805.79
794.25
849.76
727.37
1530.24
775.27
787.52
1295.35
1545.97
1009.51
4097.42
868.46
746.37
1287.78
3103.25
1123.35
4594.77
863.23
705.08
973.81
2182.37
1511.76
1280.38
811.44
961.39
877.86
3677.67
1572.62
871.03
1013.83
1122.25
1760.85
796.4
868.77
1081.77
1285.98
1534.27
1240.13
583.87
2646.57
1271.57
2883.28
681.27
3237.54
1077.73
694.33
1116.23
1124.99
792.74
906.42
1357.49
1190.22
644.18
691.37
665.89
2143.01
1046.12
1100.43
1285.78
972.61
1017.1
1299.95
1749.01
1166.88
1254.61
819.42
1251.66
673.01
853.5
585.9
739.72
891.6
780.37
1042.04
1066.24
1586.34
1308.5
970.31
3436.3
2430.51
955.84
1914.44
681.05
3313.9
792
680.41
1171.07
1172.22
1067.71
2140.03
1105.76
896.4
1099.99
1276.1
861.87
3101.2
798.42
806.43
733.4
678.17
841.34
802.15
1233.86
2077.41
752.73
902.91
802.3
989.71
2353.04
1088.81
3040.2
918.02
806.04
1217.71
1349.86
771.31
835.89
1101.43
3693.13
1073.31
874.7
1653.5
625.46
2338.79
739.07
1341.27
974.09
1023.68
1691.18
1365.65
638.39
1425.41
1443.51
1878.65
2328.88
1195.56
1476.88
1613.22
807.51
2351.24
2297.1
1752.16
1893.24
1551.26
1041.59
3406.47
1597.63
1116.42
1301.11
1012.64
1279.92
1339.59
1040.83
598.73
717.27
666.36
909.1
1114.96
2782.88
1387.39
799.38
1448.11
1255.09
2401.81
887.23
1282.15
1340.67
1779.66
936.66
2348.08
877.99
835.46
1448.08
1116.24
1134.54
1685.7
1203.98
1420.87
830.76
1066.63
2509.27
1124.7
1501.53
829.28
3002.19
1736.13
1198.73
767.61
731.95
3214.33
2100.2
1036.8
1554.25
1439.09
1249.23
1552.75
927
1306.38
3065.34
1353.57
1624.33
838.79
2131.47
1884.22
1670.72
819.58
902.53
727.67
1703.58
1258.07
2454.19
1251.38
780.55
1105.98
864.94
823.76
870.9
3929.45
928.89
1080.55
2857.56
883.58
2404
1643.33
2233.34
1824.54
781.94
1966.47
923.81
1693.48
786.5
996.95
585.29
1027.47
1304.38
708.27
2890.53
1439.22
1011.16
869.6
605.57
946.15
905.96
1666.03
1051.39
916.46
741.81
1627.36
1601.3
1156.72
3360.37
4310.35
1745.32
2334.91
1092.76
836.25
1814.09
1067.42
956.46
1150.62
1375.35
1287.29
2065.5
878.73
938.03
1157.97
825.03
1292.7
964.07
4926.94
2528.54
1006.69
1353.92
1815.78
1156.8
2323.65
1575.99
2076.77
2986.91
963.27
1291.12
593.89
1292.6
3883.73
948.72
865.47
1000.34
1709.6
1073.17
1020.29
2334.93
1295.95
1509.53
699.87
939.59
1244.19
1387.95
672.71
1216
1361.55
496.14
843.84
1361.35
1143.82
1090.86
1396
877.87
599.21
1289.14
1667.47
1686.44
977.41
901.15
663.74
1655.57
1273.44
2323.16
2372.18
1506.94
946.92
647.14
1682.71
2550.34
728.85
984.55
4767.86
874.43
1090.81
2025.65
843.42
3953.63
913.07
1152.29
762.92
1259.18
961.5
2772.74
1309.52
2950.91
2366.8
1305.24
879.18
865.96
2056.46
648.62
2072.71
1789.68
867.84
1110.5
1647.19
1888.34
1021.69
2975.89
1286.21
718.52
1189.25
919.75
1885.62
605.5
858.9
1336.64
1098.38
1694.17
3733.16
731.26
1098.22
1039.79
1606.66
1208.99
1420.8
710.29
621.62
731.74
815.77
938.1
893.08
1201.91
1149.38
781.56
1442.37
576.56
1625.33
1021.97
1709.23
1018.51
714.78
896.43
919.08
917.71
1157.04
2178.28
1967.98
1256.87
2781.42
806.56
3453.34
3303.66
3017.31
1485.04
1119.44
977.84
1263.39
784.3
788.32
749.52
2497.2
1959.92
1509.24
805.69
1187.56
1118.66
1306.29
834.01
745.59
1912.47
1255.14
930.79
2188.77
5061.09
2193.66
1303.97
905.32
872.47
4026.2
792.33
926.34
893.27
1866.63
694.27
1386.89
900.68
757.32
1573.99
687.18
1757.17
925.94
2163.03
753.75
2709.92
2737.42
857.68
2442.92
1294.9
855.7
1024.97
987.02
933.13
1621.08
879.89
1566.55
2490.32
1073.4
760.36
1097.15
3317.81
3278.49
1181.1
1065.94
1316.92
1050.52
1062.37
798.19
1145.85
1318.4
726.19
1313.94
694.46
1073.84
2130.07
2657.33
944.95
2101.6
1105.4
849.82
1658.32
1309.66
1969.97
986.04
1300.01
830.82
825.89
1236.88
1093.26
840.38
1942.98
898.26
1135.39
762.48
2419.85
2590.03
1013.71
892.34
903.91
1092.16
2124.49
939.99
1514.18
2642.64
1296.08
1385.88
1285.6
1364.96
4638.47
907.31
1199.07
1757.08
1896.17
828.27
842.6
1617.59
3047.41
931.96
644.5
975.26
1488.37
873.73
1831.83
1503.17
2858.97
1156.1
720.91
651.24
2085.88
3385.64
958.54
856.38
2538.96
1629.33
579.94
1589.92
1664.02
1374.99
2222.69
2456.52
2057.7
1243.15
1406.3
720.25
1028.88
1125.46
2051.44
745.41
2090.41
623.41
1606.68
1621.68
896.69
1670.81
588.71
1096.35
739.21
1118.37
3128.09
754.89
880.97
1373.85
1300.24
883.51
1174.81
960.86
1085.14
2098.2
1684.98
798.07
1147.33
1310.74
1235.65
3860.02
1617.72
836.83
961.41
2350.31
1980.03
2139.48
621.04
1027.33
1747.94
908.98
860.45
1441.25
697.66
1779.72
2074.9
1450.59
1970.04
855.47
939.76
1409.21
694.57
2483.98
930.61
1559.3
1991.63
1694.15
1492.73
1596
2177.62
1958.06
882.26
1252.21
788.03
1090.32
1982.64
813.98
722.16
1392.26
2423.25
1205.63
1680.21
1865.21
1346.17
1323.1
1358.17
2322.61
2451.54
2271.16
962.92
2753.14
1369.75
1601.21
991.32
1245.42
1422.57
1347.13
1041.06
2124.02
872.1
1464.45
3459.51
598.95
996.24
2307.66
606.54
1815.41
2285.5
857.76
1211.54
1733.84
1054.17
2005.43
2055.14
995.13
1693.95
2050.83
649.85
973.11
1554.27
885.64
2282.98
1836.46
1956.41
889.53
1712.91
1323.42
1019.57
2315.97
790.89
844.37
1314.71
1273.78
937.42
716.28
1755.19
1972.95
1167.84
888.88
2259.37
1404.02
1662.78
1443.01
1469.43
2637.61
1743.21
715.49
1650.4
1011.83
2487.79
756.95
714.4
1123.4
1044.05
1039.3
3403.56
1678.37
1691.14
1502.56
1842.47
4042.59
1886.13
1570.49
1180.91
2053.06
1039.52
2001.21
638.72
1225.15
700.77
1297.47
2085.32
1322.88
1186.41
897.21
1203.28
1238.73
648.77
937.51
1075.02
724.77
2162
1578.7
875.35
2523.89
1283.06
3000.89
3319.9
1642.1
1266.71
863.67
1099.39
1134.02
732.99
1588.77
923.1
962.85
702.15
1435.63
1485.08
1937.1
1823.69
669.89
835.46
1514.66
712.49
1265.55
1142.92
1435.13
1467.75
651.31
821.15
904.19
1459.77
1081.79
606.67
2066.89
3002.16
763.5
798.89
1243.44
2492.64
998.33
708.19
1525.48
781.71
3137.33
1310
580.38
727.99
937.96
967.12
1662.09
1873.43
2710.82
1681.83
1015.98
914.91
765.08
4354.06
1408.82
848.81
3873.04
723.61
1495.55
789.9
1616.29
935.83
1241.41
1274.27
704.64
773.98
2067.4
1014.55
762.47
1392.49
1110.69
1440.04
776.45
1361.67
859.32
1360.91
1600.15
851.76
621.93
1198.67
1072.98
2257.15
1027.15
1697.48
1423.14
3045.15
789.69
1993.9
1056.68
646.99
891.67
1214.55
606.05
1461.66
901.26
751.99
1013.41
1338.11
926.93
2058.79
923.41
2242.23
710.59
1375.74
746.72
1374.62
3642.93
2781
932.15
706.59
596.41
723.26
2201.47
723
947.64
2334.84
702.25
1458
1597.51
967.07
1131.62
1182.6
830.28
2947.82
1754.61
1138.35
1125.9
2382.69
1055.97
824.15
785.12
1248.28
3070.95
1509.48
870
2316.06
1152.29
637.62
1961.61
1751.58
1550.89
858.52
2095.12
1098.56
1282.67
1385.88
1044.58
1225.99
1231.29
662.15
1402.95
645.9
2068.87
1645.86
1077.21
793.37
877.08
3761.78
1878.43
2033.08
732.81
1069.75
1724.9
1381.66
680.19
1006.5
1631.81
1672.26
1437.19
832.04
1291.34
815.68
1104.45
1065.62
918.84
1286.29
1079.46
1059.99
890.66
1730.37
1530.48
696.87
759.33
1096.55
719.95
3000.62
631.18
1493.49
1029.25
1917.27
771.88
1916.83
795.8
1110.73
712.71
906.38
1239.45
4582.11
1006.66
1713.71
1972.87
584.06
1391.5
3711.09
1018.41
846.4
2001.5
1092.69
1185.7
1634.39
944.55
3149.34
822.31
2435.79
1617.94
4202.95
1828.57
885.64
1568.63
2540.65
719.6
3365.09
854.83
1048.17
1182.82
818.85
944.81
1706.51
1010.74
1741.48
772.4
981.33
2213.72
1911.33
975.93
1215.7
1307.77
1486.06
630.32
1171.19
1766.23
1135.34
2220.14
791.98
1079.73
1461.32
965.94
2860.23
1197.38
2776.62
1511.3
1522.3
2133.06
2317.48
1688.93
1198.17
2809.79
2049.41
887.94
2720.15
904.79
1978.06
872.25
1303.24
2300.83
2062.27
1349.15
2166.63
735.11
3161.22
1983.59
1143.98
1490.93
1945.3
980.19
1302.27
2240.66
2272.73
1391.98
2827.18
655
1520.27
1229.1
2347.9
878.23
1074.43
932.16
2223.93
1556.02
950.18
1033.33
1177.56
1673.87
1017.75
1005.54
6813.96
769.43
777.75
718.98
2017.3
1690.93
2289.84
871.51
886
838.93
714.1
1772.44
2396.22
743.7
2418.73
1500.6
2276.57
883.55
1762.92
839.17
3018.24
1234.85
1925.09
744.94
1177.62
690.4
2244.72
2312.16
2704.68
2351.25
850.38
865.26
642.83
1068.13
733.72
1822.5
2377.29
1758.57
1684.18
1193.86
1050.19
1121.34
1648.72
1957
1547.48
1033.29
1318.03
770.63
581.2
1131.31
1253.37
944.71
1414.61
1158
1173.21
718.4
1087.7
2483.59
1328.25
1682.99
932.25
1516.63
1319.36
1249.17
2101.33
1172.85
962.01
1395.87
1529.11
1241.63
776.61
2285.34
1213.82
790.04
675.05
4290.15
1483.76
804.7
1566.14
2560.95
671.49
1834.25
1770.88
940.72
1715.52
766.39
1106.81
764.84
1831.82
1333.97
1852.24
1060.7
842.5
801.75
878.3
873.37
924.05
1086.56
763.68
986
1698.75
1320.32
690.88
1015.38
1295.59
1435.28
839.15
2646.99
1697.26
2489.45
2044.99
975.44
2116.54
4281.84
979.17
950.13
1330.94
599.61
735.69
1640.79
2390.05
649.17
620.32
3056.86
1015.29
4305.72
1185.2
589.13
2775.07
605.15
761.45
827.57
748.65
963.6
1231.97
525.88
885.68
810.5
711.32
955.59
1026.21
988.21
2355.03
698.87
1165.67
959.79
813.61
961.35
1642.28
790.71
2344.73
508.32
846.13
1171.04
1363.95
703.49
1520.51
1309.46
876.52
1376.53
686.14
813.28
709.58
1107.05
685.93
995.2
799.15
1666.32
569.1
929.79
672.91
748.6
1291.37
1047.11
622.07
982.06
2143.96
725.21
2445.85
1336.87
762.73
935.12
809.3
914.58
686.02
2016.86
2247.77
737.87
872.47
1080.79
1445.04
1808.38
1627.25
1281.07
1279.57
990.68
1034.22
519.59
935.19
813.51
886.43
1187.18
1294.32
1199.16
648.86
1099.07
762.33
616.73
746.38
1097.77
637.05
1209.22
1186.06
823.48
1003.25
1585.34
1182.45
1326.73
2907.56
1217.41
1493.93
1074.38
750.01
942.64
1900.79
1000.76
1269.38
805.75
1021.49
1650.03
552.32
1416.57
810.5
710.64
888.79
624.64
825.31
642.17
993.49
737.16
593.41
741.8
1807.33
695.96
1191.59
664.65
1621.56
825.68
624.16
676.21
1512.41
1128.41
3026.57
1342.47
559.99
818.37
991.11
905.48
1109.86
1272.88
2115.86
629.93
811.74
682.81
982.65
911.45
1897.59
981.73
773.97
1072.41
620.71
923.11
1336.42
727.14
1296.36
1269.14
822.59
992.4
1212.33
609.18
895.13
1768.7
526.13
688.26
2828.31
1197.94
706.16
1140.28
1176.15
2094.27
1459.94
815.11
1114.85
586.96
878.97
3140.46
888.46
889.3
1312.02
753.18
651.33
1291.46
1327.33
1617.62
1608.71
547.83
1197.85
847.39
1558.27
2045.54
1297.18
929.81
2382.68
710.69
630.12
699.49
788.05
1576.38
1196.25
954.01
1101.68
771.22
1869.62
1209.76
857.85
832.72
681.41
871.86
1885.93
974.2
1553.38
746.64
930.85
2804.91
607.24
764.46
823.84
1199.28
685.02
744.47
1076.41
1197.98
710.43
1339.35
1708.16
599.62
990.12
800.28
802.64
756.91
2145.42
1684.86
1160.01
910.48
997.8
2059.88
625.07
1561.21
923.3
2354.08
2378.31
1307.33
1099.18
1092.04
1093.66
809.05
1102.54
744.77
665.28
2661.99
1325.2
2653.88
795.82
2857.43
2251.67
822.53
844.49
884.33
883.61
1471.95
956.97
763.64
860.01
770.79
2517.23
1157.05
1162.02
1212.47
2061.2
2071.42
1376.48
724.28
1228.15
866.51
930.69
669.27
798.59
831.28
998.56
907.35
1320.78
2200.17
1101.06
627.09
1420.03
1864.21
755.95
1088.67
1102.39
2991.5
892.88
1441.35
1997.96
1380.07
581.75
642.16
1118.11
1475.68
609.22
1398.28
987.85
1132.96
679.32
743.36
997.11
740.29
2197.68
564.07
903.83
1426.95
595.24
1256.25
822.09
2117.48
1968.29
1459.4
1032.45
1246.34
866.83
649.36
942
875.94
595.95
1104.22
1909.46
1417.92
526.3
1344.95
743.3
1149.11
643.55
1555.32
939.86
789.81
764.92
566.97
853.49
1444.21
637.91
1235.79
2112.16
570.99
2861.68
1257.89
1773.03
1004.95
983.37
1001.03
969.31
653.73
917.4
683.86
2215.63
922.9
1103.74
815.9
1208.58
1096.92
673.09
889.79
1157.11
1299.31
951.64
838.58
1594.97
1184.05
802.61
905.25
810.8
849.7
645.69
1667.55
1339.07
1586.35
588.44
1113.18
1767.94
1935.18
1082.22
826.19
1482.99
1152.01
786.38
549.57
2457.63
961
866.91
2361.33
972.3
962.23
762.53
659.04
700.45
757.2
841.03
598.89
2065.24
752.57
1323.82
705.15
1076.96
781.21
1184.45
1165.77
1143.31
997.98
1300.4
591.28
3503.45
1323.52
1047.54
656.83
984.12
986.47
902.16
1351.74
1001.01
973.03
1232.72
1565.51
637.11
1723.78
1592.52
1442.19
1802.99
949.02
1196.65
775.77
1249.93
889.77
726.61
2106.57
1029.27
914.73
2613.41
824.94
1384.85
1836.32
1077.51
684.17
1294.43
1428.48
742.68
2812.4
969
961.71
1863.32
958.72
1057.07
1538.3
1149.28
761.3
1096.09
611.47
791.69
874.47
798.89
1218.09
701.68
617.43
1414.57
871.63
953.23
1167.32
1041.53
763.5
836.87
628.18
1800.73
983.34
1152.77
1130.56
805.48
2168.15
968.64
1038.26
872.44
940.16
623.71
1487.39
1249.42
1921.79
1232.65
770.5
793.05
937.52
606.17
614.11
1359.56
961.15
803.32
797.45
749.77
743.23
1285.99
1207.16
597.67
1028.72
580.41
1100.4
2011.4
1513.32
[truncated: 14,796 more rows]

## Sheet: Fig. 3C
0	830.09	785.39	629.81	734.99	615.91	786.3	965.36	658.61	776.94	1015.35	921.33	842.78	698.39	671.58	1077.79	613.41	1058.87	1261.04	813.95	646.53	674.3	576.47	795.45	1241.56	689.45	630.14	740.1	568.59	733.92	468.29	893.93	1064.88	615.65	678.48		886.07	862.01	896.51	687.51	579.54	579.7	1111.88	1014.06	803.4	810.9	957.63	689.01	648.2	865.27
2	494.83	682.16	553.45	982.43	688.6		1149.85	1114.86	1397.35	617.65	816.11	1150.33	720.21		1274.35	1460.44	989.34	880.86	1078.14	1331.78	775.62	1372.78	1063.54	1251.82	1646.39	814.77	859.21	973.08		1046.41	792.36	746.92		658.87		986.94	1179.71	1227.62	1249.66		854.65	1280.46	1322.12	1160.69	812.42	1238.04	701.27	2009.56	1694.7
4	855.04		1235.84	958.92	857.9	675.4	909.57	591.3	1379.76	1428.35	1035.98	1303.09	1082.12	700.85	1154.46	957.8	923.82	956.95	1463.54	1682.87		2090.59	885.1	1266.31	2014.26	1124.65	823.36	1046.52	820.14	670.14	1172.56	1007.65	1108.48	611.52		914.85	964.04	1150.11	1316.96	1067.35	674.8	1480.69	695.89	1086.73	596.27	1720.98	1243.55	1772.52	663.19
6	717.92	1120.81	1470.19		927.86	716.2	501.59	566.5	665.81	782.11	841.14	1045.03	854.16	895.53	1246.59	1317.78	1084.19	985.16	1256.49	1866.21	720.67	1986.21		725.01	1792.01	1163.12	1758.51	2105.57		913.45	1063.77	1478.7	1754.64	2809.72		1053.26	1126.53	1277.13	1405.89	676.81	982.67	1119.86	566.51	1098.32	1015.07	1271.9	996.34	846.39	1177.43
8	1568.48	711.76	1600.37		680.44		726.23	767.46	1313.54	1166.5	590.22	1268.75	824.51	584.71	843.81	1901.93	1274.19	1072.25	1654.93		1122.18	1795.84		890.22		1057.25	794.45	1734.74	719.7	868.42	1123.92	2379.07	1655.95	3192.24		805.61	1625.94	1084.49	1678.8	1277.62	806.95		914.39	1150.87	1073.07	1478.86	1464.5	1512.92	948.57
10	1179.27		2064.43		1002.72				991.17	1148.26		592.38	1014.86	775.07	685.58	1702.67	1344.78	1453.38	1640.14		1034.08	2679.85		931.68		1363.22	1489.32	1617.71	751.67	731.01	1846.47	3119.71	1918.63	3735.59		803.91	2178.78	1138.38	1502.25	1357.2	729.19		774.63	756.94	1102.18	1309.49	1171.73	1737.28	1698.53
12	1072.34		1325.64		1143.8				2489.89	1226.56			1233.95	691.1	746.34	1449.63	1220.2	1208.97	1110.55		666.44	2338.19		1183.98		983.41	433.35	1687.05	492.85	822.77	987.2	3386.91	1904.34	3429.79		744.95	2707.69	1238.33	1477.96	1789.99	848.78		819.85	1056.23	982.03	1773.82	1492.64	1320.3	1486.21
14	2135.72		1628.72		703.79				2521.34	862.44		985.06	1321.73	616.75	937.87	1808.09	919.47				710.35	2265.39		716.78		1449.93	1045.24	1490.38	707.31	842.27	1195.98	3031.27	2153.37	2544.43		909.5	2149.36	957.04	1601.95	1437.43	767.86		1091.2	990.26	1261.38	3344.52	1312.19	1576.19	1417.2
16	1606.99		1182.76		753.39				2772	1296.03		887.5	1197.57	649.82	918.02	1695.28	1063.66	665.64				2043.47		1277.88		1178.86		1723.84	497.51	760.95	1213.88	3449.45	1886.84	3202.3			1867.03	1270.43	1912.59	1341.63	936.37		724.78	1232.14	1133.69	3115.26	835.2	1114.16	1140.71
18	2266.61		1162.3		790.85				2208.87	898.11		1311	977.94	832.79	1023	1013.61		1525.23			1017.12	2927.97		1302.7				1580.26		616.46	1030.68	2663.6	3298.32	3122.89			2346.43	1250.92	2004.81	2070.14	1052.7		807.31	677.05		2730.95	917.77	1174.76	1141.84
20	2192.32		1530.19		891.49				1781.6	1246.8		1060.06	1157.38	553.01	1320.4	1166.94		1167.06			861.92	2370.14		1184.22				1548.22			1160.62	3186.66	1774.05				2210.57	1065.58	2129.39	1617.34	987.42		812.09	956.92		2770.18	981.34	1765.87	1043.37
22	1818.41		1556.14		837.75				2357.22	1376.73		958.86	1377.94	774.52	1401.41	1181.03		1172.11			602.09	2373.66		1108.79				1541.61			2133.05	3255.4	1584.68				2225.75	1440.4	1976.83	1533.38	1547.36		869.27	808.15		3001.08	1598.04	1337.55
24	1764.14		1776.62		868.89				1638.67	1234.59		1550.75	1632.94	734.63	1103.58	1347.64		939.44			1152.36	3463.76		1087.2				1693.67			1355.52	3182.23	2124.17				2701.79	1245.42	1932.49	2484.1	943.57		797.53			3472.14	1241.35	2248.14
26	1812.61		1793.98		651.03				1948.47	1388.61		937.12	772.12	712.15	1184.19	1686.92						3018.54		920.77				1206.72			1429.74	3586.47	1913.22				2447.48	1186.58	2811.02		1156		1285.91			2921.53	1169.22	1249.95
28	1171.16		1845.74						1430.13	1006.19		523.51	940.68	677.16	1074	1465.22						3118.57		1242.85				1353.14			1660.76	2880.22	1985.39				3315.23	1241.71	2219.93		1062.89		698.36			2505.41	1438.81	1903.35
30	1894.1								1461.46	865.84				862.6	924.26	2030.02						2246.1		1612.14				1698.42			1311.84	3463.75	1701.85				2181.75	1072.68	2300.45		1116.03					1680.88	1415.64	1745.48
32	1612.72								926.58						901.67	2477.05						1661.32		1066.13				1156.81			1688.51	2747.86	1868.96				2908.22	970.4	1533.02							2332.04	1464.48	885.2
34	1652.87								1452.71						909.95	1829.76						1396.32		1922.19				893.93			1140.95	2895.02	2264.21				3116.9		2383.08							2457.4	1452.08	1531.42
36	2102.51								1535.03						868.69	1271.19								1024.87				860.65			1332.44	3017.03	2188.48				3185.68		1743.2							2663.65	681.86	1473.99
38	1664.9								1957.11						554.96	1077.65												1043.31			1121.23	2571.19					2701.67		1849.28							2576.66		2001.86
[truncated: 6 more columns]

## Sheet: Fig. 3F
Growth Rate										Pause Duration										Dynamic state
																					% time spent growing			% time spent shrinking			% time spent pausing
EB3 Control	10 nM CSPP-L FL + EB3	10 nM MTB(375-412)-LZ + EB3	100 nM MTB(375-412)-LZ + EB3	10 nM MTB-LZ + EB3	100 nM MTB-LZ + EB3	10 nM MTB-LZ-CC2(706-796) + EB3	100 nM MTB-LZ-CC2(706-796) + EB3			EB3 Control	10 nM CSPP-L FL + EB3	10 nM MTB(375-412)-LZ + EB3	100 nM MTB(375-412)-LZ + EB3	10 nM MTB-LZ + EB3	100 nM MTB-LZ + EB3	10 nM MTB-LZ-CC2(706-796) + EB3	100 nM MTB-LZ-CC2(706-796) + EB3			EB3 Control	0.85	0.89	0.93	0.15	0.11	0.07	0	0	0
3.98385	2.43701	4.89297	3.02339	2.93485	3.27586	3.49389	4.58129				1.07767						1.93333			10 nM CSPP-L FL + EB3	0.52	0.41	0.52	0.02	0.01	0.01	0.46	0.58	0.46
3.23696	3.85901	3.58417	3.12835	2.6251	3.74552	2.8537	3.5022				0.466667						0.766667			10 nM MTB-LZ + EB3	0.9	0.91	0.89	0.1	0.09	0.11	0	0	0
2.9283	2.15614	4.87682	2.86992	2.36343	3.83638	3.25373	3.77174				1.64467						3.05			10 nM MTB(375-412)-LZ + EB3	0.91	0.92	0.88	0.09	0.08	0.12	0	0	0
3.43461	2.27034	3.66505	3.17564	2.81906	3.43302	3.00265	3.01846				4.378						0.683333			10 nM MTB-LZ-CC2(706-796) + EB3	0.89	0.88	0.88	0.11	0.12	0.12	0	0	0
3.84039	2.99695	4.21583	3.26669	1.7811	3.34315	2.72401	3.85901				0.510536						1.35			100 nM MTB-LZ + EB3	0.88	0.86	0.88	0.12	0.14	0.12	0	0	0
3.16573	3.22588	4.54007	3.94703	2.95102	3.16572	3.06457	3.96227				0.844333						1.51667			100 nM MTB(375-412)-LZ + EB3	0.89	0.89	0.88	0.11	0.11	0.12	0	0	0
4.086	2.13627	4.54007	3.23249	2.21954	2.37022	2.86488	3.06457				0.577667						2.91667			100 nM MTB-LZ-CC2(706-796) + EB3	0.37	0.4	0.26	0.04	0.03	0.02	0.59	0.57	0.72
3.69686	3.10125	4.42643	3.58266	2.18143	2.80032	2.85755	3.17243				0.622333						1.73333
2.24071	3.85901	4.38339	2.95889	2.36077	3.53963	3.54684	2.40968				0.621808						0.666667
3.0645	4.47445	3.49389	2.91404	2.50839	3.20478	3.94257	3.22336				0.844667						5.8
3.2688	1.9582	3.75716	3.62527	2.5538	2.63883	2.68616	2.92829				9.98894						0.9
2.90165	2.95034	3.81356	3.42569	1.98106	2.98339	3.46366	3.40507				1.18333						0.483333
3.33116	2.16701	5.09943	3.71461	3.11942	2.43093	2.5538	3.03824				2.53312						0.35
2.83384	4.2806	4.13646	3.34315	3.11942	4.08599	2.49705	2.66204				3.30016						2.21667
2.8649	2.90228	4.39557	3.72285	2.78412	3.90017	3.35958	1.81599				0.711						0.55
3.29604	1.71534	4.75581	3.60234	2.24327	3.85901	3.1132	1.88825				3.3555						1.08333
3.632	2.97212	3.91575	3.72466	2.24734	3.40507	2.52634	1.31334				1.86614						0.366667
3.93467	3.14288	4.1789	3.50491	2.35592	3.93478	3.14559	3.24292				0.355667						1
3.632	3.54074	4.35841	3.01173	2.54481	3.47702	2.74061	4.08599				0.356333						0.366667
3.2915	3.13239	3.67743	3.78144	3.60938	3.77648	3.59078	2.99639				0.366667						0.366667
2.91857	3.26878	3.2347	2.98587	2.48075	3.24054	2.39182	3.08238				0.482598						0.466667
3.42341	3.17778	3.85901	3.05724	3.71461	3.18992	3.74552	3.40507				0.418219						1.73333
3.49167	2.72341	2.91856	3.20075	3.17794	4.0471	2.53991	3.7076				0.5						2.43333
3.2688	3.1489	4.24621	3.06457	2.40527	3.40507	2.59434	3.54111				0.8						1.73333
3.03726	1.29023	4.67828	3.35571	2.87964	3.32934	3.12463	2.82876				5.06657						0.4
4.4265	3.09538	3.81356	2.93351	2.08843	3.59513	2.26998	3.09216				1.73301						0.366667
3.58421	2.72341	5.27786	3.7114	2.94575	1.63438	3.02663	3.4409				0.483333						0.416667
2.93036	2.45206	3.48921	3.60272	2.66204	3.9981	3.36498	3.5957				0.516667						1.71667
3.7455	3.54074	5.1303	3.55797	3.1132	3.36498	3.55221	4.10988				0.966667						2.46667
3.2007	3.48078	4.91288	3.13418	3.06457	2.92682	3.49173	2.80568				0.499228						1.76667
3.7228	3.40524	4.52743	3.33698	2.49705	2.59434	2.19591	2.91856				2.78333						0.35
3.6093	3.51508	3.77174	3.26878	2.20088	3.33781	3.28394	4.18807				0.682815						0.933333
3.16873	2.84526	4.35841	4.02409	2.89728	3.41613	2.5727	2.49705				0.632792						0.933333
3.48419	4.37288	5.02235	3.68453	2.5983	3.31991	3.42691	2.30494				2.10007						1.05
3.405	3.74613	5.17544	3.10817	2.42745	3.45941	3.36667	2.49705				3.5						0.9
3.07423	5.10801	3.67329	4.13841	2.28333	3.44142	3.38706	2.43213				0.566667						0.466667
3.14913	3.7138	4.10868	3.4806	2.45156	2.99876	3.2347	2.72401				0.782927						0.933333
3.36494	4.47445	3.73577	2.51121	2.86024	3.96745	2.21719	2.04301				4.93319						0.733333
3.28482	3.26878	5.29084	3.29743	2.78967	3.43739	3.39767	2.20518				0.416667						2.03333
2.88424	2.79251	4.60985	3.57271	2.43213	3.32934	3.10228	2.63883				0.783333						5.9
3.14669	3.40524	4.63066	3.42447	2.76296	3.05093	3.18346	2.08151				0.783333						0.883333
3.24894	2.61973	4.68193	3.22902	1.78762	3.5974	2.64392	2.21954				4.41121						0.616667
3.2688	3.22588	4.08599	3.15253	2.40899	3.63201	3.11616	3.54111				2.57778						0.466667
3.405	2.45206	4.34137	3.32934	2.70087	3.69683	3.14018	2.56922				0.533667						1
2.82877	3.58172	4.34137	3.40507	1.98106	3.42778	5.27786	3.12761				0.600333						2.18333
3.70464	2.22084	5.35701	3.77462	2.83991	3.30021	2.08302	2.78881				0.666667						1.05
2.27	4.00543	4.51543	3.13254	2.95102	3.70181	3.42082	3.94971				0.383333						0.383333
3.05693	2.57781	4.03894	2.82133	2.34967	2.42715	2.95102	3.02663				0.416667						2.03333
2.62671	3.17778	4.15525	2.76077	2.47634	3.71922	2.89427	2.95102				1.45						0.883333
3.83836	2.10453	4.24493	2.48363	2.64086	3.45976	2.49539	2.2515				0.366667						0.4
3.34903	2.54759	4.64954	3.44951	2.46716	2.45156	2.36553	2.40968				2.08976						0.683333
3.83062	2.04301	5.08483	2.72401	2.24327	3.16238	2.26998	2.021				0.799637						0.616667
2.91857	3.74613	3.78808	2.63319	3.08938	3.87646	2.8007	3.02663				1.71101						1.06667
2.65756	2.99695	3.59078	3.68315	2.62914	3.40507	2.29451	2.21321				0.866361						4.5
3.632	2.11828	5.11518	4.01439	2.26299	3.72466	3.24292	2.15647				1.97787						0.45
3.178	1.64872	4.25617	3.5022	2.24973	3.99513	3.40507	3.37667				0.55						0.8
3.16665	2.36763	4.49104	3.4409	2.5538	3.32156	2.6664	3.4409				0.933284						0.916667
3.28118	3.83341	5.06784	3.01579	2.29114	3.62796	3.56934	3.65586				0.85						3.9
4.47514	3.57609	5.0123	3.82811	2.72401	3.56859	3.08967	3.71782				0.422333						0.35
3.4731	4.23705	4.72929	3.60177	2.27763	3.85108	2.79573	3.46686				0.444333						2.26667
3.36398	3.30774	3.54702	2.63116	2.36077	4.2863	3.42012	4.08599				0.422333						1.25
3.27889	3.55555	3.94971	3.8203	2.41273	3.04964	3.7102	2.51445				0.4						0.833333
2.57267	2.8944	4.9373	2.78498	2.90492	3.17794	3.06457	1.63966				0.422667						0.733333
3.632	3.68592	4.44907	3.35269	2.23754	2.24734	2.72401	1.88582				0.816667						0.533333
3.7603	2.32705	4.40318	3.07628	2.65233	3.38979	2.87199	2.28133				0.533667						2.03333
3.96218	4.33289	4.60571	3.84233	3.13254	2.53831	3.79619	3.57534				0.700333						0.9
3.632	3.69782	4.39774	2.97158	2.04301	2.99639	3.35958	2.91856				1.05						0.566667
3.49012	3.07063	4.58129	2.94372	2.46858	2.3349	2.78733	2.63319				0.533333						2.33333
3.53384	2.08851	3.53117	2.72401	2.60892	3.06457	3.26878	3.74552				0.883333						0.6
3.24404	3.40524	3.39219	3.7036	2.29068	3.29157	2.72401	3.89493				0.600333						3.65
2.8602	2.72341	3.68315	3.29222	2.22302	3.97242	2.76588	2.06644				0.377667						4.3
3.29319	2.57237	5.02895	3.01579	2.89912	3.35269	2.97624	2.58775				1.11667						0.366667
3.22579	4.93798	5.06396	3.61894	2.4561	2.95414	2.93069	1.81599				1.15						2.63333
2.89425	3.07353	4.18336	3.13254	2.84628	2.72401	2.38349	3.17794				5.86657						2.4
3.11314	3.40524	3.90586	3.31826	2.23675	3.98125	3.63201	3.40507				0.45						3.36667
3.90835	3.17778	4.39557	2.98339	2.41756	3.07715	3.22839	3.45428				0.366667						1.63333
3.98321	3.91553	4.54007	3.33548	2.44633	4.23731	2.91471	2.19437				0.449006						0.7
3.09545	2.99695	4.11229	3.36921	2.81731	3.51672	3.18761	2.8986				0.8						0.466667
3.92576	2.99695	3.87646	3.85901	1.81599	3.49659	2.09658	1.94572				0.348595						0.666667
3.0645	2.22258	4.26052	3.2347	2.37041	2.87536	3.06457	2.00713				0.849373						0.566667
2.724	2.49705	3.07556	2.83991	2.21321	3.36921	3.05279	3.32934				0.466667						0.783333
2.27	2.79623	2.87536	2.9794	2.96297	3.65255	1.66956	3.54111				0.816289						0.9
2.76794	2.72341	3.85901	3.27618	2.47808	3.58417	3.09216	2.72401				0.516667						0.816667
2.724	3.40524	3.50039	3.32619	2.55886	3.29564	3.00293	2.72401				0.716667						0.633333
2.52943	3.74613	4.81931	2.86733	2.77737	3.28995	2.30945	1.99759				10.0333						7.68333
2.21325	2.95034	4.60985	3.75961	2.66801	3.90258	2.73869	2.46208				0.649436						0.4
3.59957	3.85901	4.91288	3.65586	2.58152	2.96093	3.51855	3.61454				1.38333						0.45
2.62671	5.90417	4.54007	2.7997	2.37732	2.96611	3.38211	1.88084				0.466667						1.11667
2.93681	3.54074	3.94971	3.22965	2.49705	3.22336	3.1132	3.06457				0.500333						0.75
2.724	3.8144	3.67743	3.03045	2.1297	3.191	3.2347	2.45156				1.2499						1.4
2.9964	3.40524	4.65346	2.12814	2.20518	3.54111	3.17794	3.31991				0.9						0.366667
2.724	2.99695	4.63814	3.40507	2.35146	2.39833	3.48669	3.51855				1						0.583333
3.859	3.74613	5.27786	3.03413	3.00586	3.7076	2.96433	3.77648				1.69906						0.916667
2.14029	4.08718	4.04757	3.3709	2.50609	3.55871	2.34825	2.36077				0.600075						0.433333
3.7455	3.83341	3.95419	3.4722	2.32119	4.1577	2.61716	3.20075				0.466667						1.6
2.51446	3.89144	4.60719	2.95102	2.37732	4.06258	2.44542	3.63201				0.533333						0.416667
3.68315	2.52212	4.55973	3.43459	3.13119	3.19548	2.54481	3.04664				0.933402						2.45
2.5878	3.7138	4.40372	3.60938	3.07556	3.56038	3.46065	2.8007				1.14951						0.466667
3.15206	2.72341	4.2806	4.00887	2.19779	3.40507	3.36329	2.01061				2.71614						0.666667
3.178	3.35925	4.05811	2.32482	3.06457	2.90967	3.12761	2.60018				1.64967						1.38333
2.51446	4.53978	3.81356	3.1978	2.73318	3.87473	3.07063	3.02663				0.583667						1.13333
3.2688	2.8944	4.29565	3.33282	3.59949	2.77847	1.65388	3.36718				2.20041						1.35
2.497	3.40524	3.69683	3.73456	2.36553	3.99034	2.84947	3.3709				0.833333						2.48333
2.96435	3.8144	3.89144	4.33369	2.40968	3.02663	3.25373	3.74552				0.389						4.41667
2.27	2.82876	4.81577	3.1169	2.38349	3.34148	3.7134	3.49011				0.444667						1.31667
3.178	3.74613	4.06163	3.34015	2.03223	2.98974	3.15041	3.38433				0.399285						2.63333
2.46319	3.4772	3.38228	2.95889	2.72401	3.62989	2.6056	2.08191				0.555667						1.13333
3.3391	5.10801	4.64684	2.84501	2.39337	3.44634	3.14966	2.56382				0.344333						0.533333
2.77848	2.51477	4.27441	2.22869	3.07933	3.07846	2.36677	4.11373				0.589						0.7
2.55375	3.54074	3.93478	2.85793	2.17923	4.11133	3.15404	2.38349				0.455667						1.63333
2.85581	3.23533	4.05694	2.98036	2.36869	2.97363	3.00865	2.51445				0.422333						1.33333
3.88422	3.54074	3.34015	3.10228	2.16315	2.61928	3.18407	2.58775				0.489						1
3.23475	3.40524	5.62554	2.67932	2.84246	3.5022	2.94157	3.20183				2.289						1.71667
3.11314	2.72341	4.16606	3.30511	3.2347	3.40507	2.2733	2.04301				0.422333						0.35
3.27731	2.59974	4.74861	3.28881	2.4556	3.74552	3.20152	2.63319				1.13385						0.866667
3.48512	3.59494	4.54007	3.23722	2.96433	3.96227	3.62086	3.04836				0.377667						1.5
4.086	3.26878	2.99639	3.12269	2.66204	3.00279	2.96638	1.96127				0.95						1.65
3.00441	3.13239	4.46689	3.53761	2.19335	3.06457	3.66701	2.60018				0.483333						0.95
3.28303	2.72341	3.91575	2.92829	2.88694	3.0445	2.95102	4.01025				0.45						0.683333
3.51357	2.04301	4.6001	2.70134	2.95658	2.99639	3.22729	2.91856				0.566667						1.11667
2.75984	3.40524	4.90324	3.52129	2.93351	3.85901	1.68247	3.82114				0.366667						0.816667
3.27992	2.93955	5.22095	3.27586	2.79474	3.64032	2.96093	2.84781				0.366667						3.55
3.2915	2.72341	3.99513	3.45746	2.62902	3.40507	3.07266	3.08719				0.733333						0.5
2.80412	2.92882	3.68869	3.259	2.56684	3.37259	3.32934	3.84574				0.366667						0.633333
3.0645	3.02635	4.87354	2.91856	2.30743	3.26878	3.47845	2.72401				0.866667						0.716667
2.98343	4.08718	-19.165	3.62662	1.97058	3.65586	2.72401	3.17794				0.4						1.41667
3.859	3.54074	4.11133	3.37769	1.98893	3.38757	3.4504	3.06457				0.566667						4.2
3.78333	3.23533	3.97694	3.59949	2.38349	4.11012	2.72401	2.72401				0.666667						0.366667
3.2688	2.81492	3.6012	3.23675	2.96911	3.259	3.45746	2.26998				1.06666						0.5
3.59957	3.02071	4.08599	3.78746	2.8375	2.72401	2.72401	2.72401				1.13334						0.55
3.50888	3.74613	4.15501	3.32487	2.11106	3.94078	2.82372	2.2002				0.666667						0.883333
3.45738	2.22869	4.54007	3.39339	2.29068	4.52171	3.63201	5.14551				0.566667						1.41667
3.54469	3.11305	4.39258	3.73011	1.98722	3.54813	3.10228	3.03824				0.666667						0.866667
3.2915	2.72341	5.04745	3.24292	2.03062	3.46562	3.30021	2.47634				0.866667						0.533333
3.19546	2.42111	5.08483	3.71461	2.11106	3.95419	3.19982	2.5294				0.366667						0.616667
3.76926	3.63124	3.5343	3.30987	2.44021	2.44834	2.93539	2.43731				0.566667						0.85
3.71455	3.96678	4.56263	3.36245	3.21929	3.5656	3.64671	2.99639				0.533333						3.31667
3.178	3.98034	4.66978	2.26998	2.15931	2.72401	2.66755	2.41647				0.800006						1.21667
3.37257	0.972941	4.24315	2.91856	1.99318	3.59702	3.44283	1.6424				0.366667						6.76667
3.70928	1.68253	4.15085	2.87536	2.65586	3.37039	3.34666	3.07556				0.366667						0.433333
3.32581	0.529653	4.41628	2.80917	2.32342	3.31217	3.77648	2.55886				0.933333						0.666667
4.086	1.28438	4.03545	2.66204	2.78265	3.33532	3.21428	2.84781				1.43333						1.03333
3.39305	1.58907	3.88426	3.40507	2.43731	3.58154	3.77174	2.72401				2						0.4
1.96733	1.61399	3.40507	2.46461	2.58775	4.36831	3.35958	2.75725				0.799993						1.2
3.89143	4.53978	2.91856	3.24896	2.92428	2.72401	2.73569	3.31991				0.466667						0.8
2.77638	3.56299	3.76146	3.77917	2.72401	3.30774	3.44511	3.26878				0.783323						0.483333
3.02667	2.99695	3.96497	3.28281	2.63319	2.6695	2.99639	2.54236				0.416667						0.483333
3.48863	2.99695	4.28708	3.34833	2.20105	3.06731	2.52465	3.40507				1.44998						1.3
2.724	2.45206	3.2347	4.08599	2.3305	3.40507	2.72401	3.32487				0.5						0.783333
3.71145	2.04301	3.82896	3.73679	2.20234	2.65975	3.31991	2.8148				0.633348						0.4
3.59073	3.36938	4.13258	3.54628	2.78326	2.61048	3.2347	3.23754				0.449991						1.81667
3.31018	3.96227	4.17123	3.05709	2.11576	3.76721	3.17503	1.92078				0.583328						1.31667
3.32933	4.08718	5.05903	3.77009	2.24442	3.47096	3.01075	2.31536				0.350003						2.66667
3.12834	4.53978	4.54007	3.20261	2.26998	2.69806	2.99639	3.26878				2.24999						0.45
3.1326	3.72991	4.04337	3.43022	2.09162	3.10228	3.57534	3.05853				0.633348						1.71667
3.09972	1.22592	3.85558	3.85901	2.60018	3.28475	2.80406	3.06919				0.466667						3.58333
3.3596	3.54074	3.40507	3.50709	2.18593	3.4806	2.83966	1.48044				0.466667						2.85
3.8136	1.362	4.08599	3.5957	1.83347	4.02108	3.45746	3.33448				1.36666						0.916667
2.98761	4.08718	4.63814	3.17794	2.36077	3.42395	3.91025	2.41647				0.366667						0.583333
3.12459	3.8144	3.9981	3.18792	2.42507	4.40535	2.95102	1.66469				0.5						0.383333
4.65947	3.17778	3.71922	3.51745	2.72401	3.1297	2.61048	2.72401				0.8						0.916667
3.33227	2.61081	3.59078	3.26878	2.72401	3.47452	2.54438	3.20478				0.466667						0.583333
2.43214	3.33581	2.87536	3.96025	2.42894	2.5294	2.93498	2.5538				1.33333						0.433333
4.33822	4.31184	2.88746	2.93901	2.94764	2.80917	3.0702	1.92947				1.03333						0.533333
3.178	2.84017	4.21734	2.95102	2.13183	3.13418	3.24356	2.23088				0.833333						0.6
3.14017	4.47445	5.23217	3.32934	2.56922	3.00335	2.63612	2.5538				0.533333						1.81667
3.22989	3.09538	4.46913	3.72748	2.68814	3.60272	2.73809	3.09553				0.45						0.466667
3.33385	3.63124	4.269	3.78186	2.23368	2.78881	3.36329	2.80406				0.6						0.85
2.95485	4.31184	3.70181	3.22839	1.79385	3.10537	3.02198	2.72401				1.1						0.983333
3.84565	3.07643	5.1861	2.78597	2.04301	3.54111	2.8375	2.98974				0.783333						0.833333
3.36494	2.52951	2.42131	3.74552	2.68849	3.43232	2.63319	2.34891				1.3						0.566667
3.76171	2.30485	2.97158	3.91575	2.47174	2.00044	2.68558	2.54236				1.06667						1.3
2.92578	4.08718	4.08599	3.44441	2.37559	2.98339	3.22839	2.47634				0.383333						0.416667
3.72758	4.08718	3.78704	3.16968	2.12161	3.1474	2.45156	2.20518				1.1						1.35
3.79414	3.54074	3.60671	3.19548	2.34259	2.65233	2.53831	2.87536				1.4						0.35
3.48067	4.63066	4.04827	2.63883	2.64835	3.76166	2.95102	2.31536				0.866659						0.416667
4.54	3.08224	3.6873	3.22572	2.4145	3.40507	2.51037	1.96734				4.69999						0.4
2.89425	5.90417	4.96264	2.72401	2.48363	3.85023	3.94971	3.37973				1.26667						1.71667
3.88668	3.31431	4.60482	3.56299	1.84528	3.02663	3.04279	3.03824				0.7						0.666667
2.52943	3.60443	5.4481	3.53117	2.49373	4.19504	3.6473	2.93767				0.6						0.55
3.03831	2.27034	4.38501	3.06457	1.75114	3.55184	4.08599	2.84781				0.483333						2.38333
3.89143	3.06486	3.76988	3.34315	2.95889	4.76712	3.40507	2.3349				0.65						0.383333
4.086	2.11828	4.79436	2.38349	3.40507	3.98012	4.08599	2.10493				0.416667						1.35
3.71096	2.45206	3.55258	3.43406	2.56684	3.189	2.9914	2.1403				0.7						0.516667
2.82877	3.25437	4.88439	3.37412	2.28813	2.56187	3.36245	2.72401				0.566655						2.68333
3.7455	2.59974	3.69683	2.8812	2.84781	2.5197	3.57928	3.44177				0.433333						0.483333
3.37257	3.54074	5.15096	3.22572	2.78031	2.96966	3.06169	3.09435				0.85						2.41667
4.086	5.90417	4.08599	3.68236	2.54631	2.72401	2.50058	3.2347				0.733333						0.366667
3.10233	3.85901	4.33607	3.73638	2.54823	3.00335	2.7598	3.67743				0.433346						0.95
3.12892	2.14774	4.05928	2.89073	2.50891	3.43406	2.34259	3.12463				0.55						1.01667
3.68737	2.67158	4.07059	3.05308	2.44794	2.91856	2.82876	2.99639				0.866667						1.61667
4.17113	2.00713	4.31289	2.72401	2.6695	3.14303	3.2453	3.01579				0.683333						1.06667
3.178	3.29157	4.24952	3.18331	1.7862	3.4409	2.42795	3.33914				0.683333						0.533333
3.48512	3.10699	5.35975	2.78498	1.96222	3.43336	2.79214	2.85165				0.516667						1.63333
3.69686	2.4557	4.74798	3.25421	1.79209	2.74746	2.28469	3.29157				0.4						2.56667
3.76098	2.89427	4.25617	2.93351	2.3457	2.66204	3.59513	2.55016				0.783323						0.433333
2.9964	4.42643	4.62113	2.49705	1.90678	4.01439	2.09818	2.3349				1.1						1.03333
2.51446	2.11106	4.3667	3.47488	3.03824	3.68869	2.93592	3.4409				1.74999						0.616667
3.7538	2.43213	3.78331	3.60633	2.55176	3.34833	3.19224	2.43213				0.4						0.833333
3.75245	2.29597	3.82663	3.48669	2.7058	3.09553	3.22934	2.35251				2.4						1.98333
2.58063	3.30774	3.17794	3.40507	2.49218	3.35958	2.55746	2.44362				0.466667						1.18333
3.11826	2.09537	4.76712	3.85108	2.60018	3.35773	2.93123	3.8241				0.7						2.73333
3.21043	3.21038	3.67231	3.60367	2.77638	3.01579	3.53338	2.76405				0.466667						1.53333
3.67327	1.86141	5.21164	3.40507	2.40077	3.80099	2.91232	2.58775				0.433333						2.51667
3.90132	3.24784	3.88166	2.78659	2.79759	2.62667	2.94642	3.59078				0.366667						2.21667
3.4504	3.4806	4.28785	3.90433	2.51571	3.54314	3.26477	2.50891				1.16666						0.633333
3.37662	2.87536	4.08599	3.26156	2.70427	3.45145	3.52879	3.40507				0.4						1.05
3.18708	3.98125	3.90608	3.51672	2.79165	3.92038	3.24975	2.57803				0.833333						0.85
2.21325	3.4806	3.85258	3.45746	1.68391	3.51855	2.85575	2.3457				0.366667						2.25
2.43024	2.5538	4.06375	3.31069	2.25434	4.14962	3.26316	1.94572				0.616675						1.91667
3.56337	2.43213	4.50519	2.92922	2.76296	3.65684	2.5197	2.76527				0.416667						1.08333
2.69563	3.45746	3.83638	3.87971	2.92829	3.99285	2.38349	2.04301				1.94999						1.75
2.6786	3.10228	3.82114	2.99639	2.30494	3.92967	3.38296	5.75046				0.683333						3
3.42848	3.40507	3.72285	2.91856	2.01872	3.90828	2.7564	3.40507				0.5						0.483333
4.20982	1.51334	3.54628	3.02663	1.81599	3.66035	1.7626	3.28654				0.35						0.966667
3.32488	2.04301	4.06517	2.72401	2.4636	3.26878	2.78326	3.59949				0.383333						0.4
3.72758	3.26878	4.57019	3.45746	2.6956	2.61928	2.84781	4.63066				0.983335						0.883333
3.51253	3.06457	4.11493	3.22572	2.26998	3.69166	3.28249	2.76661				0.749993						0.35
3.859	3.08719	4.66978	2.69525	2.41756	3.37531	2.04301	4.54007				2						1.73333
3.47198	2.78881	4.07555	3.49227	2.59115	3.58003	3.05351	3.40507				1.13334						0.516667
3.60529	2.5294	3.91201	3.07425	2.28333	3.56206	2.72401	2.99639				0.433333						0.916667
3.5185	2.45156	3.93189	3.5022	2.60915	3.48418	2.70087	3.36785				0.6						0.366667
3.66331	3.189	4.59951	3.20976	3.00586	3.27457	3.46686	2.83294				0.766667						0.433333
3.24286	2.04301	4.08599	3.61779	2.88746	2.98767	3.06933	2.1403				0.566655						0.483333
3.55877	2.82876	4.92423	3.63819	2.2178	2.95102	2.92575	3.47309				0.45						2.08333
3.0645	2.95102	3.81356	3.19471	1.83454	3.72063	3.15586	2.54823				0.4						1.31667
3.07548	1.51334	3.85901	2.63465	2.36553	2.72401	3.13254	2.96093				0.733333						1.33333
3.859	1.70249	3.61779	3.61224	2.07882	5.10765	2.8587	1.84057				0.483333						1.56667
4.25625	2.74121	2.95102	2.69829	2.44874	4.39258	2.77921	2.09537				0.6						0.75
2.724	2.80182	4.96569	2.72401	1.93549	3.38569	3.41492	3.03824				0.733333						1.33333
4.20618	2.31906	4.82897	2.13298	1.87278	2.74217	3.17243	2.8375				0.366667						2.75
2.56056	3.26878	3.9981	3.1132	2.22223	3.48508	2.82485	2.80917				0.649986						0.833333
4.086	3.06457	3.40507	4.413	2.58545	2.98064	2.83661	2.15647				0.483333						0.5
3.55633	3.06457	4.00589	3.61415	1.74334	3.39167	3.14303	3.15404				0.4						2.06667
2.48917	1.61422	2.72401	3.25262	2.11414	3.29955	2.5294	4.22945				0.7						1.1
3.30771	3.1132	3.56206	4.06281	2.45914	2.92495	2.02718	4.65346				0.366667						1.33333
2.89425	3.40507	3.59949	3.13254	2.11869	3.89602	2.03438	3.14966				1.21665						1.35
3.45738	2.7808	3.97694	2.5197	2.42795	3.47256	3.21101	3.32934				0.616675						1.88333
4.47514	3.02663	3.22981	2.67158	2.57053	3.36498	2.07258	3.7547				0.566667						0.966667
2.87533	2.95102	4.54007	4.2098	2.45863	4.2636	3.76166	3.90258				1.4						0.516667
3.37776	2.72401	4.35841	4.08599	2.94197	3.58154	3.14966	1.99064				0.533333						0.416667
3.0645	2.24327	4.08599	3.2347	2.6695	3.1132	2.97021	2.49705				0.900012						7.56667
2.5878	3.03824	4.88439	3.58285	2.80406	3.35958	2.60926	3.98125				0.966681						0.766667
3.632	2.60018	3.83065	3.60538	3.06457	2.72401	2.72401	4.2098				0.466667						1.3
2.52943	3.74552	4.54382	3.42848	1.96288	2.67434	2.63521	4.08599				0.633323						0.7
3.405	2.5727	4.66978	3.41839	2.64937	3.28119	3.5022	3.84276				0.4						0.866667
2.27	2.45156	4.60837	3.32635	2.96911	3.16329	3.38757	3.89144				0.633333						0.4
2.47636	3.24292	5.09087	2.64505	3.29157	2.42131	3.31612	3.74552				3.3						0.766667
3.0872	1.81599	3.92569	3.68315	2.46858	4.04337	3.35958	3.06818				1.26666						0.45
3.05276	2.95102	4.42945	2.677	2.48291	3.08384	3.69067	4.08599				1.00001						0.65
2.74975	2.92829	4.24162	3.26316	2.97789	3.62009	2.68721	4.22212				0.4						0.45
2.24893	2.4145	3.80664	3.64342	3.00196	3.25852	3.9419	3.57534				1.1						0.666667
2.12806	4.08599	4.13136	3.63201	2.25933	3.28475	2.69443	1.94572				0.633333						0.533333
2.09569	2.35251	4.32076	3.25804	2.71122	3.09553	3.55518	4.67402				0.4						0.75
3.32917	3.81356	4.8549	3.27216	2.21876	3.24784	3.22101	3.90915				0.8						1.63333
2.61081	1.362	4.48456	2.95102	2.22869	3.67152	2.41086	3.06457				1.66667						0.416667
2.61081	2.29387	4.32919	3.46615	2.42894	2.98339	2.74325	3.51254				0.666667						1.18333
2.07266	1.51765	4.51515	2.64483	2.8389	3.22572	3.04622	2.86591				0.6						0.466667
3.24959	1.70249	3.32934	3.20898	1.72868	3.37446	2.89728	3.76166				0.533333						0.733333
2.21303	2.2002	4.85914	2.8128	2.28133	3.57121	4.30399	3.66701				0.633333						1.11667
2.66158	2.61716	3.74552	2.97624	2.08946	3.34917	3.30413	3.73071				0.4						2.35
2.52951	1.08961	4.28371	3.42116	2.90558	3.15737	2.95102	3.82325				0.8						2.06667
3.16709	2.32677	3.60938	3.12314	2.95305	3.92569	2.49705	4.24621				1.66667						1.13333
2.91816	2.30494	3.29743	2.99639	1.79782	3.09553	3.63201	3.5354				0.666667						3.41667
3.1489	2.31536	3.9052	2.90083	2.22869	3.33332	3.2932	3.84276				0.6						1.1
3.09538	1.75114	4.07366	3.65586	2.39182	3.67743	2.09537	6.53777				0.533333						2.56667
2.83763	2.87912	3.09553	3.77174	1.8638	3.71922	4.14523	4.39557				1.26667						0.716667
2.30118	3.26878	2.95102	3.0907	2.38349	3.35269	3.84574	3.42238				0.9						0.866667
2.99695	2.82133	4.56525	2.87873	2.60018	4.00085	2.67354	4.08599				0.766667						0.49999
2.48363	3.09216	4.22945	3.56841	1.91327	3.93478	2.84411	3.08238				1.13333						0.833333
3.27683	2.72401	4.11927	2.73833	1.70511	3.51436	4.22616	4.2806				0.433333						4.48333
3.26878	2.14559	4.1604	3.19239	2.62667	3.82515	3.46686	3.40507				0.7						1.46667
3.57609	2.3349	5.13572	3.17794	2.45156	3.1598	3.72285	2.54631				0.8						0.35
2.58764	2.32045	4.08599	3.05752	2.30706	3.60671	2.01061	4.71474				0.833333						1.06667
3.26878	2.43731	2.84603	2.51173	2.677	3.54111	3.6792	4.47501				0.466667						1.06667
3.06486	3.29743	4.26565	3.17794	2.83446	4.01232	2.26998	3.75716				0.466667						0.483333
3.20245	2.21815	4.08599	2.63319	2.52518	3.05093	2.96093	4.47501				0.466667						0.35
2.31499	2.10493	3.94971	2.5294	2.5237	3.04721	3.86373	3.7102				0.4						0.833333
3.01089	2.86024	3.85301	3.78331	4.08599	3.75572	2.28813	2.43213				0.883319						0.433333
2.11828	2.10493	4.60482	2.95102	4.03359	4.24952	3.99217	3.28913				0.666667						1.96665
2.80742	3.81356	4.64684	2.08994	5.1397	2.51037	3.14303	3.47738				0.6						0.9
2.32333	2.8148	4.39665	3.29597	3.7592	3.18592	3.84702	3.58154				0.466667						0.483333
2.6242	3.81356	4.63066	3.5671	3.98125	3.85515	3.77174	3.40507				0.4						0.416667
2.91816	2.72401	4.46913	3.5365	4.42643	2.36077	2.45156	7.71798				0.4						0.9
2.30485	3.26878	3.55629	2.84246	4.08599	3.52879	2.86024	1.99064				0.5						0.433333
2.8944	2.83079	3.46686	3.61339	4.18063	3.66231	3.6506	4.35841				2.03333						0.866667
2.44001	2.61928	4.34137	3.68236	4.32919	3.51399	3.42743	3.17794				0.566667						0.55
2.17881	2.30027	5.08483	3.02015	5.04745	2.94845	3.72224	2.91856				1.3						1.45
2.39463	2.79041	4.08599	3.32934	3.40507	3.99902	3.79411	2.29834				1						0.583333
2.8944	3.51254	4.90324	3.28751	3.12463	3.19656	3.4504	3.46686				0.8						0.466667
3.46651	2.8842	3.58964	4.35841	4.73924	2.66204	3.55147	2.72401				0.533333						0.4
1.78788	2.8148	2.91856	3.89362	3.95285	2.62667	3.5354	3.40507				0.433333						0.366667
2.67538	2.45156	3.45251	3.72627	3.29743	3.86589	3.12895	3.71461				0.466667						0.366667
2.95034	2.38349	3.97649	2.96515	3.97694	3.0475	3.25118	3.50981				1.13333						1.25
2.97761	2.42131	4.66978	3.63201	4.48146	3.64342	2.9794	3.50709				1						0.566672
3.13988	3.2347	4.76712	3.4806	2.96433	3.55443	3.1674	3.33698				0.5						0.833333
3.40524	2.72401	4.39448	3.5109	3.706	3.80225	3.74552	3.74552				0.4						1.35
3.26878	1.9398	4.36778	3.64342	3.81356	3.9607	3.89144	3.34315				1.06667						2.61667
2.61973	2.67354	5.0394	3.53577	4.08599	2.62667	4.55567	4.52543				0.433333						1.25
2.33452	3.30774	3.71461	3.79265	4.05999	3.7102	3.94257	2.96433				0.361124						0.516667
3.248	2.92335	3.39116	4.54007	4.13646	2.94575	4.25361	3.32934				1.26666						0.516667
1.89822	1.94572	4.02409	2.78498	4.55567	3.7084	3.87906	4.48456				0.433333						0.966667
2.84017	2.3349	4.46745	2.99639	3.79307	3.5887	3.259	3.29417				0.5						0.416667
2.94359	1.70249	3.66407	2.99404	4.09934	3.18254	3.35689	3.30446				0.766675						0.8
3.30774	2.51445	3.20914	2.90558	3.17794	3.30692	4.17395	3.27618				0.4						1.4
2.22869	1.7811	3.27409	2.38349	4.00933	3.68315	3.51855	3.7076				0.433333						0.45
2.22869	2.78129	2.58775	3.24784	3.85901	2.85165	3.62431	3.46686				1.43333						0.383333
2.87484	3.18838	3.7547	3.8241	4.08599	2.59434	3.57534	3.57534				0.366667						0.35
2.91816	3.1132	4.1094	4.08599	4.47501	3.23627	4.08599	3.87646				0.616675						2.78333
2.62196	2.87536	3.40507	3.75572	3.55797	2.64392	4.17025	3.85901				1.03333						0.383333
2.94764	3.31776	3.27216	3.78995	2.84781	2.34948	3.86632	4.36858				0.9						2.28333
2.92482	3.24784	3.22981	3.37718	4.45741	2.76661	3.63201	1.83869				0.433333						0.433333
2.23746	3.26878	3.78995	3.5671	4.53231	3.29157	3.1132	2.39104				0.65						0.433333
2.78634	3.63201	3.30119	3.18469	4.03034	3.65586	3.703	3.69683				1.03333						0.716667
3.10272	2.5727	3.49587	3.26878	4.11205	3.06457	3.26878	4.55741				0.666667						0.766667
2.91816	2.31536	3.13748	2.72401	3.36498	3.43459	2.72401	2.5538				0.566667						0.55
2.2587	1.45929	3.48669	3.0907	3.03824	2.95102	4.36402	4.99404				0.466667						0.566667
2.9036	2.5727	3.08238	3.22839	4.45991	3.66858	3.85065	3.54111				0.716667						0.483333
2.88133	2.63883	2.90162	3.40507	3.81356	3.98875	3.67388	1.88582				0.6						0.45
2.15281	3.5022	2.96433	3.27764	4.22212	3.90828	3.85901	4.08599				0.383333						0.466667
2.78142	3.67743	3.37922	2.79214	3.79411	3.17794	4.01624	2.49705				0.5						1.18333
2.40635	3.87646	3.03427	3.83829	4.34004	3.64613	3.60938	4.66978				0.483333						0.516667
2.24539	3.2347	3.29515	3.78891	4.24621	3.22839	4.20679	3.83065				0.483333						3.31667
2.91418	2.58775	2.40146	3.46686	3.74552	3.49389	2.97734	4.59038				0.433333						0.833333
2.46319	2.8375	3.13448	4.2098	2.5538	3.32934	3.66035	3.91575				0.466667						0.35
2.40929	3.3927	2.77173	3.10596	3.67054	2.86024	3.25692	3.17794				0.366667						1.2
3.10862	3.31991	3.89602	3.87408	3.48382	3.79224	2.04301	4.2636				0.733333						1.11667
2.80867	2.8812	3.0418	2.61504	4.11566	3.61377	3.90258	3.54943				1.13334						0.35
3.12493	2.36725	3.28475	3.68711	4.13841	2.39716	3.68869	4.44824				1.1						2.2
2.68814	2.5294	2.50609	3.4504	2.81793	2.82876	3.64943	2.68268				0.866667						1.73333
3.17778	2.89728	2.78597	4.41464	3.78186	2.58775	3.40507	3.17794				0.833333						2.46667
2.84781	3.31612	3.64943	4.07201	3.26878	3.57534	4.08599	3.20727				0.366667						0.633333
2.93418	3.17794	-9.68991	3.58417	3.01846	3.84084	3.94257	4.61311				0.683333						1.8
2.72341	3.58417	3.25373	3.58417	4.53719	3.1132	3.91862	3.55091				0.5						0.433333
2.75943	3.37973	3.35387	3.40507	4.25617	3.46278	2.90809	3.77772				0.616667						2.1
3.02494	2.86733	3.60538	3.06284	4.33369	3.63201	3.96858	3.71461				1.65002						0.35
2.16533	2.98339	2.69677	3.99217	3.83383	2.92962	2.87536	5.72062				0.566667						0.633333
2.68001	2.46858	3.70241	4.54007	3.97921	3.679	3.66035	4.96467				0.666667						0.999983
2.36381	2.39716	4.4795	2.90558	3.37412	2.72401	3.1978	3.50636				0.433333						0.783333
2.55402	3.46455	3.4504	3.52879	3.42499	3.37531	3.35521	2.87536				1.30001						0.683333
2.94494	2.13446	3.58078	3.76824	4.56932	4.08599	3.08238	1.53223				1.86667						1.6
2.63319	2.63555	2.91564	4.59038	4.50122	3.82938	3.85901	1.88922				0.633333						0.35
2.66962	2.98064	2.97158	3.43459	4.34216	3.17794	3.26878	3.32371				0.666667						0.466667
2.62869	4.90324	2.63702	3.9981	5.07667	3.03158	3.60538	2.3349				0.4						0.933333
3.43476	2.96433	3.6473	3.51254	3.5022	4.13306	3.77462	3.90828				0.533333						1.13333
2.51477	3.40507	2.57803	3.17794	3.19486	2.7997	3.06457	3.74552				0.65						1.3
2.57781	3.40507	2.9794	3.59418	4.31945	3.28475	3.20478	2.20863				0.566667						1.83333
2.35905	2.90809	2.78326	2.60926	4.25617	3.23801	3.89908	1.72744				0.6						0.700002
2.90492	3.81356	3.5022	4.0654	3.41059	2.95102	3.38433	2.25434				0.533333						1.65
3.46473	1.92947	3.61091	3.25772	3.46171	3.42882	4.2401	2.1403				0.766667						0.35
2.39853	4.35841	3.54406	4.5667	4.07626	3.2728	3.27232	2.95522				0.8						0.85
3.03342	1.63438	3.10228	3.51254	4.18907	3.40507	3.20634	2.38349				0.8						2.70002
3.10125	2.67354	3.63201	3.74552	3.74552	3.22776	3.07817	1.362				0.433333						1.50557
2.56047	3.89144	3.72285	3.33698	4.04243	3.61511	3.30774	4.00085				1.60001						0.933333
2.65929	2.04301	3.44511	4.44131	3.49011	2.87821	3.59949	3.74044				1.33332						1.10002
2.06558	2.36869	3.61454	3.78808	4.01716	3.35958	2.37089	3.03356				2.03333						1.11668
2.32892	4.08599	2.72401	3.66701	4.52629	4.04057	3.59078	3.14499				1.43333						1.11667
3.03625	3.40507	2.17923	3.38603	4.19504	2.96966	3.7124	2.38349				0.366667						0.35
2.96529	3.18992	3.10817	3.87084	4.21457	3.61224	3.20478	2.54631				0.55						0.6
2.58217	4.35841	2.87964	3.38979	4.02617	3.5022	4.44436	4.22212				0.550014						0.55
3.01089	3.74552	3.53466	3.8451	4.44214	2.95102	3.92259	3.65177				0.700007						0.833333
2.66732	3.83829	2.51445	3.83426	4.16483	3.20075	3.63201	3.02663				0.816663						0.433333
2.83256	3.78331	2.43512	4.19729	4.62053	3.30364	3.87322	2.91856				0.649986						1.85
2.22258	1.57483	3.29907	3.99399	4.04547	3.20478	4.08599	3.60747				0.366667						0.633333
2.31499	2.58775	3.81798	4.12821	3.61836	3.0888	3.51855	3.16877				0.516667						0.716667
2.10453	2.72401	2.84539	4.08599	3.87646	3.42273	3.79619	1.90678				0.9						0.666667
2.9036	3.26878	3.39544	4.06799	3.59949	3.20183	4.33369	2.81192				0.5						0.772233
3.19316	3.26878	3.22227	4.25105	3.99719	3.00698	3.30774	3.14966				0.366655						0.3889
2.24098	2.84781	3.26878	3.94011	3.79286	3.68236	3.88318	4.08599				0.366667						2.0111
2.22869	2.3563	2.72401	4.03731	3.63201	2.82133	2.70052	3.40507				0.766667						0.6889
2.53799	2.94197	3.15404	3.43511	3.93478	4.2806	3.02508	3.32934				0.4						0.8111
2.32333	2.5538	3.48616	3.44916	4.06658	3.37769	2.68001	2.09537				0.366667						0.733333
2.72341	2.15056	2.87808	4.54728	4.11927	3.27457	3.30282	3.22902				0.85						0.45
2.98312	2.26998	2.16039	3.4504	2.86024	2.90558	3.24975	4.08599				0.433333						0.5
2.75701	1.96734	3.74552	2.98684	4.53174	2.96093	3.34666	3.49587				1.69999						0.9
2.86063	2.5538	3.46171	3.94056	3.88426	3.24562	3.33914	2.49705				0.516667						0.366667
2.99695	2.15056	2.62667	3.17794	3.73922	1.89493	3.43459	2.31536				0.466667						0.65
3.7138	2.26998	3.69683	3.4409	4.28941	2.5294	3.20075	2.29068				1.28333						0.833333
2.64335	1.96734	3.30938	4.09814	4.42643	2.84781	3.67074	3.45746				0.366667						2
2.50328	2.72401	1.91418	3.60938	3.32934	2.49705	3.31727	2.72401				0.5						0.583333
2.28025	2.45156	3.72587	3.8982	3.76927	3.4806	3.79536	2.78326				0.5						0.8
2.8944	2.42795	3.03158	4.31289	4.28216	3.69922	2.79388	3.33448				0.966656						0.3889
2.22607	3.4806	2.63465	3.54111	4.71012	3.5671	3.35639	3.4409				0.7						3.43333
2.22869	3.03158	2.72401	3.27071	4.52171	3.54111	3.17794	1.88582				1.23333						1.5
2.14451	3.5022	2.96011	3.76556	3.90192	3.02409	2.93043	3.32934				0.53334						1.21667
2.64335	2.20518	2.3349	3.78642	3.47309	3.00781	2.37252	2.10493				0.733333						1.35
1.24848	3.7046	2.88029	3.59513	4.16065	2.25026	3.03824	1.53223				0.4						0.850003
1.73765	3.08719	3.13254	4.11277	4.16163	3.37175	2.54236	2.54631				0.5						0.95
2.04301	2.72401	3.06025	4.48315	3.2347	3.74552	2.51676	3.00963				0.465811						0.7
2.66732	2.61928	3.36853	4.05506	4.36242	3.49281	3.79536	3.54111				0.9						0.65
2.85421	1.53223	3.30233	3.71641	4.07271	3.02015	3.21491	4.08599				0.766667						1.09443
2.20011	3.1132	3.66976	4.04057	3.97898	3.14966	3.36751	2.21321				0.700333						0.833333
1.67953	2.36553	2.72401	4.4119	5.00471	3.08719	3.21428	3.01173				0.55						1.44443
2.24539	3.55314	3.34449	3.24292	3.4481	3.4806	3.26444	2.48363				0.716186						0.522233
2.42904	3.17794	3.87084	3.60101	3.80037	4.06211	3.42778	0.995301				0.65						0.455567
2.14783	3.08938	2.7564	3.26878	3.34015	3.63201	3.1132	3.14966				0.749894						1.3
2.24098	2.98767	3.62297	3.79932	3.70101	3.96497	2.43651	1.92284				0.400333						0.722233
1.63414	2.21954	2.81793	3.75716	2.45156	3.47309	3.32934	3.97242				0.450003						0.416667
2.27034	1.58902	3.00586	3.87322	2.90558	3.3252	3.81356	3.05279				2.8668						0.5
2.61526	2.99639	3.00586	3.92171	2.93351	2.42795	2.3349	1.53223				1.05567						0.433333
2.8212	2.95102	3.15404	2.8375	3.14303	2.7914	2.30494	3.40507				0.922333						0.55
2.32519	3.40507	3.31991	4.3512	4.01439	3.35353	1.90678	2.47911				1.26667						1.63333
2.07581	3.32189	3.35101	3.36921	5.35701	3.39013	3.2347	2.63883				0.422333						0.45
2.1729	2.10493	3.17365	2.73486	4.84255	2.90268	2.72401	3.58908				0.589						2.3
2.96256	2.2002	3.03158	3.71461	4.37261	3.7102	3.54111	3.7802				1.12218						1.05
2.35241	2.45156	3.17794	3.21194	3.80915	3.77545	3.4409	2.95102				1.46662						1.6
1.66463	4.76712	3.34315	3.66446	4.77375	3.04664	3.37531	2.85165				0.466667						2.66667
1.362	3.02663	3.67743	2.94885	3.27731	3.64342	3.54111	2.72401				1.76674						0.416667
1.64872	3.36498	2.72401	3.25278	3.98875	3.81356	4.14791	2.61048				3.26683						0.783333
3.76248	3.54111	3.83574	3.80225	4.08599	3.16785	3.12895	2.86488				1.08913						0.566667
2.92615	3.1674	3.19548	3.83256	3.35454	3.17794	3.03767	2.70627				0.911333						0.45
2.95034	2.93043	3.19425	3.34917	4.66372	3.26204	2.95102	3.43739				0.378333						1.65
3.44529	2.92829	3.00809	3.55314	4.84255	3.80162	3.75102	4.58774				0.488087						0.55
2.77651	3.91575	2.94818	3.25692	4.24162	3.27618	2.60383	2.80107				0.466143						0.633333
2.79251	2.72401	2.76868	3.75388	3.07556	2.93632	2.51445	4.86437				0.822667						0.616667
3.23217	3.74552	3.63201	3.65586	4.20454	2.96297	2.8569	3.17794				0.510536						0.866667
3.72184	3.26878	3.38774	3.12641	3.7912	3.04664	3.2347	2.35251				0.866361						0.633333
2.42507	3.81356	3.42935	3.36295	3.67152	3.12805	2.61928	3.74552				0.866667						0.483333
3.25916	3.40507	2.97487	4.14791	3.78912	3.2207	3.75429	2.95807				0.933333						0.45
3.33249	2.29387	3.74858	3.89035	3.43092	3.55221	3.77174	2.09537				0.616667						0.416667
2.35715	2.8375	3.77648	3.44511	3.66701	3.54111	4.01785	2.84781				0.711						0.483333
2.63883	1.362	3.71461	3.05523	3.40507	4.14401	3.82325	2.98339				1.15519						2.01667
3.08515	1.53968	3.30021	2.76296	4.11493	3.07237	4.35841	4.42643				0.4						1.33333
2.84781	2.25434	3.74552	4.11566	4.29565	3.26412	3.85108	4.29877				2.00006						0.75
2.8389	2.72401	3.85023	2.95102	4.55973	2.22869	2.98877	3.22839				0.444333						1.13333
2.72341	3.09216	3.46278	3.54462	4.25617	2.62431	4.25617	3.13254				1.76635						0.483333
2.63319	2.04301	3.34449	3.51254	3.36921	2.82712	4.08599	3.88578				1.78902						1
2.72341	2.8375	2.57672	4.36778	3.73233	3.35958	3.66329	2.61048				1.05545						0.75
2.93686	2.38349	3.07628	3.78663	4.22844	3.72748	3.36498	2.8375				0.767						2.06667
2.42111	2.87536	3.22289	3.56523	3.4409	2.26998	3.63201	2.4788				0.355667						0.416667
2.65472	3.42499	2.92428	3.52622	3.5022	2.3349	3.74552	2.61928				1.07747						0.75
3.11305	3.26878	2.81793	4.01854	3.4806	4.01624	3.4409	2.52223				2.54433						0.533333
2.78881	1.70249	3.06991	3.69226	4.56495	3.22289	3.02663	2.90558				0.683333						1.1
2.99695	2.69782	3.31612	3.52129	5.19644	2.96911	3.79661	2.45752				0.433667						0.833333
2.83763	3.98125	3.46793	3.88079	4.34402	3.63201	3.44511	3.60538				1.65						1.73333
2.57237	3.31414	3.77174	3.77009	3.85901	3.21148	3.28978	3.259				0.933333						2.61667
2.55402	3.55091	2.68268	3.50709	4.2806	3.21929	3.32934	2.61048				1.73333						0.533333
3.13089	3.55629	3.95755	3.26878	4.35841	2.49187	4.33369	3.85901				1.48333						2.25
3.26878	2.22869	3.31826	2.96433	4.47641	2.56382	4.08599	3.17794				0.367						0.716667
2.92882	2.42954	3.706	3.48508	3.69147	3.18392	4.21633	2.72401				1.01667						1.51667
2.87484	2.8148	2.81192	3.65742	3.67054	3.50709	3.54943	5.4481				1.69968						0.883333
2.36286	2.5538	2.78881	3.65586	3.26878	3.25692	3.51181	3.6012				0.444667						0.366655
2.80867	3.17335	2.98587	3.73983	3.21585	4.0654	2.677	2.62308				0.344667						0.883333
3.06486	3.17794	3.07063	3.3616	2.95102	3.11824	2.72401	3.96745				0.389						2.91667
2.80867	2.42131	3.32934	4.40481	2.69303	3.34833	3.63799	2.5294				0.366667						1.15001
2.72341	4.38879	3.55983	3.49389	3.03824	3.73719	3.94703	2.40351				0.922333						1.13332
2.59643	2.5538	2.41874	3.82283	3.98511	2.39201	2.62185	2.79214				0.9						1.6
3.13838	2.01955	4.05506	3.25373	3.68157	3.78082	4.25029	3.03158				0.75						0.866673
2.4142	2.56058	3.44177	3.69305	2.60018	3.52384	3.74044	2.61928				0.417						0.816654
3.42778	2.46706	3.90433	4.107	3.61951	3.25262	3.7547	3.87646				6.33332						1.53334
3.51873	3.01075	3.73071	3.60538	2.32677	2.2002	3.72144	3.28654				0.444333						5.18334
3.61014	2.41647	3.94636	4.16163	3.72547	3.56038	3.90674	3.94971				0.421421						1.28333
2.77406	3.26878	3.39922	2.9794	3.76166	3.24784	3.77917	2.40351				4.36654						1.63335
3.3643	3.69683	3.56206	3.70021	3.69922	2.89427	3.5354	3.63877				0.566667						0.750015
3.06054	3.5022	2.63319	4.03034	3.57196	3.34833	2.70204	3.44283				0.517						0.35
2.65244	3.21038	2.99639	3.91575	3.26878	2.66204	3.40507	3.72547				0.483667						0.65
3.34582	4.76712	3.22682	3.5789	3.34833	3.06457	2.96611	3.75388				0.366667						1.93333
3.0591	2.58064	2.72401	3.88796	4.12991	2.53332	3.32735	2.38349				0.699871						1.33333
2.91816	3.2415	3.12121	3.29858	3.86804	2.83154	3.9981	4.87452				1.36667						0.75
3.08224	3.51855	3.25581	4.00819	4.16852	2.68395	4.94977	3.461				0.599409						1.24999
2.98725	2.50891	2.95889	3.36718	3.7056	3.46331	4.16606	3.4806				1.1						0.466669
2.72341	2.84781	2.86295	3.12463	4.09958	2.83991	3.48777	3.12463				0.5						1.3
3.45057	2.72401	2.26998	3.31991	3.54684	2.42468	3.38603	2.26998				0.567						0.35
2.63206	2.21321	2.96611	3.89864	4.4029	3.62009	2.79722	3.3927				0.366667						0.983333
3.55369	2.31536	2.72401	3.31414	3.7668	2.78326	3.87884	3.63201				0.56602						1.4
3.31925	2.64687	3.21038	2.98974	3.65138	4.22212	4.14523	3.02663				0.383333						1.81667
3.17778	2.50891	2.63702	4.23401	3.86309	2.69081	3.60747	3.1132				0.983333						0.833333
3.06774	2.771	2.46634	4.41737	4.21885	2.5011	3.15737	3.4806				0.350333						2.03333
3.01089	3.10699	2.66204	4.24162	4.9562	3.26012	3.18992	4.43744				0.466667						0.733333
3.17778	2.25585	2.8537	3.58832	3.96745	3.93344	4.51401	4.02918				0.6						2.06667
3.21023	4.63066	3.17794	3.74837	4.3163	3.92082	3.52879	4.24621				0.516667						0.6
3.46651	3.59078	2.8812	3.17794	2.86992	3.57665	3.68532	2.80917				0.95						0.466667
3.51873	3.0907	2.74289	3.72748	2.5538	3.08719	2.95753	2.87536				0.916705						1.06667
3.7831	2.30201	2.72401	4.00337	3.24641	3.75245	3.51946	2.93686				0.733667						0.366667
3.26878	2.35251	2.54631	3.69067	3.32057	3.02663	2.86733	3.5022				1.28333						1.46667
3.25756	3.32934	3.24054	2.8537	2.8408	2.82876	3.51855	3.80225				2.20008						0.4
2.37915	1.58902	3.06774	4.44796	3.69683	2.52739	3.41579	4.36644				0.617						0.416667
3.06486	1.83166	3.35387	3.81356	4.75362	2.90967	3.02663	2.5294				0.833333						0.4
3.26878	2.21954	3.42186	4.00337	3.77462	2.43023	3.17335	2.1403				0.416667						0.516667
3.45764	3.74552	2.72401	3.81903	3.2347	2.72401	3.61454	3.97242				0.400333						0.65
2.72341	2.49705	3.30381	3.2347	3.19224	2.79573	3.05279	3.57534				2.33333						0.45
2.69864	3.58549	3.29157	3.34733	3.62258	3.10537	3.54406	4.22692				0.355667						0.7
2.74133	4.66978	3.51254	3.2799	4.33052	3.4722	3.37616	2.5538				1.93333						1.18333
3.29141	2.83941	4.08599	2.7564	2.90057	3.06457	3.64905	3.29157				0.778264						0.5
3.40524	2.95102	2.92335	2.80406	4.2806	2.5538	3.57815	3.29157				0.348595						1.3
3.28168	1.54358	3.19502	3.78808	3.02663	3.65586	4.08599	3.03824				0.4						0.366667
2.43203	2.63962	3.21929	4.08599	4.16384	2.74193	3.49011	3.60177				1.38392						4.41667
2.82876	3.32934	3.08457	4.04757	4.41546	2.55176	3.35958	3.79411				0.783333						0.616667
3.04194	2.72401	2.80406	3.65684	3.45587	2.82611	3.54111	3.40507				1.95004						1
2.34203	3.23801	3.04237	4.08599	3.587	3.40507	2.5294	2.60018				1.35						0.516667
2.52739	3.21038	3.66035	3.32321	3.97242	2.48075	3.32934	3.94971				0.348897						0.366667
2.58764	3.54111	3.52092	4.47501	4.33766	2.61048	2.88746	3.26878				0.550333						1.65
2.16701	2.46858	3.50818	3.71461	2.89427	2.61928	3.1132	2.63883				0.45						0.516667
3.91553	2.95102	2.32157	3.56206	4.69721	3.53319	3.35571	3.57534				0.465811						1.53333
3.21647	3.17794	2.96898	3.45746	3.72547	3.46686	3.26878	2.5538				0.398953						0.566667
2.52002	3.06457	3.00823	3.37973	4.68407	3.25214	2.76941	4.54007				1.25						0.55
3.37446	2.54823	2.98064	3.4409	4.66523	2.28623	2.72401	3.73294				0.443688						0.65
2.35241	2.42131	2.90558	3.66387	3.42935	2.87536	3.59078	3.2347				0.4						0.366667
3.26878	2.40968	2.29834	3.21678	3.80037	3.36785	2.64835	2.99043				0.465811						0.933333
2.52107	2.86295	2.97158	3.99513	3.5887	3.00642	2.76466	2.93901				0.383333						0.366667
2.27034	3.00098	2.95576	3.77648	3.88839	3.85901	3.46029	3.1132				1.03333						0.533333
2.33452	3.18761	3.18377	3.64419	4.27183	4.35841	2.77957	4.54007				0.650102						0.666667
2.02687	3.08457	3.58003	3.42935	4.84709	3.63201	3.13478	2.69724				0.516667						0.383333
2.00713	4.99404	3.29548	4.32629	3.7592	3.90126	3.69683	4.18336				0.832668						0.483333
2.95034	3.40507	3.29417	3.32934	3.26878	2.8654	2.72401	3.78808				1.01667						5.76667
2.55402	3.89144	3.23264	3.72345	3.40507	3.13628	3.25549	3.12017				1.13333						0.733333
1.80285	3.81356	3.29743	3.57534	4.96739	2.80568	2.65415	3.20075				0.766667						0.483333
2.95576	1.60966	3.11987	3.37259	4.37584	3.25501	4.08599	3.29157				0.999444						1.06667
2.97212	2.87536	2.57433	3.45357	3.26878	3.32934	3.71922	3.7092				0.366667						0.7
2.40929	2.27646	3.63201	3.93478	3.65391	3.28216	3.13254	4.2806				1.85						0.55
2.42309	3.56523	2.53831	3.30774	3.78331	3.30921	3.41353	4.12604				0.855667						0.583333
2.24362	3.8351	3.52513	3.2606	3.65801	2.6695	3.76351	4.08599				0.366667						0.483333
2.43801	3.40507	2.82133	3.87257	3.17794	2.67354	3.40507	3.4806				0.844667						0.833333
2.69747	5.22095	3.29743	3.55443	4.16557	2.81392	3.12701	2.75181				0.411333						0.4
	3.15132	3.46295	3.51545	4.20629	3.32272	3.51855	3.29743				0.7						0.85
	1.362	3.40507	3.185	4.54988	3.50818	3.94971	3.49227				0.622333						0.466667
	3.17794	3.27199	3.5089	3.26412	2.44462	3.73152	3.47899				0.409915						1
	1.94572	3.01579	3.7076	3.65099	2.39522	3.04151	3.13254				0.533333						0.75
	3.06457	3.15207	3.98625	3.37259	3.0418	2.66479	3.05279										2.66667
	3.21929	3.32288	3.91135	3.21632	3.34499	3.91311	4.08599										0.716667
	2.58775	3.1132	3.86998	3.21038	2.61048	3.97242	3.97626										0.45
	2.82133	2.76466	3.05853	3.93878	2.25701	2.72401	3.44511										0.433333
	2.90162	3.37412	3.91575	2.83446	3.63201	3.31332	4.11927										0.566667
	2.91856	3.17794	4.08599	3.94457	3.04522	3.86804	3.90192										0.866667
	2.90558	3.49894	4.30556	3.48311	2.72401	3.19548	4.12193										0.433333
	2.45156	2.26998	3.29417	3.29157	3.30282	3.29743	4.55422										0.8
	2.45156	2.72401	3.65099	2.82133	3.13448	3.40507	2.99639										0.383333
	2.7997	2.78881	3.66035	4.32629	3.40507	2.40586	3.09553										0.45
	2.55886	2.91856	4.66978	2.87536	2.99639	3.42917	2.99639										0.65
	2.3349	3.01411	2.87536	4.60985	4.14791	3.18838	3.38433										1.71667
	3.34315	3.0408	3.88166	3.40507	3.26412	3.80769	3.40507										0.55
	3.0907	3.36616	4.39177	2.89427	3.02071	2.77406	4.76712										0.783333
	3.55091	3.41301	4.08599	3.06457	3.59513	2.8148	3.01075										1.11667
	3.69683	2.3457	3.52513	3.91223	3.66035	4.02686	4.76712										0.533333
	5.05903	3.32934	4.0227	4.08599	2.72401	2.78498	4.08599										1.33333
	4.37261	3.34098	3.81967	4.3651	2.98795	2.94575	4.42643										0.433333
	2.81355	2.70005	3.95419	3.63201	2.83382	3.34833	3.33515										0.633333
	3.22101	3.38467	3.50582	3.49011	3.74085	3.48903	3.81356										1.88333
	3.90433	2.72401	3.65138	3.32934	3.26477	2.96025	4.08599										0.883333
	2.23368	3.0907	4.31289	3.12761	3.41111	3.52586	4.34801										0.9
	3.02663	2.91856	3.33698	3.93744	2.03062	3.03399	4.86437										0.533333
	2.45156	3.21772	2.87743	3.9607	2.69233	2.92735	2.58775										0.766667
	5.4481	3.38654	3.21038	4.01947	2.96543	3.58568	3.34315										0.433333
	2.69864	2.79388	2.81192	2.40968	2.89663	3.26092	4.76712										0.433333
	2.3995	3.03356	3.07179	4.37046	3.44511	3.46083	3.69067										1.71667
	3.42778	3.28475	3.84574	3.5022	3.22572	4.35467	4.82897										0.866667
	2.45206	2.80256	3.55499	3.35639	3.21428	3.45905	2.90162										0.466667
	4.31184	2.7997	3.98125	4.21708	2.56836	2.72401	3.27893										0.95
	2.74253	2.72401	2.89427	3.64264	2.79573	3.76474	3.31612										1.26667
	3.03767	3.16329	3.33698	3.88426	3.64536	2.26998	3.7592										0.433333
	2.05464	3.1477	3.69226	3.83383	4.08599	3.0445	2.25026										0.4
	3.8144	3.10316	3.55369	3.64885	3.36498	3.25692	2.80406										0.4
	3.34917	3.58229	3.28038	3.85901	3.18885	3.35706	2.49705										1.26667
	2.32333	3.08851	2.8375	4.40644	2.72401	3.97694	3.51855										0.566667
	3.34248	3.13673	3.22792	3.73071	2.92268	3.5671	2.68814										0.733333
	3.30774	2.65586	3.14303	3.94011	2.04301	3.20261	3.30021										0.766667
	2.38397	3.03824	3.53466	3.2054	3.189	3.46171	4.08599										0.933333
	2.33733	2.47634	3.88318	4.58364	3.13254	3.19363	3.21038										0.833333
	1.70249	3.65801	3.97242	4.38879	2.77847	4.85588	4.25617										0.4
	2.21303	3.55536	2.8569	4.51515	2.65701	3.08457	3.52513										2.83333
	2.21303	3.23107	3.50672	3.61224	2.96433	3.20634	2.92962										1.1
	2.57237	2.8842	3.83065	3.72285	3.62028	3.94502	3.43022										1.06667
	2.38397	3.15207	3.46686	4.04477	2.79846	3.35269	1.74334										0.45
	1.654	3.45622	3.47309	3.08238	3.61129	2.89427	3.44353										0.35
	1.99737	3.36295	3.61033	4.51059	2.80406	2.89427	3.43459										2.4
	2.80617	3.51855	3.25118	3.52513	3.25852	3.92171	2.45156										0.5
	2.29844	3.75307	4.01509	3.02663	3.45941	3.37973	3.65255										2.3
	3.06486	3.09553	2.98339	3.79411	3.46686	2.54984	2.85575										1.88333
	3.63124	2.86992	3.74064	3.52879	3.1297	2.74241	2.07708										0.35
	3.31595	3.1978	3.18423	3.77256	2.5727	3.85901	2.16684										0.383333
	2.14038	2.87536	3.26878	3.72184	3.15631	3.99513	2.91312										0.366667
	2.84781	3.43651	3.88036	4.46186	3.51254	3.52971	3.25692										0.4
	2.30669	2.98974	3.77174	4.30399	3.63201	3.55555	5.4481										0.616667
	2.72341	2.84781	2.49705	2.95102	3.46473	3.42047	2.11869										1.45833
	3.40524	2.89427	3.60082	3.10228	3.10596	2.87782	2.72401										0.625
	2.35715	3.20354	3.47452	2.72401	2.88277	3.72466	2.20518										0.941667
	2.63544	3.84148	3.17794	2.5294	3.35269	2.82712	3.67743										1.7
	3.74613	2.65472	3.55221	3.933	2.09537	3.43022	3.56934										0.4
	3.0591	2.90044	3.74552	3.2932	2.96611	3.63201	3.36921										1.16667
	3.40524	3.52787	4.13914	3.1978	3.01215	2.92295	5.90182										1
	3.07498	3.42082	3.23264	3.60272	2.92829	3.21663	3.37531										0.4
	3.85901	3.28281	3.50093	3.90214	3.259	2.90558	4.33369										0.933333
	3.00809	3.27764	3.47666	3.5887	3.43022	3.78331	3.13254										0.9
	3.63124	2.80107	3.38433	4.24239	3.76556	4.19504	3.74552										0.466667
	2.85549	2.08843	4.14987	4.07083	3.22336	3.92259	3.40507										1.66667
	2.75338	2.96911	3.40507	3.84574	2.96433	3.72063	3.68532										1.03333
	2.8944	2.96433	3.41839	3.68315	3.34081	2.7564	3.91575										2.53333
	2.72341	3.06457	3.90433	3.59949	2.63521	3.1642	3.39167										1.06667
	1.84872	3.04279	2.38349	2.22633	2.95889	3.74552	3.1132										0.466667
	1.75146	2.97336	3.38859	4.15967	2.81229	3.36718	2.72401										0.6
	2.29844	2.77504	2.95481	4.08599	2.80605	3.417	4.08599										0.7
	3.06486	2.62667	4.01347	3.77174	3.40507	4.18336	4.54007										0.494433
	3.74613	2.57781	3.46029	4.35841	3.19224	3.34315	4.63066										0.533333
	2.72341	2.79759	3.80413	3.47541	2.48363	3.69365	3.77174										0.466667
	2.07266	3.04593	3.54111	3.4642	2.5294	3.7547	3.24609										0.566667
	2.79251	3.03002	3.37973	2.80331	2.59632	3.06457	3.54111										0.4
	0.71355	2.68036	3.52366	2.54481	3.60272	4.01785	3.5022										6.06667
	2.37626	3.54591	3.28475	3.191	2.93351	2.81192	4.82897										1.53333
	1.362	2.8829	3.60938	3.04507	3.3816	3.11616	2.48919										0.6
	2.72341	2.72401	3.74919	2.71075	3.0445	3.63799	4.10724										1.08333
	2.57237	2.93767	3.54388	3.88578	2.72401	3.20805	3.4642										2.91667
	3.89144	3.81356	3.45163	3.00865	3.54111	2.8923	3.2171										0.9
	3.40524	3.09743	3.67152	2.74001	3.43459	3.06457	3.02663										0.416667
	2.58108	3.08238	2.57074	3.43406	5.20978	3.60063	1.94572										0.35
	3.22588	3.47309	3.03966	2.90967	3.67743	2.88903	3.40507										2.8
	2.86707	2.32482	4.47501	2.67538	4.28423	2.6695	3.57534										0.35
	3.03767	2.49705	4.01532	2.11106	4.40863	4.18683	4.45741										0.566667
	1.98617	2.87743	4.08599	3.72285	4.95281	3.53393	2.38349										0.833333
	3.8144	3.14604	3.41267	2.81355	4.72836	2.5294	3.74552										0.35
	1.86367	2.80617	3.36954	3.65255	3.80559	2.94197	4.76712										1.13333
	2.95034	3.34499	3.80413	3.35118	4.27337	2.35251	4.54007										0.483333
	2.42805	3.07092	3.7106	3.77174	3.40507	2.85075	3.43897										0.483333
	4.42725	3.08238	3.2598	2.88838	3.96858	3.32635	4.76712										2.01667
	3.14288	3.4118	3.18715	1.72045	4.2636	3.93878	3.26878										0.466667
	2.97761	3.24181	3.71621	3.81356	4.86862	3.43739	3.17794										0.85
	2.79251	3.23249	2.48713	3.56598	4.74642	3.2377	2.5294										0.466667
	2.83763	2.62667	3.42569	3.02367	5.26457	2.84411	4.35841										2.23333
	2.40929	2.36553	3.07121	3.01075	5.01992	2.86024	3.74552										1.28333
	2.78881	2.52223	4.05201	2.68395	4.26257	3.44388	2.45156										0.5
	2.33452	3.34984	3.69226	2.87367	4.1789	3.37684	3.40507										1.01667
	2.22869	3.27457	3.88883	3.06962	4.02686	3.61091	2.91192										0.4
	1.63414	3.1807	3.2171	3.40059	4.78736	3.5022	3.26878										1.5
	1.81599	3.67585	2.98877	2.63319	3.02663	2.93351	3.46171										0.633333
	2.8944	3.12835	4.00085	3.58719	4.48653	2.93043	3.7076										1.2
	3.2009	3.17794	2.5538	3.56076	4.68193	3.87646	3.21038										0.633333
	3.34248	2.94197	3.67074	3.2347	4.19579	3.9524	4.23731										0.6
	2.64676	2.51121	3.21038	3.08719	4.6914	2.38349	2.72401										1.3
	2.14038	2.73917	3.08384	3.30921	5.58418	2.98767	2.89427										0.483333
	3.02635	3.30021	3.57534	2.74373	5.72062	3.40507	2.5538										1.63333
	2.92882	2.84144	2.98587	3.91575	3.20478	3.24482	3.17794										0.6
	2.87484	2.93686	3.79598	2.98174	4.50066	2.94642	3.06457										1.3
	2.72341	3.32536	2.72401	2.61048	4.36939	3.90433	4.02918										0.466667
	2.04301	2.82133	3.62124	2.15647	3.45746	3.64128	2.35251										0.833333
	3.51873	3.15737	3.49696	3.73679	4.60896	3.61779	4.22212										0.4
	2.00036	2.67158	2.97158	3.34315	4.37799	3.40507	4.12289										0.733333
	3.30774	3.13853	3.28475	2.07882	4.7052	3.93478	4.08599										1.8
	3.08661	3.19116	3.05896	3.2893	4.05576	3.55871	2.96433										1.2
	3.51873	3.53117	3.06457	3.18177	4.08599	2.98132	2.92829										0.366667
	2.98312	2.58184	3.50672	3.85408	3.52348	3.82938	3.72285										0.433333
	2.78634	2.32677	3.49587	3.34833	4.53374	4.08599	3.02663										1.01667
	2.33452	3.16618	2.72401	3.35639	3.29157	3.49011	2.35251										0.833333
	2.72341	2.82133	2.5538	2.74013	5.31195	3.76824	3.14966										0.55
	2.84781	2.82611	3.21428	3.25804	3.56206	3.90017	2.5538										0.466667
	2.8944	3.05953	3.51727	3.4642	3.77958	3.45746	4.37799										1.28333
	2.86063	2.36391	3.26156	2.96433	2.93351	3.27731	3.75307										0.966667
	3.85901	2.10493	2.96229	3.28281	4.33078	3.56449	4.08599										0.583333
	4.08718	3.06457	3.93122	2.40625	4.06941	3.49786	3.31991										0.45
	3.34248	3.00098	4.85588	3.57009	3.99262	2.72401	3.44511										0.783333
	2.8632	2.52075	4.03894	2.95576	4.79945	3.78829	3.46686										0.383333
	2.78634	2.47634	3.5022	3.58832	3.89144	3.24784	3.51855										0.883333
	3.248	2.43422	3.81356	3.4984	4.33369	3.54869	3.66701										1.51667
	2.89965	2.79834	4.2098	2.95658	4.68956	3.461	3.89144										0.566667
	2.35241	3.40507	3.26637	3.40507	5.51432	3.259	3.83065										0.45
	3.23533	3.21491	2.8842	3.55091	4.66372	3.26316	2.5727										0.666667
	2.27034	2.95102	3.69325	2.42131	4.20353	2.60018	3.34315										0.466667
	2.72341	2.8986	3.50509	3.00098	3.83553	3.58417	2.36077										0.616666
	3.26878	3.16177	3.32635	3.06847	4.91155	4.02849	3.57534										0.383333
	1.67953	2.91471	4.35841	2.8375	4.7052	3.68453	2.60726										0.433333
	2.89702	2.8375	3.20478	3.40507	3.93278	3.32934	2.25701										2.75
	2.99695	2.8569	3.18931	3.31875	4.65075	3.4409	2.72401										1.33333
	2.62644	3.81356	3.25118	2.42131	4.83801	3.35571	4.63066										0.866667
	2.77161	2.88511	3.62393	3.26204	3.76166	4.35841	3.4806										0.483333
	2.72341	2.60239	4.34137	2.87536	3.60938	3.82241	2.72401										0.483333
	5.78874	3.14093	3.73983	3.59021	4.68193	2.97158	2.35592										1.81667
	3.24324	2.50891	2.86992	2.92135	4.54007	3.25278	3.7592										0.883333
	3.32917	2.32677	3.35269	3.31612	4.76712	4.55567	2.61928										1.06667
	2.99695	3.04664	3.21194	3.39065	4.81224	3.44511	3.14966										0.983333
	3.28168	3.01579	2.3349	3.31299	5.12381	3.31513	3.17794										0.566667
	2.78634	3.10434	3.12463	3.08807	4.79945	3.85472	4.54007										0.733333
	1.57678	3.19455	2.96433	3.0581	4.38474	3.50564	3.65255										1.23333
	2.43203	3.13718	3.73577	3.63664	5.03522	2.70921	4.08599										1.15
	4.08718	3.09553	3.32487	3.25373	4.84255	3.56206	3.38757										0.7
	3.14288	3.23928	4.00085	3.15873	3.92149	4.75048	2.95102										0.466667
	2.46421	4.00589	3.61454	2.92829	2.86024	4.28708	2.22869										1.31667
	2.92215	3.47309	3.79286	3.01075	3.32239	4.08599	2.99639										2.98333
	2.6893	3.34549	3.4409	3.48382	3.87646	4.29565	3.56206										1.63333
	3.28492	2.97158	3.54111	2.99639	4.58129	4.05811	2.48363										0.933333
	2.24362	3.24054	2.90558	3.03824	3.95419	3.91025	3.7046										1.18333
	1.88568	3.22981	3.15737	2.95658	3.81356	4.12096	3.84148										0.433333
	2.40929	3.04237	2.72401	3.15404	2.5294	3.61129	4.14791										0.7
	2.95034	2.23684	3.09787	2.67619	4.39258	4.60896	2.89427										1.56667
	1.89682	2.81192	2.66881	3.02015	3.79786	4.00085	2.26998										0.483333
	2.8632	2.89008	3.03469	2.90386	4.29565	5.02235	2.3349										1.66667
	3.28492	2.64143	3.72466	3.76351	4.27183	3.63201	4.18336										0.666667
	0.80709	3.33698	3.44828	3.53319	4.45268	4.58129	4.23731										0.633333
	2.43701	2.68395	3.60272	3.76166	3.51254	4.12604	3.81356										0.5
	1.85753	3.19858	3.0967	2.1614	3.9981	4.84709	4.08599										2.45
	2.8944	2.93043	3.27828	2.73833	4.66644	4.26771	4.08599										0.466667
	1.60943	3.50818	3.60747	2.48919	4.79659	3.86373	2.72401										0.416667
	2.72341	2.95495	3.17794	3.27925	3.97694	3.67743	3.44177										0.716667
	2.27034	2.5727	3.37039	4.03359	3.26878	4.10772	2.3349										0.7
	2.49705	3.10228	2.40625	3.43686	4.85002	4.19355	2.43023										0.733333
	2.04301	2.9783	2.96652	3.14559	3.53117	4.19504	2.29834										0.933333
	1.362	2.23623	3.90608	2.83205	4.84482	3.67743	2.8375										0.95
	1.81599	2.5538	4.43772	2.19677	4.36778	4.37261	4.25617										1.7
	3.48975	2.77137	3.52348	3.13254	5.3031	4.10437	2.93351										1.85
	3.07643	3.50981	3.50981	3.40507	4.18236	3.5671	3.84916										0.466667
	3.09538	3.24784	3.1978	2.61928	4.44907	3.84916	2.69829										0.616667
	2.55402	3.07179	4.04057	3.40507	4.33369	3.79057	3.45746										0.4
	3.40524	3.13853	2.54236	2.90967	4.03731	3.19656	3.84084										0.566667
	3.89144	2.96911	3.22431	3.5022	4.15869	3.32321	2.16684										0.55
	2.66158	2.48919	3.02663	3.26252	4.64023	2.72401	2.67158										0.833333
	2.72341	2.72401	2.5727	2.82485	2.9448	3.66897	4.62351										1.13333
	4.08718	2.72401	3.27893	2.6695	4.9373	4.00428	4.21356										0.5
	2.61081	3.23833	3.45287	3.32239	4.55683	3.66701	3.99513										0.816667
	2.43701	2.74602	3.19904	3.81125	4.04337	3.1489	1.50794										0.4
	3.42952	3.24784	3.35857	3.42169	5.18868	3.31612	3.44634										1.5
	3.8144	3.18407	3.16877	3.58304	4.68072	3.34315	2.56382
	3.34248	2.65017	4.29565	2.89427	4.99851	4.14791	3.8368
	2.21997	3.91377	3.23312	3.04279	3.78331	4.37503	2.61048
	2.27034	4.00589	3.04964	3.3148	3.82325	4.59921	2.38349
	2.94359	4.08599	3.30774	3.42499	3.14664	3.37769	3.14303
	1.55635	3.7547	3.17794	3.81356	4.29799	4.66978	3.54111
	1.70249	3.52513	3.43162	3.22368	3.99513	3.63201	4.59686
	2.20871	4.12604	2.91856	3.19486	4.32682	5.72062	3.71461
	2.39561	3.417	3.26316	3.0834	5.22095	4.40018	4.2806
	3.02635	3.63201	3.21428	3.37973	4.32287	3.82832	3.13254
	2.49705	2.88903	4.55306	2.63781	4.04407	3.2757	2.67411
	2.49705	3.04593	4.25386	3.59778	4.22212	3.42482	2.32342
	2.51477	3.57252	2.40968	3.28475	4.63814	3.67979	3.17794
	2.78511	3.51254	4.14523	3.5022	2.72401	4.44546	1.67153
	2.45206	2.62667	2.70756	3.92768	4.31289	3.76721	2.29944
	2.30485	3.08238	3.80225	3.21663	3.4409	4.31289	3.78331
	5.44648	3.34699	3.66897	3.61626	5.58418	5.15205	2.01576
	2.98312	3.95531	3.79265	3.21038	4.31289	4.13476	3.09553
	3.06486	4.91921	2.78683	3.63201	4.33369	4.29669	2.21954
	2.88655	3.75388	3.19548	2.22869	4.73115	4.76712	4.72681
	2.12806	3.09553	3.78331	3.63606	5.0168	2.77173	1.58902
	3.32917	3.72385	3.19054	3.57103	5.4481	3.65313	2.43213
	2.52951	3.75818	3.66446	3.15737	5.4481	3.83383	3.0445
	1.70249	3.32619	3.91311	3.67329	4.76712	2.92575	3.85108
		3.67211	3.3148	3.36566	3.61702	3.88361	4.19953
		3.56617	3.87084	2.77259	3.14559	3.36498	3.57534
		4.38879	3.24023	3.06457	5.31195	3.75572	3.08238
		4.75048	3.3782	3.90828	4.85914	4.06281	2.25026
		3.99513	3.5022	3.54111	4.54007	3.82114	2.86024
		3.87754	3.26878	2.9794	3.95419	4.10604	2.51445
		3.45746	3.13254	2.93043	4.6241	4.02548	4.35841
		4.08599	3.56766	3.3816	4.03638	3.59078	3.26878
		4.68529	3.81356	3.03824	4.15403	4.62113	4.23731
		4.2806	3.36329	3.08384	5.10371	3.95307	3.74552
		5.4481	3.38347	2.70651	4.80552	4.39367	2.46208
		3.38757	3.55499	4.2806	4.33369	4.79149	2.04301
		4.54007	3.67152	3.52879	4.36536	4.02201	4.34668
		3.74552	2.75362	3.0445	3.63974	4.28708	1.72868
		3.06457	3.89144	3.66701	5.10765	4.30112	2.86024
		4.83801	3.55017	3.35269	4.84255	3.0445	3.60938
		4.13646	3.69683	3.07977	3.60215	2.53991	3.99513
		3.95621	2.76661	2.56684	4.12386	4.08599	3.92569
		2.9794	3.32586	2.5011	3.38842	4.25617	4.4391
		3.78331	3.00446	2.79573	5.24606	2.8842	2.56684
		3.90017	3.38552	3.51072	4.13646	3.4806	3.31612
		3.73456	3.85258	3.49119	3.42569	4.65949	2.23754
		4.48315	3.67743	3.27361	4.38285	4.2098	2.15647
		3.78559	3.28216	2.36725	3.86804	4.2098	2.59115
		4.61578	3.63201	2.91856	4.60985	4.23959	3.72285
		4.35841	3.32934	2.52465	4.32498	3.92569	3.06457
		3.61339	2.83294	3.73679	4.5086	3.99217	4.44907
		3.2415	3.52879	3.19332	4.59156	4.5699	3.55314
		2.81192	2.79648	2.88237	3.74898	4.38879	2.35251
		3.90433	2.99639	3.55629	3.98875	3.78	2.09978
		3.67074	3.36921	2.50515	4.94876	4.21784	1.58168
		4.14645	4.11855	2.42547	4.66372	4.84612	2.80256
		3.0907	2.70674	3.30987	4.94201	3.24609	1.83574
		3.74552	3.59949	4.127	5.38613	3.9184	1.49818
		3.69683	3.98375	3.80811	4.36778	4.16778	1.10257
		4.7012	4.18882	3.10891	5.01784	4.46521	3.50818
		3.18684	3.30413	3.76289	5.20755	4.64323	2.3457
		3.98625	3.47452	3.12463	4.08599	5.13355	4.17989
		3.80225	3.09011	2.97158	4.37261	5.31195	3.91575
		4.42643	4.08599	3.08675	3.68869	3.59078	3.69683
		4.31158	3.46882	3.87971	4.86437	4.12749	3.89144
		4.2806	3.89144	4.08599	4.68773	4.23578	2.99639
		3.90148	4.15085	2.54727	3.83829	4.66978	2.86024
		5.03069	3.67743	2.87536	4.76712	4.15403	4.32445
		3.60424	3.60843	2.46543	4.02918	2.95102	3.21038
		3.79786	3.98125	3.40507	4.25514	3.08719
		3.83829	3.56206	1.94572	4.69538	4.17123
		2.9794	3.58191	2.77847	4.08599	4.35841
		4.34004	2.26998	3.01453	4.55306	4.11325
		3.20075	2.5176	3.40507	4.65949	3.05279
		4.36322	3.79161	2.86024	4.82188	5.4481
		4.27389	2.9597	3.71461	2.80917	2.62667
		3.2893	3.57365	3.03469	4.36778	4.27673
		3.11616	3.30184	3.31875	3.63201	3.87084
		4.46047	3.69683	3.40507	4.11638	3.34315
		4.25617	3.75716	3.35051	4.26052	3.88883
		3.45552	2.9794	3.14966	4.35014	4.78292
		3.83383	3.01215	3.32768	2.95102	4.5734
		3.92016	2.90162	3.32934	4.52171	4.44436
		4.57078	3.39167	2.39104	4.41655	3.31217
		3.41804	2.95102	3.24911	4.86764	4.32076
		3.28605	2.5727	3.88318	5.94728	3.7293
		2.72401	3.84574	3.2347	4.7052	4.33951
		4.614	2.8842	3.77917	5.4481	4.04197
		3.62566	3.92303	2.21815	3.94792	3.95509
		4.05928	3.26878	2.98518	4.22011	4.30451
		4.39557	2.87121	2.73665	2.5727	4.24952
		3.96926	4.50519	2.79214	3.4806	3.96971
		4.15574	3.87646	3.36498	4.76712	4.3019
		3.77462	4.01301	3.55221	4.90324	4.31289
		3.69008	3.83383	3.02015	4.19081	4.39096
		4.64233	4.06211	2.95481	4.40372	3.85108
		3.09611	2.92335	2.47501	4.36456	4.24952
		4.15256	2.72401	2.72401	3.83829	4.18957
		4.39042	3.57534	3.1674	3.65586	4.17989
		3.21929	3.5957	2.81793	3.90367	3.74878
		4.63066	3.58662	3.27457	4.29565	3.98625
		3.96227	4.3536	3.0888	4.03615	6.22633
		3.63201	3.63201	3.08719	4.72433	5.25889
		4.47501	3.47309	3.18438	4.03359	4.18336
		4.19355	4.40644	3.0907	4.49104	4.08599
		4.11951	2.93686	2.91643	4.16384	3.80225
		4.00589	3.65255	3.0014	4.3358	3.74552
		3.69683	3.87387	3.48454	3.93122	3.36921
		3.64419	3.73071	2.97021	4.59892	4.0401
		4.49471	2.7808	2.91404	3.97694	5.11733
		3.8315	3.16283	2.72401	4.81866	4.29982
		4.91821	3.5109	2.43213	3.93478	3.70061
		4.19081	3.31414	2.5727	4.12048	4.08599
		4.56932	3.67743	3.42342	4.54007	4.22212
		3.66035	3.57534	3.09553	4.71752	3.48418
		3.1132	3.77586	3.78455	5.22095	4.14279
		3.39459	2.58775	3.69365	3.21929	4.16163
		2.95658	3.06457	3.50981	4.08599	4.29565
		2.76028	3.76351	3.36718	3.85901	4.29071
		4.56147	3.4504	2.61928	4.66372	3.40507
		2.15647	3.84574	2.91856	4.79945	3.40507
		4.01163	3.83829	2.83991	5.10765	3.16329
		4.22566	3.16071	2.23754	4.95755	3.03824
		4.47501	2.86824	2.75774	5.20051	2.36077
		3.13254	4.08599	2.88003	3.66035	3.66701
		3.76064	3.31991	3.40507	4.51772	4.47501
		4.67706	3.25692	3.25373	2.64835	4.21784
		3.90433	3.78932	3.25549	4.26617	4.28319
		4.46437	2.70486	2.72401	3.93478	3.75041
		3.99399	2.61928	2.7997	3.78331	3.55443
		4.40263	3.1598	3.31398	5.4481	4.44768
		3.66231	3.5957	2.72401	5.4481	3.77772
		3.81356	2.51445	2.21321	4.9437	4.4627
		2.84781	3.09553	2.98477	5.06678	2.83446
		3.09553	3.51363	2.53544	4.36644	4.10772
		3.73294	3.2347	3.53264	3.56934	3.67743
		3.40507	3.6471	3.34833	4.63934	4.2636
		3.17794	3.94257	3.85901	4.83996	4.03894
		2.72401	3.30511	2.43731	3.97242	3.89602
		3.49822	3.90674	3.04593	2.88811	4.28216
		2.91856	3.38842	2.34778	3.69683	3.4409
		3.8241	3.3816	2.76612	4.08599	4.38204
		3.28378	3.00335	2.56565	3.81988	4.52915
		4.36644	3.15737	3.63201	3.68315	3.78704
		3.74064	3.93122	3.88709	3.58154	3.42848
		4.45741	3.57534	2.64835	3.6627	3.81945
		4.37261	2.51676	3.15404	4.08599	2.64267
		4.63066	3.40507	3.12567	3.09861	3.5022
			3.34733	3.51909	3.52238	3.75572
			3.74552	3.53007	3.03824	4.19081
			3.85408	3.1132	2.7997	4.18187
			3.64924	3.65801	3.99422	4.34961
			3.20789	3.06717	3.98625	4.2806
			2.81192	2.57498	3.21538	3.30774
			3.58003	2.91856	3.64671	4.60482
			3.94502	3.30446	3.36785	4.19355
			3.46686	2.45156	3.66035	3.87646
			3.59078	3.54111	3.61224	4.29565
			3.61454	2.5294	4.42643	4.41737
			4.19081	3.6473	3.43371	3.17794
			4.14328	3.31991	3.97694	4.78768
			3.42169	3.42203	4.17692	4.19953
			4.08599	2.92575	4.35841	3.00335
			3.93478	3.36616	3.27731	3.59949
			3.20199	2.8133	4.58774	4.33607
			4.38879	2.46319	3.46686	2.21321
			3.08238	2.65975	3.37599	3.72385
			3.23343	3.6508	3.98125	4.57253
			3.64769	3.12121	3.68869	4.08599
			3.50872	3.21585	4.1577	3.78995
			2.53991	3.32685	3.47666	4.34801
			3.94971	2.31906	3.55629	4.61637
			4.10317	2.91192	3.93034	3.51254
			3.58003	3.31991	3.72849	4.54007
			3.68869	2.72401	3.84702	5.02895
			3.42691	2.10276	3.59949	4.76712
			3.73638	3.11883	3.86158	4.42643
			4.09576	3.05193	3.60843	4.20454
			4.06752	3.00265	2.98174	4.17692
			4.29565	2.72401	4.96739	2.63319
			3.13853	3.21616	3.14303	2.99639
			3.11557	2.90162	2.72401	4.38582
			2.94845	3.14018	5.90182	3.98989
			3.24292	2.93351	3.37259	4.66978
			2.72401	2.67354	4.24621	3.81356
			3.30446	2.72401	3.74552	2.75725
			3.70101	3.24784	3.97445	4.2775
			3.96227	3.40507	2.53619	3.50582
			3.96836	3.71461	3.1978	3.77174
			3.15253	3.21428	4.76712	3.62566
			3.28475	2.97281	3.40507	4.49811
			3.50981	3.79161	3.69444	4.61637
			3.78455	2.7877	3.78849	3.5022
			3.10537	3.45251	4.19006	4.66978
			3.45304	3.30774	3.39167	3.36312
			3.51855	2.96611	3.97084	4.01993
			3.09553	3.30021	3.41943	4.24621
			3.24054	3.75307	3.57534	4.32682
			2.93351	3.72547	4.15574	4.31945
			3.42569	3.29157	2.9794	3.57534
			3.44758	3.06457	2.98767	4.1423
			3.08457	2.9672	4.13938	3.00446
			3.31299	2.99002	2.95102	4.60098
			3.10228	3.1132	3.80895	4.2806
			4.35841	2.59049	3.46917	4.45935
			4.02016	4.08599	3.1132	4.88044
			3.1132	3.36718	3.30381	3.39116
			2.89427	3.15404	3.69683	3.80183
			2.38349	2.91856	4.1094	4.7052
			3.24292	3.12121	3.59342	3.58154
			3.92259	3.01579	3.96047	5.12129
			4.17123	3.65021	3.38569	4.08599
			3.86373	2.99223	4.00085	4.48315
			3.85622	2.62667	4.63066	3.87408
			3.77958	2.87536	3.30774	3.02663
			4.0315	3.06457	4.42643	4.52858
			4.05436	2.89165	3.67585	4.80712
			3.1132	3.5853	4.14133	4.37395
			3.59323	3.48311	5.12741	3.98284
			2.72401	3.18715	4.08599	3.29157
			2.89427	2.99639	3.32934	3.78082
			3.09861	3.84574	4.12991	3.9981
			3.77009	2.72401	4.2618	4.25617
			2.60482	2.76844	3.63201	4.33739
			3.24896	3.12076	3.23738	3.51855
			3.94413	3.09553	3.73861	4.13646
			3.26589	2.78881	3.7076	3.68117
			3.10287	2.88316	3.75184
			2.95889	4.08599	3.63201
			3.14664	3.01818	3.23627
			3.13853	3.03356	3.74837
			3.85343	3.07715	4.41464
			3.17794	3.0591	4.55306
			2.10888	2.31536	4.25412
			3.07179	3.08617	3.41405
			3.26444	3.32387	3.77586
			3.01579	2.7512	3.7122
			3.78704	3.40507	3.84745
			2.84781	3.23896	3.83829
			2.87536	2.97775	4.03545
			3.43022	2.94723	4.33078
			3.80559	3.27731	3.28475
			3.63568	2.86024	4.49471
			3.63201	2.76235	3.03271
			3.8402	3.30774	3.59078
			3.259	2.58775	3.65138
			2.73187	3.21929	5.4481
			4.04477	2.40351	4.08599
			4.30399	2.66605	3.11942
			3.13403	3.4203	4.33369
			3.55017	3.2347	4.08599
			3.27893	2.42547	4.18336
			3.15737	2.65986	4.21985
			3.50003	2.77173	3.97242
			3.44353	3.34315	3.40507
			3.61702	2.69	3.09553
			2.89978	3.5109	4.4089
			3.69683	3.38433	4.28474
			3.34081	2.83852	3.78912
			3.14966	2.93686	3.83065
			3.01285	2.90558	3.26878
			3.32718	3.34315	4.02918
			3.35269	2.28224	3.12835
			3.191	3.43651	3.62335
			3.78331	2.8148	2.99404
			3.19626	2.85767	4.45518
			3.07425	2.3997	4.10604
			3.51982	2.61237	3.90696
			2.90862	4.45741	3.72124
			3.00907	2.93512	3.67743
			2.84246	3.2347	3.1483
			2.46858	3.85108	3.60671
			3.17794	3.28362	3.40507
			3.77174	3.42238	3.52622
			2.97158	4.04383	2.78733
			3.09978	3.00628	3.84916
			3.30364	3.43599	4.30269
			2.90967	2.36077	4.54007
			3.00223	2.85639	3.5022
			2.72401	3.36447	3.74552
				3.02663	3.69147
				3.51709	2.96611
				2.79388	2.96433
				2.75036	4.16163
				3.95621	3.7547
				3.35387	3.67152
				3.30511	4.38555
				3.13463	4.29149
				2.62667	3.74145
				2.85832	4.11325
				3.48813	4.17395
				3.75716	3.10493
				3.7771	3.89296
				2.60272	4.14425
				3.52879	4.21834
				3.02663	3.64594
				3.40507	3.26252
				2.58775	5.06396
				2.45156	4.05881
					3.76556
					3.63201
					3.69981
					3.33183
					3.94971
					3.52513
					3.73071
					3.1132
					3.36921
					3.78704
					2.94683
					3.97694
					3.88578
					3.99513
					3.63201
					3.87084
					4.04057
					3.61224
					4.27466
					4.24112
					4.52171
					3.53264
					4.26771
					3.36921
					4.00589
					4.19554
					3.87084
					3.85472
					4.32498
					3.83829
					3.62527
					3.54443
					4.11109
					3.97242
					3.00781
					3.56841
					3.92569
					4.15967
					4.02686
					3.40507
					3.98466
					3.75388
					4.24315
					4.08599
					3.54111
					3.40507
					3.00488
					3.33332
					3.75082
					3.24784
					3.21929
					3.29955
					4.63066
					4.29019
					3.77091
					3.84276
					3.6873
					4.00337
					4.34031
					3.2347
					3.77855
					4.08599
					3.78912
					3.75347
					4.39557
					3.97242
					3.43459
					4.15011
					3.43739
					3.18407
					2.81167
					3.80957
					3.97445
					3.47309
					3.65021
					4.00085
					3.62009
					3.73071
					3.53669
					3.86718
					3.61683
					3.94636
					3.66858
					3.42499
					3.78912
					3.55629
					3.94279
					4.23731
					3.76556
					3.40507
					3.89624
					3.54111
					2.75181
					3.88079
					4.54007
					3.59513
					3.83829
					4.22566
					3.86438
					3.67467
					4.20278
					4.20454
					4.32392
					3.29157
					3.67152
					3.98125
					3.63799
					4.10293
					3.42499
					4.54007
					4.65526
					3.1132
					3.87084
					3.93034
					4.61756
					3.74552
					3.78331
					3.63201
					3.97445
					3.37616
					4.01555
					4.01532
					3.28475
					2.98974
					4.36644
					4.60689
					3.90258
					3.1674
					3.40507
					4.2806
					3.14966
					3.21929
					4.39557
					4.45018
					3.35723
					3.66701
					3.83999
					4.00428
					3.97378
					3.31299
					3.40507
					3.63201
					4.32076
					4.24162
					3.98875
					3.84574
					3.16177
					3.55629
					4.08599
					3.18838
					4.13865
					4.49471
					3.94011
					4.80297
					2.72401
					3.06457
					4.19081
					3.36566
					2.61048
					3.76721
					3.19858
					3.95509
					3.31513
					2.72401
					3.22981
					3.72285
					4.11229
					4.5548
					3.7128
					4.72092
					3.49227
					4.33819
					4.32814
					3.54111
					3.45923
					4.06752
					5.4481
					4.29019
					2.58775
					4.08599
					3.59949
					3.54998
					3.59854
					3.63974
					3.41891
					4.29331
					3.67743
					3.82177
					4.59686
					3.40507
					4.42643
					4.18336
					3.68117
					3.79411
					4.31735
					4.43689
					3.94971
					4.36081
					4.80712
					3.7376

## Sheet: Fig. 3G
Transition Frequency
	Growth to Pause			Growth to Shrinkage (rescue)
EB3 Control	0	0	0	0.75	0.8	0.66
10 nM CSPP-L FL + EB3	0.83	0.99	1.07	0.08	0.04	0.04
10 nM MTB-LZ + EB3	0	0	0	0.79	0.94	0.65
10 nM MTB(375-412)-LZ + EB3	0	0	0	0.7	0.78	0.63
10 nM MTB-LZ-CC2(706-796) + EB3	0	0	0	0.79	0.62	0.73
100 nM MTB-LZ + EB3	0	0	0	0.59	0.71	0.59
100 nM MTB(375-412)-LZ + EB3	0	0	0	0.79	0.76	0.92
100 nM MTB-LZ-CC2(706-796) + EB3	1.17	1.21	1.6	0.4	0.24	0.26
Transition Frequency
	Pause to Growth			Pause to Shrinkage
EB3 Control
10 nM CSPP-L FL + EB3	0.99	0.67	1.16	0.03	0.02	0.07
10 nM MTB-LZ + EB3
10 nM MTB(375-412)-LZ + EB3
10 nM MTB-LZ-CC2(706-796) + EB3
100 nM MTB-LZ + EB3
100 nM MTB(375-412)-LZ + EB3
100 nM MTB-LZ-CC2(706-796) + EB3	0.71	0.82	0.54	0.15	0.15	0.12
Transition Frequency
	Shrinkage to Growth (rescue)			Shrinkage to Pause
EB3 Control	0	0.06	0.19	0	0	0
10 nM CSPP-L FL + EB3	2.03	2.84	1.73	1.35	1.14	2.04
10 nM MTB-LZ + EB3	0.14	0.38	0.16	0	0	0
10 nM MTB(375-412)-LZ + EB3	0.02	0.13	0	0	0	0
10 nM MTB-LZ-CC2(706-796) + EB3	0.87	1.76	1.07	0	0.02	0
100 nM MTB-LZ + EB3	3.6	2.05	2.44	0	0	0
100 nM MTB(375-412)-LZ + EB3	0.15	0.11	0.07	0	0	0
100 nM MTB-LZ-CC2(706-796) + EB3	2.99	3.4	3.35	3.19	3.59	4.42
