# Supplementary material for: CSPP1 stabilizes growing microtubule ends and damaged lattices from the luminal side
Source: J Cell Biol. 2023 Feb 8;222(4):e202208062. doi: 10.1083/jcb.202208062 (PMC9948759; doi:10.1083/jcb.202208062)
Supplement: Data S4 — shows numerical data of plots in Fig. 4. [file JCB_202208062_DataS4.xlsx]

## Sheet: Fig. 4B
-	CSPP	VBL	CSPP + VBL
0	47.6	0	58.8
0	21.1	0	77.8
0	33.3	0	72.7
0	13.3	0	66.7
0	47.8	0	44.4
0	21.4	0	57.1
0	32.1	0	0
0	32	0	60
0	20	0	100
0		0	50
0	37.5	0	33.3
0	40.9	0	88.9
	50	0	50
0	44.4	0	100
0	43.4	0	75
0	30.8	0	35.7
0	39.1	0	66.7
0			100
0		0
0		0	66.7
0		0	71.4
0		0	66.7
0		0	58.3
0		0	85.7
0		0	55.6
0		0	50
0		0	77.8
			57.1
			57.1
			66.7
			87.5
			84.6
			66.7
			100
			54.5
			100
			71.4
			100

## Sheet: Fig. 4F
CSPP-L (fit)	MTB+LZ (fit)
8.224	21.066
11.561	19.831
10.601	7.974
6.237	4.395
5.054	8.325
5.357	7.529
8.025	9.683
14.707	12.374
22.624	17.673
14.191	12.589
12.651	5.363
19.51	12.037
15.36	13.783
24.039	14.339
8.762	8.325
18.537	7.529
29.108	9.683
15.528	12.374
28.628	17.673
28.36	21.789
22.08	12.037
17.44	13.783
18.524	14.339
	7.824
	13.903
	20.644
	30.859
	21.54
	20.508
	11.36
	18.975
	16.237
	21.372
	17.53
	18.775
	19.047
	26.975
	11.19
	19.52
	27.348
	17.133
	9.707
	25.228
	22.374
	26.942
	27.923
	8.38
	9.938
	10.692
	30.969

## Sheet: Fig. 4G
	MAP7	MTB+DD+H6
0	0	0
0.667	0	0
1.333	0	0
2	0	0
2.667	0	0
3.333	0.001564	0
4	0.006945	0
4.667	0.006945	0
5.333	0.006945	0
6	0.006945	0
6.667	0.006945	0
7.333	0.008113	0
8	0.013889	0
8.667	0.015435	0.000524
9.333	0.018514	0.001726
10	0.026593	0.004719
10.667	0.028699	0.004719
11.333	0.032352	0.004903
12	0.046801	0.006771
12.667	0.048611	0.007075
13.333	0.051491	0.007465
14	0.083333	0.011795
14.667	0.083333	0.011795
15.333	0.087118	0.01205
16	0.152778	0.016507
16.667	0.152778	0.016507
17.333	0.155674	0.016507
18	0.263889	0.016507
18.667	0.263889	0.016507
19.333	0.263889	0.016507
20	0.421719	0.018842
20.667	0.423611	0.01887
21.333	0.423611	0.01887
22	0.605847	0.024403
22.667	0.62268	0.025684
23.333	0.632158	0.026752
24	0.807195	0.038809
24.667	0.829944	0.040691
25.333	0.840475	0.041767
26	0.953808	0.063743
26.667	0.965278	0.066036
27.333	0.965278	0.066036
28	0.99564	0.086661
28.667	1	0.089625
29.333	1	0.089625
30	0.958876	0.109578
30.667	0.951389	0.113208
31.333	0.951389	0.113208
32	0.854874	0.136345
32.667	0.833333	0.14151
33.333	0.833333	0.14151
34	0.707297	0.173151
34.667	0.673068	0.182222
35.333	0.669908	0.185795
36	0.538231	0.230633
36.667	0.493582	0.247196
37.333	0.48937	0.250769
38	0.485156	0.25435
38.667	0.370524	0.31077
39.333	0.326389	0.332548
40	0.326389	0.332548
40.667	0.2396	0.401322
41.333	0.201389	0.431605
42	0.201389	0.431605
42.667	0.150523	0.510129
43.333	0.125	0.549532
44	0.125	0.549532
44.667	0.102867	0.635223
45.333	0.090278	0.683966
46	0.090278	0.683966
46.667	0.08182	0.771582
47.333	0.076389	0.827832
48	0.075977	0.82895
48.667	0.078956	0.913247
49.333	0.080816	0.97745
50	0.079763	0.982814
50.667	0.085097	0.994708
51.333	0.090278	1
52	0.090278	1
52.667	0.101189	1
53.333	0.111111	1
54	0.111111	1
54.667	0.124869	1
55.333	0.138889	1
56	0.138889	1
56.667	0.151856	1
57.333	0.166667	1
58	0.166667	1
58.667	0.181889	0.978292
59.333	0.201389	0.950472
60	0.201389	0.950472
60.667	0.215623	0.895361
61.333	0.234827	0.815606
62	0.232721	0.814891
62.667	0.249714	0.758195
63.333	0.276461	0.667452
64	0.272249	0.667452
64.667	0.292921	0.615115
65.333	0.333333	0.518867
66	0.333333	0.518867
66.667	0.364896	0.479053
67.333	0.430555	0.396227
68	0.430555	0.396227
68.667	0.469639	0.36968
69.333	0.5625	0.306602
70	0.5625	0.306602
70.667	0.60155	0.292713
71.333	0.708333	0.254718
72	0.708333	0.254718
72.667	0.739913	0.250203
73.333	0.840278	0.235847
74	0.840278	0.235847
74.667	0.843305	0.235373
75.333	0.887786	0.232041
76	0.871989	0.233831
76.667	0.856191	0.235118
77.333	0.840393	0.233958
78	0.824595	0.235026
78.667	0.801803	0.233307
79.333	0.743055	0.21934
80	0.743055	0.21934
80.667	0.728229	0.216376
81.333	0.625	0.195758
82	0.625	0.195758
82.667	0.610831	0.192779
83.333	0.479167	0.165092
84	0.479167	0.165092
84.667	0.470099	0.162991
85.333	0.347222	0.134434
86	0.347222	0.134434
86.667	0.342746	0.133295
87.333	0.235815	0.106182
88	0.229496	0.107257
88.667	0.222297	0.108121
89.333	0.143677	0.09271
90	0.138411	0.0945
90.667	0.133146	0.09629
91.333	0.079414	0.081616
92	0.076389	0.08255
92.667	0.076389	0.08255
93.333	0.050125	0.066941
94	0.048611	0.066036
94.667	0.048611	0.066036
95.333	0.035874	0.053059
96	0.034722	0.051885
96.667	0.034722	0.051885
97.333	0.02238	0.041406
98	0.020833	0.040097
98.667	0.020833	0.040097
99.333	0.014859	0.031981
100	0.013889	0.030658
100.667	0.013889	0.03104
101.333	0.009222	0.029377
102	0.00933	0.029116
102.667	0.010383	0.029469
103.333	0.007828	0.021021
104	0.006945	0.01887
104.667	0.006945	0.01887
105.333	0.006945	0.013387
106	0.006945	0.011795
106.667	0.006945	0.011795
107.333	0.00176	0.008271
108	0	0.007075
108.667	0	0.007075
109.333	0	0.005384
110	0	0.004719
110.667	0	0.004719

## Sheet: Fig. 4H
	MAP7	MTB+DD+H6
0	0.006332	0.016507
0.633	0.006332	0.011625
1.266	0.006332	0.004719
1.899	0.006332	0.004719
2.532	0.005449	0.004642
3.165	0.003218	0.002321
3.797	0.005763	0.000425
4.43	0.006332	0
5.063	0.006332	0
5.696	0.006332	0
6.329	0.006332	0
6.962	0.006332	0
7.595	0.006332	0.0022
8.228	0.006332	0.004719
8.861	0.006332	0.004719
9.494	0.008972	0.004719
10.127	0.018987	0.004719
10.759	0.018987	0.004719
11.392	0.018987	0.004719
12.025	0.035412	0.006488
12.658	0.037975	0.005816
13.291	0.037975	0.004875
13.924	0.061007	0.004719
14.557	0.07595	0.004719
15.19	0.07595	0.004719
15.823	0.093589	0.00554
16.456	0.12658	0.007075
17.089	0.135295	0.006262
17.722	0.145462	0.005314
18.354	0.152184	0.004719
18.987	0.215811	0.004719
19.62	0.221517	0.004719
20.253	0.221517	0.004719
20.886	0.267457	0.006276
21.519	0.291143	0.007075
22.152	0.291143	0.007075
22.785	0.311479	0.008972
23.418	0.366884	0.01009
24.051	0.394843	0.008193
24.684	0.413213	0.008767
25.316	0.424055	0.01887
25.949	0.424055	0.01887
26.582	0.424055	0.01887
27.215	0.424055	0.01887
27.848	0.418454	0.031217
28.481	0.418653	0.038087
29.114	0.423742	0.039977
29.747	0.4039	0.051899
30.38	0.379748	0.066036
31.013	0.379748	0.066036
31.646	0.371033	0.072998
32.278	0.335441	0.101413
32.911	0.328131	0.109592
33.544	0.320507	0.118118
34.177	0.278688	0.158831
34.81	0.272156	0.165092
35.443	0.272156	0.165092
36.076	0.249589	0.193125
36.709	0.234181	0.212265
37.342	0.234181	0.216906
37.975	0.234181	0.22638
38.608	0.226263	0.244692
39.241	0.202529	0.271225
39.873	0.202529	0.271225
40.506	0.202529	0.271225
41.139	0.179602	0.313954
41.772	0.177323	0.318418
42.405	0.182402	0.319366
43.038	0.171864	0.357539
43.671	0.164554	0.377357
44.304	0.164554	0.377357
44.937	0.1547	0.404909
45.57	0.139244	0.448112
46.203	0.139244	0.448112
46.835	0.136747	0.458322
47.468	0.120257	0.525942
48.101	0.120409	0.524782
48.734	0.122953	0.505841
49.367	0.125497	0.486893
50	0.122146	0.515138
50.633	0.120257	0.530662
51.266	0.120257	0.530662
51.899	0.131459	0.541098
52.532	0.145567	0.554244
53.165	0.151586	0.534624
53.797	0.171836	0.498185
54.43	0.227849	0.450475
55.063	0.227849	0.450475
55.696	0.227849	0.450475
56.329	0.296972	0.404895
56.962	0.310131	0.396227
57.595	0.311688	0.391352
58.228	0.390694	0.312602
58.861	0.451027	0.252397
59.494	0.455698	0.240567
60.127	0.455698	0.240567
60.759	0.487293	0.22655
61.392	0.588609	0.181607
62.025	0.588609	0.181607
62.658	0.603553	0.16614
63.291	0.741468	0.107293
63.924	0.765828	0.089625
64.557	0.765828	0.089625
65.19	0.822117	0.074639
65.823	0.854433	0.066036
66.456	0.854433	0.066036
67.089	0.87306	0.060028
67.722	0.90175	0.049642
68.354	0.904285	0.047752
68.987	0.905063	0.047172
69.62	0.904446	0.047017
70.253	0.887091	0.042708
70.886	0.886076	0.042453
71.519	0.886076	0.042453
72.152	0.864288	0.042453
72.785	0.854433	0.042453
73.418	0.85786	0.043514
74.051	0.860737	0.053328
74.684	0.872329	0.064783
75.316	0.879753	0.066036
75.949	0.875395	0.070097
76.582	0.854433	0.089625
77.215	0.854433	0.089625
77.848	0.854433	0.089625
78.481	0.834667	0.125102
79.114	0.866984	0.13996
79.747	0.89874	0.146229
80.38	0.89874	0.146229
81.013	0.840582	0.172458
81.646	0.778483	0.20047
82.278	0.778483	0.20047
82.911	0.753211	0.214713
83.544	0.649046	0.261793
84.177	0.65667	0.261793
84.81	0.658227	0.261793
85.443	0.518812	0.313748
86.076	0.500005	0.320753
86.709	0.500005	0.320753
87.342	0.42903	0.34573
87.975	0.375704	0.351574
88.608	0.362992	0.340204
89.241	0.329033	0.34459
89.873	0.284811	0.365569
90.506	0.284811	0.365569
91.139	0.284811	0.365569
91.772	0.284165	0.366192
92.405	0.251773	0.394614
93.038	0.239469	0.398782
93.671	0.229301	0.400671
94.304	0.223567	0.464739
94.937	0.221517	0.495284
95.57	0.221517	0.495284
96.203	0.229453	0.554442
96.835	0.240504	0.636794
97.468	0.240504	0.636794
98.101	0.24658	0.664693
98.734	0.276514	0.821974
99.367	0.271425	0.849448
100	0.266346	0.876915
100.633	0.301957	0.977818
101.266	0.310131	1
101.899	0.310131	1
102.532	0.310131	1
103.165	0.333988	1
103.797	0.365432	1
104.43	0.370511	1
105.063	0.386906	1
105.696	0.43671	1
106.329	0.43671	1
106.962	0.43671	1
107.595	0.502701	1
108.228	0.520654	0.998726
108.861	0.538445	0.995882
109.494	0.614148	0.916778
110.127	0.651904	0.867929
110.759	0.651904	0.867929
111.392	0.692053	0.82387
112.025	0.765828	0.742926
112.658	0.765828	0.742926
113.291	0.785746	0.725294
113.924	0.806927	0.706459
114.557	0.904	0.608945
115.19	0.911395	0.601417
115.823	0.911395	0.601417
116.456	0.970228	0.538784
117.089	1	0.507079
117.722	0.989623	0.497414
118.354	0.983054	0.447121
118.987	0.968357	0.389152
119.62	0.968357	0.389152
120.253	0.964626	0.378716
120.886	0.943038	0.318397
121.519	0.943038	0.318397
122.152	0.943038	0.318397
122.785	0.943038	0.318397
123.418	0.879487	0.267652
124.051	0.827822	0.24242
124.684	0.779518	0.232946
125.316	0.670265	0.199161
125.949	0.594942	0.169812
126.582	0.594942	0.169812
127.215	0.564438	0.15939
127.848	0.443043	0.117927
128.481	0.440755	0.117382
129.114	0.412796	0.110753
129.747	0.289112	0.073153
130.38	0.265824	0.066036
131.013	0.265824	0.066036
131.646	0.220377	0.05475
132.278	0.189874	0.047172
132.911	0.189874	0.047172
133.544	0.18676	0.045432
134.177	0.169852	0.03917
134.81	0.132912	0.028302
135.443	0.132912	0.028302
136.076	0.132912	0.028302
136.709	0.104117	0.019719
137.342	0.101269	0.01887
137.975	0.100899	0.018736
138.608	0.077744	0.012467
139.241	0.064177	0.007734
139.873	0.063295	0.007075
140.506	0.053326	0.006149
141.139	0.037975	0.004719
141.772	0.037975	0.004719
142.405	0.035412	0.004719
143.038	0.017279	0.004719
143.671	0.014734	0.004719
144.304	0.012655	0.004719
144.937	0.012655	0.004719
145.57	0.008193	0.001394
146.203	0.006332	0
146.835	0.006332	0
147.468	0.003503	0
148.101	0	0
148.734	0	0
149.367	0	0
150	0	0
150.633	0	0
151.266	0	0
151.899	0	0
152.532	0	0
153.165	0	0
153.797	0	0.002491
154.43	0	0.002356
