# Supplementary material for: CSPP1 stabilizes growing microtubule ends and damaged lattices from the luminal side
Source: J Cell Biol. 2023 Feb 8;222(4):e202208062. doi: 10.1083/jcb.202208062 (PMC9948759; doi:10.1083/jcb.202208062)
Supplement: Data S5 — shows numerical data of plots in Fig. 5. [file JCB_202208062_DataS5.xlsx]

## Sheet: Fig. 5B
Time (min)	GMPCPP	Taxol
0	0	0
0.0333333	0.5221	5.061
0.0666667	0.825	10.0206
0.1	1.7619	9.473
0.133333	1.9175	10.8645
0.166667	3.8083	12.1046
0.2	4.301	12.1214
0.233333	4.7225	13.778
0.266667	4.0443	14.476
0.3	3.837	15.555
0.333333	5.2536	17.4554
0.366667	5.4812	17.9835
0.4	7.9962	18.3863
0.433333	7.3644	19.7936
0.466667	7.765	22.7131
0.5	6.1196	23.174
0.533333	7.6552	22.2725
0.566667	7.8445	23.8171
0.6	6.0102	25.4418
0.633333	6.3723	24.85
0.666667	7.0476	22.8204
0.7	7.1964	22.5973
0.733333	6.3152	25.3908
0.766667	5.8561	27.4234
0.8	5.114	28.3723
0.833333	6.0014	28.5181
0.866667	5.6643	27.3097
0.9	5.1677	29.1096
0.933333	7.4889	32.4956
0.966667	7.2617	34.0871
1	7.5837	33.2859
1.03333	7.2107	30.9607
1.06667	8.3443	32.3031
1.1	7.9582	31.5763
1.13333	7.8579	30.1299
1.16667	7.8167	31.3008
1.2	9.48	31.263
1.23333	8.7318	30.4312
1.26667	8.0986	30.7952
1.3	10.2194	29.0685
1.33333	8.1825	27.6914
1.36667	8.3786	28.7429
1.4	9.025	30.9947
1.43333	9.3858	33.0329
1.46667	9.0981	33.6274
1.5	11.3462	33.053
1.53333	9.0534	32.7842
1.56667	10.8812	33.7001
1.6	11.3325	33.2847
1.63333	9.8047	32.3745
1.66667	10.6631	30.6644
1.7	10.5168	31.3688
1.73333	9.8022	32.2818
1.76667	12.1829	31.8795
1.8	12.7533	31.9189
1.83333	11.4127	33.0086
1.86667	10.9133	32.6772
1.9	10.6378	31.45
1.93333	9.9033	31.6874
1.96667	11.0252	32.2901
2	9.7413	31.1924
2.03333	10.0894	31.2076
2.06667	9.5398	30.6228
2.1	8.5506	29.5921
2.13333	10.9398	31.3884
2.16667	9.9643	32.9698
2.2	9.6294	34.4245
2.23333	9.9102	34.647
2.26667	9.8009	35.4671
2.3	11.1826	34.0908
2.33333	10.6528	34.2412
2.36667	10.9077	36.0462
2.4	11.2021	33.7512
2.43333	9.3812	33.2863
2.46667	9.936	34.0203
2.5	9.9615	33.9465
2.53333	10.0727	33.7666
2.56667	12.1342	35.3903
2.6	11.8563	34.0407
2.63333	13.475	34.0903
2.66667	14.4524	32.503
2.7	14.5712	32.8891
2.73333	12.8943	33.7338
2.76667	13.3051	35.564
2.8	13.7867	31.25
2.83333	13.1835	32.6081
2.86667	13.9107	33.9655
2.9	14.1213	33.6299
2.93333	14.9437	34.5936
2.96667	15.0838	33.9913
3	14.6845	32.7595
3.03333	12.2186	34.6149
3.06667	10.5362	33.6714
3.1	13.3669	36.4552
3.13333	14.0355	36.9522
3.16667	15.5732	36.3214
3.2	11.7517	35.9778
3.23333	15.1154	36.2943
3.26667	15.3567	36.9754
3.3	14.574	35.085
3.33333	15.2952	32.897
3.36667	13.8729	32.1013
3.4	14.0181	34.5018
3.43333	14.4675	36.8828
3.46667	15.9033	36.4022
3.5	15.1695	34.8535
3.53333	13.7108	36.0927
3.56667	13.9274	31.7141
3.6	13.0428	31.8
3.63333	14.9482	35.6783
3.66667	14.5226	34.3352
3.7	16.0069	34.8006
3.73333	15.2089	33.9544
3.76667	13.6094	34.6881
3.8	15.8969	33.3214
3.83333	15.7772	31.0359
3.86667	15.0171	34.425
3.9	14.463	33.1314
3.93333	14.377	33.7404
3.96667	15.9942	31.4553
4	15.7619	33.2441
4.03333	15.5825	31.2239
4.06667	16.2538	32.1095
4.1	15.6134	32.6226
4.13333	13.067	30.299
4.16667	14.8101	32.667
4.2	15.345	33.2044
4.23333	14.1007	32.7515
4.26667	16.2476	32.7815
4.3	14.8993	30.9078
4.33333	12.3242	28.1879
4.36667	11.6006	31.5179
4.4	14.7451	31.6833
4.43333	15.9517
4.46667	14.1695
4.5	14.5665
4.53333	14.5352
4.56667	14.9264
4.6	13.0007
4.63333	13.3

## Sheet: Fig. 5E
time (s)	Green signal/non cut																No green signal/Cut
0		3133	4113.67	3045	4405.67					3789		6762.33	7345	4807.57	7840.38			2637.33	1475.33	2395.33	1703.67					2039.67		3338.58	4182.33	1752.24	3194.43
2		3303	4833	3184	3896.33					3933.33		6112.92	8071.67	5013.56	7805.42			2258	1785.33	2444.33	1734					2284		3856.42	4051	1558.18	3320.37
4		2821.33	4415	3344.33	4385			3555.33	2237.33	3666.33		6637.58	8280.67	5341.07	7688.24			2299	1721	2158.67	1739			1462.67	1555.67	2231.67		3769.75	4529.33	1764.17	3431.4
6		3357.33	4420.67	3400.33	4004.33		2904.33	3858.67	2069.67	3980		6198.25	8770	5016.57	9057.74			2881.33	1617.33	2260	2069.33		1003.67	1248.33	1381	2246.33		3573.5	4130.33	1764.43	3875.79
8		3012.33	4195.67	3856	4283.33		3427.67	4165.67	2150.33	3465.67		7627.58	7216.67	4582.44	8934.64			2481.67	1756	2192	1944.33		881.333	1224	1224.33	2516.67		3540	3812.67	1745.7	3972.66
10		3101	4647.33	3622	4631.33	2253	3351	3929.67	2706	4157.33		7167.58	7571	4780.7	8462.9			2359.67	1896.33	2182.33	1856	1206.67	858.333	1354	1356	2492.67		3388.25	3937.67	1847.56	3195.27
12		3080	4567	3318.67	4713	2025.67	3233.33	4236.67	2093	4436.67		6827.25	7265.33	5034.11	8228.52			2211	1955.67	2881	1828.67	1251.33	1121.67	1641.67	1238	2101		3466.92	3925	1763.48	3188.39
14		2821.67	4873.67	3582	5155.67	2308.33	2978	4182	2039.67	4086	8621.67	6924.17	7401.67	5037.33	7707.15			1881.33	1801	2160.67	2036.33	1167	1160.67	1671	1414	2531.67	2107.67	3759.25	4060.67	1682.43	3420.32
16		2883	5390.33	3198	4293.67	2274.33	2872.67	4474.67	2338.33	4813.67	8222.38	6803.92	7641.67	5227.22	8632.95			2251.33	1881.67	2482	2003.33	1299	1174.33	1331.33	1357.67	2924.33	2599.78	3454.33	3676.33	1742	3525.78
18		2775	5027.67	3737	4039	2116.33	3177.67	4188.33	2308	3679.33	7799.67	7140.42	7887.67	4609.63	9111			2575	2107.67	2299	1993.33	1342	1244.67	1249.67	1561.67	2542.33	2846.95	3502.83	4294	1912.39	3494.07
20		3611.33	4737.67	3566.33	4334.33	2387.67	2969	3738	1995.33	3638.67	8250.99	8003	7260.33	4438.13	7700.39			2138.33	1969	2618	1913.67	1255.67	1294.67	1832	1658.33	2592.33	2576.39	3480.42	4506.67	2025.8	3874.5
22		3386.67	4382.67	3390.67	4076.33	2416.67	3481.33	4494.67	2059.67	4929.67	8516.96	6963.42	7787.67	4700.57	7454.45			2402	1712.67	2864.67	2050	1370	1359.67	1659.33	1779.67	2662.33	2898.06	3389.42	4324.67	2024.8	3515.53
24	2895	3371.33	5086.67	3836	3945.67	2112.33	3430.33	4823	1804	4213	8039.15	7194.25	7880.33	4859.67	7980.81		1183.33	2501.33	2237.33	2793	1876.67	1305.33	1785	1619	1816.33	3625	3383.57	3228.67	4367.33	1933.07	3187.1
26	2465.67	2559.67	4230.67	4008.67	4036	2734.33	2403	3834.33	2053	4355.33	7783.4	7323.92	8092.67	4913.44	8021.37		1162	2806.67	2546.33	2507.33	2301.33	1537.33	1731.33	1384.67	1696.33	2980.33	3237.56	3659.08	5089	1904.35	4305.71
28	2734	2883.33	4723	3415	4040.67	2965.67	3117.33	4098.67	2293	4131	7781.97	7615	7275.67	4750.83	8005.93		1344.67	2636.67	2346.33	3019.67	2442.67	1320.67	1535	1535.67	1571.67	2995.67	3711.84	3875.5	5358.33	2029.58	4046.06
30	2164.33	2698	4688.33	4193.67	3798.67	2530.67	3095.67	4154	2142.33	3805.33	7579.89	7499.75	6890.33	4983.76	7445.9		1133.33	2446.33	2480.67	2744	2534.33	1502.33	1572	1675.67	1553	2802.67	3962.99	3210.25	5716.33	2272.17	4016.96
32	2365.33	2679	5030.33	4128.33	4065.67	2404.67	2763.33	4275	2183.33	4180	7648.3	6239.5	7197.67	5354.7	7286.94		1286.33	2436.67	2490.33	3296.33	2369.67	1317.33	1548.67	1557	1737.67	2481.67	4304.56	3186.58	5798.67	2105.83	3109.3
34	1857.33	3056.33	4444	4276.67	4181.67	2788.33	3128	5053.67	2096	4662.33	7384.28	6944.17	7776.33	4890.91	7087.81		1437.33	2574.33	2915.33	3262	2268.67	1503.67	1978	1790	2293.67	2798.67	4781.99	3119	5714.67	2303.37	3922.78
36	2321	2871.67	5209.67	3958.33	4431	2399.67	2765.67	4050	2211.33	3897.67	7744.82	6641.67	8389	4920.81	7284.33		1519	2801.33	2717	3417.33	2402	1424.67	2019	1467	1836.67	3503	4981.69	3179.25	5567.67	2217.2	3495.01
38	2977	3157	4345.67	3951.67	4841.33	2289	2572.67	4564	2066.67	3956	8491.23	6782.75	7615.33	4717.52	8111.38		1356.67	2583.33	2854.33	2899	2312	1484.67	2153.33	1462	1449	3020.33	5719.55	3293.42	5987.33	1946.93	4199.95
40	2661.33	3504.33	5353.33	4454	4692	2251.33	2826.33	4554.67	2244	3664.67	7672.39	6459.92	8233	4972.18	7910.09		1739.33	3023.33	3456	3496	2542.33	1749.33	1957	1908	2224.67	3315.33	5550.58	3800.33	6061.67	2090.91	3775.72
42	2491	3721	4948.67	4669	5107	2414.33	3118.33	4343.67	2092.33	4467	7520.55	6391.42	7715.33	4660.48	7838.72		1873.33	2510.67	3366.33	3053.33	2659.67	1765	1609.67	1596	1594.67	3195.67	6122.02	3281.17	4737.33	2231.46	4565.1
44	2556.67	3476.33	5064.33	3940.67	4329.67	2593.33	3079.33	3793	2081	3608	7632.33	6839.75	7299.67	4839.26	6810.31		1885.33	2686.33	3717.33	3735	2711	1960	1964.67	1870.67	2393	2912.33	5764.06	3604.75	4896.33	2098.37	4223.47
46	2584	2990.67	5289.33	3991.67	4625.67	2402.67	3297	4691.33	2512.33	3929	7386.23	6623.58	6539.67	5160.91	6899.43		1958	3140	3542.33	3034.67	2450	1899.67	1961.33	1901	1665	3282	6910.06	3501.67	6061.67	1823.78	4220.12
48	2789.33	3260.67	5128	4026	4705	2791	3196.67	5007	2598	3782.33	7533.8	5501.5	7410.33	4484.28	7118.26		1762	2971	3310	3478.33	2472	2011.67	2042.67	1585.67	2463	3172	7432.73	3674.75	6250	1940.22	4652.09
50	2548.33	3598.67	5431.67	4261.67	4962.67	2922.67	3049	4835.33	2429	3666	7928.45	7121.58	7507	4921.26	7131.54		2120	3127.67	3285.33	3657.67	3262	1930.67	1672.67	2496	2383.33	3066.67	7859.34	4325.25	5692.67	1843.83	4670.28
52	2641	3190.33	4312.67	3488.33	4833.33	2835	2940.33	4314	2107.67	3694.67	7338.66	6294.42	8062	4996.87	7834.36		2375	2521.33	3499.67	3521.33	2951.67	1930.33	2164	1841.33	2612	3298.67	7424.5	3992.08	7040	1962.89	4512.2
54	2343	3530	4149.67	4154.33	4751.67	2704.33	2743.33	4649	2101	3905	7495.59	6357.42	7738.33	5110.24	7382.03		2384	3012.33	3114.33	3585.67	3105	2076.33	2026.67	1857.33	2626.67	3386.33	8213.55	4682.5	6629	2351.07	4403.19
56	2598.67	2553	4247	4057.67	4663.67	3284	2995.67	4643.33	2197	4107.33	8260.49	6630.5	7220.33	5042.7	7279.1		2101	3016.33	3712.33	3705	3009.33	1989.33	2389.33	1891	2916.33	3388	8335.35	4806.83	6857.67	2236.68	4355.08
58	2729	2949.67	4829	3639	4247.67	2971.33	2705.67	4580.67	2183.33	4237.33	8297.3	7063.83	7669.33	4806.56	6687.94		2013.67	2815.67	3570	3719.67	3314	2168.33	2510.67	2364.67	2353	2899	9433.3	4611.17	6145.33	2197.93	4422.09
60	2799	3063	4226	3960.33	4303	2493.67	3457.33	4365.67	2319.33	3949.33	7911.44	7419	6805.67	4753.65	6999.89		1913.67	2752	3154.33	3475.33	3556.67	2144.33	2156	2430.67	2775	2958.67	9435.81	4613.67	7068	2510.26	3860.68
62	2492	3431.33	4823.67	4188	4528.67	3184	3335.67	4921.67	2387.67	3818.67	8687.35	6375.25	7444.67	5075.11	7824.86		2135.33	2820	3053.67	3570	3696.67	2451	2566.33	2438.33	3476.67	2430.67	8686.78	5065.33	6780	2914.57	4584.09
64	2701	3623	5107.33	4094	4730.67	2960.67	2851	4696.33	2203	3320.33	7550.02	6629.17	7241	5055.98	7642.59		2758	2674.67	3515.67	4036.33	3251.67	2155.67	2381.33	2465.33	3082.67	2817.33	8439.92	4848.5	7800	2545.24	5154.91
66	2790.67	3807.67	5381.33	3897	4941.33	3113.67	2626.67	4385	2690	4294.67	7803.97	6997.67	7081.33	4956.81	7209.39		2417.67	3121.67	3499.33	4067	3532	2613.67	2316.67	3060	2980	3120.33	9144.64	4778.58	7571.33	2596.46	4940.06
68	2807	3396.67	4926.33	3622	4992.33	2723	2677	4702.67	2683	4193.67	8245.75	6347.5	7209.33	4652.56	7104.89		2165	3134.33	3365.33	4353.67	3098.67	2272	2371.67	2675.33	2980.33	3117.67	9878.46	4674.17	7936	2932.74	5553.51
70	3244.33	3282	4658.33	4103.33	4302.33	3165	3579.33	4488	2391	4380.67	8467.1	6960	7247.67	4821.57	7242.06		2199.33	2843.33	3952.33	3746.33	3373.33	2500	2974.67	2590.33	3606.33	3507	9737.65	5734.75	7708	2870.69	4703.2
72	2687.67	3408	5283.67	3667	4473.67	3152.33	2937	5296.33	2970.67	4133.67	8561.08	6905.42	8531	5114.94	6637.23		2510	3055	4071.67	3964.67	3174.67	2206.67	3035.33	2582.33	2711	3302	9849.31	5125.42	8036.67	2983.11	5285.7
74	2617.33	3291.67	5085	3670	4186	3398.33	3213.67	4134	2825.67	3825	7453.47	7344.5	7512.67	4871.31	6896.19		2432	3063	4681.33	4467.33	3570	2821	2686.33	2608.67	3375.67	3280	9533.91	4945.58	7098.67	3112.09	6043.76
76	2644.67	3927.67	5097	3568.33	4502.33	2893	3266	4568.33	2606.67	4260.67	7546.83	8260.42	7294.33	4897.76	6202.29		2459.67	2911	3819.67	4054.33	3817.33	2594.33	2995.33	2166.33	3985.67	3144.33	10437.8	5260.25	7404.67	3521.09	6013.53
78	3196.33	2759.67	5320.33	3444	4045.33	3292	3537	4835.67	2562	4026.33	8495.03	7132.92	7797	4694.31	6676.12		2534.67	2461	4304.67	4397.67	3620	2793.33	3087	3227.33	3229	2982.67	10320.4	5012.08	7473.67	3292.7	7269.81
80	2901.67	3190.67	5232	3613	4487	3204.33	3865.33	4487.33	2291.33	4635.67	9393.47	7343.08	6405.67	4741.98	7008.54		2562.67	2913	4341.33	3869.33	3840.33	3107.67	3171.33	2645.33	3054.33	3582	10831.8	5026.5	7270.67	3098.3	6887.19
82	3209.67	3279.67	5418	4064.33	4885.67	3190.33	3295	4447.33	2546	3924.33	9316.61	7120.42	7524.33	5560.06	7151.08		2436.67	2868.33	3926.67	4197.67	3631	2613	2545.33	2501	2869.33	3272	9933.38	4886.58	7429.33	3036.13	7144.6
84	3203.33	3101.33	4902.67	3680.33	5144.33	3189.33	3300.67	4321	2367	3740.67	8757.19	7277.25	7876.67	5198.61	6946.42		2337	2802.33	4390	3973.67	3603.33	2741.67	2326	2552.67	3343.67	3221.33	9608.26	5534.17	7787.33	3190.04	7887.21
86	3010.67	3317	5044	3587.67	4261.67	3652	3364.33	4398.67	2562	3650.33	9304.65	6166.42	7393	4774.06	7312.43		2145.67	3169.67	4726	3634	3697.67	2617	3053.33	2798.67	3287.67	3717.33	11492.1	4438.17	7285	2997.7	8512.97
88	3123.33	3440.33	5341.67	3762.67	4600	3018.67	3485	4280.67	2878	3686.67	8314.01	8166.42	7952.67	4841.3	8175.24		2134.67	2989.33	3878	4017	3671	2564.33	2736.33	3296.33	3399.33	3672.33	9900.31	5304.08	7359	2674.57	7409.23
90	3049.33	3527.33	5226.33	3360.67	4961.33	3794.33	3464.67	4491.33	2853.33	4290.67	8299.2	6385.92	7697	4905.43	8133.14		2462	3069	4402.33	3581.33	3961.33	3051.33	2855	2715.33	3227.67	4056.33	10065.4	4957.08	7454.33	2735.63	6636.97
92	2536	3945.33	4687.67	3853.67	3701	3294.67	3287.67	4611	2397.67	4355.33	8269.92	7607.83	7211	4713.37	8095.34		2239.67	2733	4613.33	3855	3582.33	3152.33	2640.33	2794	3482.33	3670.33	10216.5	5466.67	7835.33	2786.89	8346.05
94	3596.33	3592.67	5004.33	3184.67	4863	3250.67	3393.33	4314	2651.67	3765.67	8424.48	6869.92	8145.67	5476.69	8296.42		2382	3079	4231.33	3763.33	4165.33	2776.33	3188.67	2998.67	3293.67	3481.33	10847.8	4663.58	7426.67	2969.35	7307.51
96	3289.67	3549.33	5561.33	3604.67	4350.67	3204.33	3799.67	4399.33	2678	4316	9090.78	7552.17	7605.67	4898.63	7867.69		2289.33	3261	4989.33	3950	3984	2858.33	3203	3082	3741	3869.67	10556.9	5235.83	6949.67	2909.33	7327
98	2861	3363.33	5054.67	3642.33	4465.33	3106.67	3646.67	4246	2518.67	3871.67	7785.95	7337.58	8164.67	5086.35	6978.88		2138	2871	4318	4221.33	4335	2997.33	3151	3039.67	3104.33	3703.67	10152.2	4502.67	6568.67	2863.07	6959.54
100	2948.33	3609	5136.33	3421	4766.67	3222.67	3738.67	4596	2944.67	4238	9041.46	7049.08	8882	4750.11	6812.57		2345.67	3062	5002	4454.33	5002.33	2928.67	2912.33	2993.33	3267.67	3717.67	10856.8	4399.67	7640	3096.3	6435.6
102	3133	3923.67	4971.67	3484.33	4646	3294.67	3513.33	5044.33	2882.33	4348	7819.06	7864.33	6527.33	4667.59	6932.61		2161	3423.33	4626	3930	4142	3307.67	2962.67	3437	3350.33	4216.33	10911.6	4863.25	6806.67	2993.68	6310.26
104	3303		4613.33	3327.33	4650.67	3587.33	3486.33	5069	3012.33	4438.67	7948.23	7864.5	0	5229.44	6885.81		2355		4848.67	3666.67	4096.67	3142	3259.33	2900	3341.33	4905	11265.3	5081.25	0	3134.72	6385.21
106	2821.33		4852	3900.67	4566.33	3572	3804	5378.67	2665.33	3851.67	8693.94	7968.17		4750.03	7867.14		2621.33		4952	4312	4146.67	3492	3289.33	3036	3519	3737.33	10629.2	4228.33		3339.63	6818.74
108	3357.33		4466.33	3406	4472.67	3115.67	3515.67	4963.33	2920	4184.33	9509.24	7774.58		4258.98	7444.44		2424		4825.33	4372.33	4278.67	3014	3155.67	3485.67	3229.33	3633.33	11854.6	5033.67		3257.52	7116.02
110	3012.33		4820.33	3694.67	4401.67	3518.33	4167.33	5438.33	2723.33	4065.67	8408.43	8105.58		4379.54	7203.21		2529		4597.67	4340.33	4759.67	3160	3181	3298.33	2833	4184.33	11527	5089.92		3335.87	7848.6
112	3101		4358.33	3688	4742	2899.33	3437.67	5326	2694.67	3600.67	8978.03	0		4991.34	7016.08		2222.67		4800.67	4189.33	4100	2796	3400.67	3106.33	3075.67	3509	10325.6	0		3366.78	7625.77
114	3080		5124.33	3492.67	4917	3050	3448	5219	2577.67	4695	8805.17			4783.57	6952.77		2258.67		4591.33	4609	4427.33	2716	3149.33	3512.67	3429.33	3807.67	10723.3			3497.98	7479.44
116	2821.67		4993.33	3919.33	5218	3662	3478.67	4998.33	2572	4049.33	7586.01			5391.43	6391.88		2233.33		5273	3858.33	4822.33	3538.33	3024.67	3473	2992	4107	10142.6			4223.26	7489.12
118	2883		4710	3389.33	4882.67	2741.67	2829.33	5176	2848		9445.72			4731.91	6574.63		2931.67		5613	4764	4666	2965	2997.33	3644.67	3197		10968			3771.85	8440.84
	2775		5361.33	3891	4678.33	3388.67	3040.33	4797.33	2996		8845.49			4947.37	6728.53		2847		4871	4326	5277.67	2497	3307.33	2966.67	3615.33		11416.3			3660.33	7587.48
	3611.33		5110	3732	4698.67	3887	3156.67	4294.33	2636		8886.89			4534.63	6048.86		2490.67		4964	4731	4967	2478.33	3365.33	3005.67	3301.67		11104.1			3619.46	7212.79
	3386.67		5220.33	3720.67	4861.33	3841.67	3519.33	5221.33	2859.67		9086.06			4456.74	6000.35		2775		4278.67	4752	4727.67	2967.67	3020.67	3221.33	2957.67		10999.9			3656.8	7324.01
	3371.33		4833.67	3462.33	4794.33	3160.67	3371.67	4646	2636.33		9415.18			4596.69	6521.66		2695		4849.67	4786.67	5073.67	2952.33	2980	2931	3440.67		11644.2			3428.76	8103.16
	2559.67		5592.67	3808.67	4948.33	3916	3542.67	4829	2317		8357.8			4285.28	7174.8		2503		4538	4965	5618.33	2859	3281	3327.67	3369.67		11629.5			3637.85	7403.34
	2883.33		5005.33	3935.67	4645	4220	2997.67	4747.67	2634.67		8334.84			4753.76	6890.75		2922.33		4829.67	4509.33	5137	2567.67	3091	3692.33	3407.67		10843.7			3365.07	8187.5
	2698		5770	3394.33	5094.33	3423	3843	4881.67	2350.33		8780.27			4665.07	6648.42		2438		5019	4744.33	4647.67	2346.33	3298.67	3550.67	3498		11113			3022.18	8496.99
	2679		5361	3969.67	4562	3795	3174.33	4296.33	2581		8231.87			4377.19	6384.81		2857		4639	4619.33	5408.67	2794.67	3264	3528	3810		11423.3			3233.67	8266.73
	3056.33		5393	3828.67	4307.33	3709.33	3166.33	4771.67	2525		8629.91			4327.44	7426.16		2958.67		4740.67	4069.33	5706	2818.33	3735.67	3369.67	3944		11267.2			0	8002.7
	2871.67		4704.33	3630.33	4511	3667	3130	4810.67	2979		9127.85				6346.81		2594.33		5485	5104	5267.33	2762	3461.67	2989.33	3392.67		12014.1				8902.48
	3157		5435	3364	4987.33	2961.33	3231.67	5053.67	2420.33		8339.23				7100.93		2550.67		5433	5372.33	5933.33	2590.33	4020.67	3250	3565.67		11521				8258.34
	3504.33		4352.33	3685.33	4874.33	3189.67	3975.67	4409.33	2688.33		8172.49				7086.77		2776.67		5254	4996.67	5745.33	2402	3980.67	3634	3942		11925.5				8608.84
	3721		5075.67	3153.33	4872.33	3089.33	3168	4774	2764.67		7818.73				7225.84		3040		4766.33	4897.33	5684.33	2582.33	3594.33	2886	3187.33		11090.9				9186.56
	3476.33		4870.33	3455.67	5297.33	3510.67	3580.67	4735.33	2427.67		8514.28				6177.1		2890		4418.67	5808	4622	2591.67	3527	3629.33	4030.33		11456.3				8781.11
	2990.67		4758.33	3600.67	4638	3849.67	3488.33	5205.33	2679		9236.02				6744.33		2638.67		5235.33	4392	5313.67	2847.67	3490.33	3492	3607.67		11167.2				8366.54
	3260.67		5001.33	3035.33	4962.33	3291	3394	5303.33	2864.67		7260.84				6534.33		3140.33		6157.67	4752.33	5027	2611.33	3692.33	3721.33	3533.33		10940.5				7633.1
	3598.67		5230.33	3971.67	4977.67	3654.33	3201.33	4921.67	2556.33		7930.19				6927.77		2908.33		5744	4435	5190	2644.33	3694.33	3400.67	3631.33		10923.7				7519.01
	3190.33		5162.67	3384.67	5036.67	3787	3556.67	5281.67	2493		8449.52				7833.41		2452.67		5533.33	4802.67	5201.33	2716	4021.67	3150	3325.67		10524				7720.97
	3530		4634	3098	4652	3214	3290.67	5336.67	2343		9242.37				7830.35		2687.67		5281.33	5204.67	5424.67	2954.67	3692.33	3621.67	3810.67		10706.1				8398.05
	2553		4951.67	3603	0	3043.33	3341	4715	2689.67		8428.29				7652.22		2728.67		5033	5259.33	0	2754	3919	3020	3784.33		11464				7233.19
	2949.67		4829.67			3364	3372.33	5208.33	2608		8454.37				6757.78		2750.33		4814.67			2958	3376.67	3499.67	3504.67		11033.1				7796.84
	3063		4905.33			2987	3832.67	4676.67	2647		7414.1				7051.16		2737.33		5036.67			2784.67	3734.33	3095	3431.67		10098.4				8260.81
	3431.33		4814.33			2996.33	3016	4834.67	2889		7866.87				6933.71		2649		4661.33			2607.33	3823	3730.33	3685.33		10045				8626.38
	3623		4888.33			3460	3328	4849	2924		8124.94				7270.87		2673.67		4146.67			2704.67	3889.67	2539	3215		9886.82				8238.36
	3807.67		4970.33			2925.33	3816.67	4958.33	2628.67		8710.08				6369.94		3046		4094.67			2593.67	3201.33	3369.67	3350.67		9897.23				7760.73
	3396.67		4541.33			3152.33	3612.67	5150.67	2818		8435.04				6237.67		2278.67		4487.67			2752.67	3660.33	3299.67	3454		10228.2				7702.33
	3282		4731			3058.33	3281	5038	2690.67		8313.66						2483		4337			2623.67	3543.33	3256.33	3758		10238.9
	3408		4645			3203.33	3770	4773	2659.67		8140.17						2283		4726			2431.67	3560.33	3762.33	3030		9816.21
	3291.67					3113.67	3745.33	5390	2780.33		8167.91						2880.33					2375.33	3188.33	3042.67	4225		9362.96
	3927.67					2619	3483	5112.33	2457.33		7141.65						2570.67					2034	3323.67	3239.33	3411.67		9548.83
	2759.67					2528.67	3228.33	5318.67	2711.67		7096.39						2655					2391.67	3440.67	3395.67	4001.33		9728.25
	3190.67					3099.33	3307.67	4277.67	2782.33		6937.91						2517.67					2922	3112.67	3372	3342		9984.31
	3279.67					2844.33	3105.33	5144.33	2669.33		7559.82						2220.67					2566	3351.67	3027	3507.67		9571.3
	3101.33					3002.33	3412.67				8902.97						2304.67					2188.67	3429				9675.49
	3317					2873.33					8206.38						2641.67					2110.33					10176
	3440.33					2645					6877.19						2584.33					2413.67					9800.82
	3527.33										6920.56						2621										9761.99
	3945.33										7185.07						2692.67										9967.67
	3592.67										7234.5						2414.33										0
	3549.33																2610.67
	3363.33																2381.33
	3609																2917.67
	3923.67																2550.33

## Sheet: Fig. 5G+H
	CSPP																								Rhtub
0	106.699	119.357	105.557	116.253	126.85	96.5325	68.6351	107.25	89.0668	126.111	107.87	107.418	107.185	96.2021	50.3892	93.7914	115.057	113.878	92.5659	92.3054	100.2	90.819	93.5077	106.795	98.4947	99.9537	99.7259	98.5881	100.671	105.218	98.4015	101.1	98.3548	106.243	105.407	95.8966	97.1531	109.397	101.997	99.9154	98.5622	98.5763	98.4474	98.6342	94.8219	93.1955	111.772	104.522
2	103.867	108.008	83.1979	105.582	107.606	99.3816	79.2722	130.394	64.8111	100.961	102.287	97.9277	100.743	99.7436	72.6209	77.5653	132.111	96.0407	96.5037	66.5041	98.1189	98.4772	86.545	95.2041	98.4544	97.5397	102.882	101.624	98.513	102.536	101.814	99.5243	93.0842	97.946	99.0134	90.6236	102.676	102.99	107.072	106.485	112.261	94.6813	93.7352	98.089	96.4866	97.3183	102.224	101.82
4	90.2695	113.182	92.2642	122.181	112.398	109.718	75.192	132.199	78.3076	97.6264	77.9062	96.8392	112.702	90.5933	89.5895	77.3191	132.425	102.835	82.1948	84.7774	86.9317	90.2598	93.864	74.2758	98.9642	86.982	105.94	104.956	104.397	97.8954	98.5911	96.6624	91.1735	99.8614	98.6054	103.1	103.322	99.9104	101.704	100.542	93.6799	107.821	99.4119	97.1525	101.058	96.5978	110.167	99.1839
6	105.724	103.132	98.8588	120.139	117.198	93.8593	75.3604	97.062	82.6919	98.0814	121.321	105.782	120.911	91.4423	84.711	73.4365	125.423	109.384	86.4709	82.8078	88.1193	100.895	97.2508	85.4029	95.3642	91.5657	103.406	103.849	108.869	98.3557	99.3684	100.651	92.3704	96.8124	98.1962	93.8914	99.5647	104.038	109.356	104.896	99.2462	102.484	96.8203	95.8581	98.5132	97.1003	104.683	100.895
8	100	100	100	100	100	100	100	100	100	100	100	100	100	100	100	100	100	100	100	100	100	100	100	100	100	100	100	100	100	100	100	100	100	100	100	100	100	100	100	100	100	100	100	100	100	100	100	100
10	59.0327	78.6312	111.087	59.4836	73.6529	44.052	82.9891	42.1965	78.1782	94.9825	131.867	75.0045	55.2421	23.2684	139.633	69.3077	50.235	21.7615	3.61503	66.6047	35.8295	64.0553	50.6493	0	-0.12599	-21.8909	-42.7471	3.6873	3.49447	2.20812	4.23307	1.73178	-8.46828	3.91732	1.35461	4.19803	3.87502	10.4876	4.39155	11.6455	-31.2325	3.48221	52.6414	3.49925	4.48058	1.74122	1.45365	0
12	51.2636	87.5274	91.0983	81.7903	102.105	40.121	73.0521	42.0705	72.8709	75.0228	109.397	55.218	37.9337	24.2678	74.7582	75.9148	52.8832	12.8028	17.1708	61.1893	26.6566	81.8064	47.4645	-24.1115	2.35952	-19.5663	-24.0314	12.3133	14.3917	10.3393	10.6121	11.1028	3.32134	16.7324	13.7354	14.6562	14.5064	24.77	19.2321	23.0022	-14.2985	4.53977	55.02	11.7673	12.6818	3.91953	8.46598	16.4265
14	55.1308	80.9563	83.5386	84.2501	133.651	39.3874	74.6769	55.2496	64.6047	91.3679	82.669	65.3143	53.1307	36.112	132.722	53.0533	26.9828	25.1948	2.33264	38.5263	30.6955	87.1722	41.1786	-26.9134	10.0098	-16.8564	-19.0236	19.2172	22.0225	16.6621	13.1364	20.5548	9.29923	16.6619	6.90284	18.6109	23.6499	28.1264	28.9299	28.4444	-7.14875	19.6174	58.2741	16.8033	19.5536	17.5671	17.246	18.9095
16	57.8815	72.1239	85.2862	96.5885	150.467	32.6014	68.1298	55.2434	61.8674	94.599	77.3199	86.4062	66.0637	40.1489	99.9448	60.254	23.7349	34.4241	-15.4832	25.5384	40.9189	68.4144	38.9824	-19.3892	10.6431	-13.7518	-15.3433	20.1012	32.334	21.2341	14.9412	17.2061	10.3562	22.7986	14.4463	27.5678	30.3663	33.193	31.8072	34.5371	3.36847	19.1231	59.9098	21.5272	22.9739	16.457	18.8025	22.797
18	63.6297	71.8702	107.909	132.59	206.381	28.4661	68.2364	47.1673	105.596	112.843	126.728	73.0347	66.3172	39.0883	91.5985	38.7985	15.622	35.9812	-15.537	21.4353	60.4006	75.1164	45.0662	-12.7771	11.3815	-14.8745	-10.7206	28.1035	29.2059	20.2055	13.7046	24.4434	11.3505	23.5795	21.4237	29.9833	30.4617	41.1114	34.9994	33.8071	-2.09006	19.619	60.4507	20.9321	31.488	19.1891	22.5241	28.9728
20	67.4994	81.3108	93.1896	131.553	193.908	27.5372	71.1045	61.3129	136.596	115.644	167.363	117.609	124.45	28.5862	144.969	84.8786	46.359	39.1648	-0.44297	69.947	69.8691	66.1256	42.3748	-7.65138	12.0574	-9.30215	-6.61954	24.8343	29.4179	19.9702	18.084	20.8319	20.6712	31.1313	22.0818	28.0078	31.4832	37.1239	33.5697	33.1203	0.193259	24.5688	60.9596	26.89	33.6577	17.0012	22.0855	33.6998
22	67.4742	90.7687	105.127	156.422	224.086	32.6486	87.6132	36.4086	151.33	164.838	214.206	126.609	133.247	22.955	201.318	79.4977	76.8901	53.4145	14.5042	65.0064	83.7408	53.4135	37.6835	-12.3586	12.3355	-11.7929	-3.34602	30.7094	31.7518	18.2433	18.8468	21.9518	18.802	30.646	25.7161	27.2698	33.6293	37.9279	38.7343	34.2642	0.284286	24.1852	61.9324	25.2895	41.7177	23.7514	23.4717	29.1704
24	66.7494	110.736	104.008	158.565	224.236	31.7154	84.6336	79.46	171.068	163.868	243.87	147.574	214.626	34.848	124.298	79.8783	60.4718	52.6991	21.871	75.1447	88.5747	54.149	48.9018	-12.074	12.279	-4.30437	-13.3944	23.9929	30.6442	23.9835	20.6625	22.1902	13.5073	38.358	25.029	28.6099	30.8465	41.1718	44.7851	39.819	4.29456	23.1907	62.0254	23.3278	39.9638	18.1942	28.1078	30.8394
26	58.3642	101.693	108.237	183.311	239.335	23.8911	79.8356	81.1121	173.698	182.766	241.361	122.987	265.261	21.574	136.616	89.3265	60.7516	58.7179	33.0393	67.2914	99.937	87.3842	27.5418	-14.5004	12.4973	-8.02869	-6.08247	31.3918	30.2114	27.8681	18.2456	30.7993	33.716	35.9409	33.6262	35.2725	33.2724	42.948	46.6655	40.7582	9.54153	27.9728	65.7292	34.9836	45.1915	24.3751	23.3899	33.4622
28	69.2785	113.414	130.551	178.201	256.736	29.2919	96.419	72.0668	191.76	168.381	234.475	124.998	288.709	33.7536	212.532	104.494	69.7488	56.1263	21.5453	71.9274	110.856	85.6263	41.3663	-2.90568	11.2594	-5.84946	0.882028	32.4562	37.098	26.3852	18.1758	31.0107	30.9477	40.5038	28.202	37.1959	34.4098	39.8003	44.5565	39.8325	7.09063	34.5823	65.2835	29.2239	43.3548	22.6021	27.1706	33.9492
30	51.5545	109.425	123.856	184.676	259.826	37.1324	83.9642	78.5782	177.816	178.125	288.367	144.757	304.153	23.1268	293.061	113.345	69.0012	51.1424	60.9738	86.5797	108.017	81.8217	41.2652	-11.8002	12.4228	-3.16178	-2.49758	29.1975	33.505	29.8415	20.6423	32.4654	24.7014	39.5016	28.413	38.2133	41.3397	43.4327	44.0119	40.619	7.79505	33.4428	67.3568	30.3573	48.5173	21.8369	27.2812	33.6583
32	61.3546	111.858	140.09	195.819	275.557	32.1758	95.8114	98.1868	192.096	203.991	312.948	119.719	352.046	31.2585	267.258	125.159	85.1169	67.211	94.9174	113.205	108.64	106.766	45.4456	-5.28021	15.9192	-5.34225	-3.99962	35.3811	38.6172	34.4597	20.9716	32.2186	27.9672	41.0431	29.1837	38.2319	41.907	42.2546	42.5404	41.6428	3.25285	34.0845	66.0151	30.4457	42.4659	26.7408	23.6284	34.3363
34	51.4624	104.49	140.857	243.999	263.984	27.738	90.0403	99.7893	232.371	198.517	263.351	146.095	315.333	35.5563	321.81	129.658	82.6471	72.5096	88.379	114.624	136.519	80.2346	51.4545	31.446	10.6689	-1.99203	0.47835	34.3924	36.5191	32.1533	22.1855	33.036	22.7076	33.7978	24.6529	33.8026	38.9479	43.811	46.5839	41.321	7.5265	39.1466	68.0138	39.257	42.1402	20.0708	30.1913	36.9229
36	56.754	138.903	163.394	281.777	300.663	34.9317	112.912	109.672	225.331	220.984	255.134	177.304	351.319	42.7449	287.575	147.539	73.9589	77.1817	94.3722	110.369	137.953	103.952	55.8703	0.662171	14.8458	-2.69694	-0.78703	33.1699	33.0239	29.9692	20.328	32.2099	28.0482	40.4488	30.3881	34.7123	40.0689	44.2505	47.6357	38.2831	2.9167	40.3962	67.2546	33.4258	44.4072	20.5983	25.2914	36.2285
38	56.7601	136.011	166.592	323.763	306.492	30.3076	91.038	133.81	234.745	247.491	292.131	148.888	329.997	40.0936	264.043	155.42	60.1527	76.3362	130.009	104.421	139.74	94.8323	46.9639	27.8011	17.5577	-6.54286	0.219413	37.2394	34.7773	32.3653	21.7122	36.2668	31.1582	36.9895	32.5821	39.5101	38.0514	44.8631	48.1646	43.3539	4.47127	41.8937	68.9921	38.6368	45.8001	25.061	26.2661	38.6749
40	51.0969	108.507	179.84	423.424	298.336	36.9963	110.881	134.718	248.449	259.283	327.827	150.001	389.557	46.3541	284.643	154.39	95.5069	78.9179	129.256	138.336	136.98	81.886	55.6898	55.1431	10.6799	-7.9341	7.81488	41.4725	37.3748	27.591	23.5874	43.0016	41.1557	41.2382	30.3831	34.7045	37.0654	45.5918	52.1806	46.1956	3.36269	38.0154	66.144	43.1895	47.0832	24.1386	33.1053	46.1372
42	53.3506	121.499	208.822	462.281	289.316	46.7782	90.9492	190.732	224.788	238.755	270.522	142.248	361.863	31.8572	392.478	158.232	84.852	86.1392	138.118	79.5739	150.607	105.166	42.3563	66.7562	10.4473	-4.87878	3.91921	40.6078	31.7463	28.5958	24.1587	34.2555	25.2057	41.3274	31.1453	38.2931	45.4079	45.5872	42.2278	38.6984	4.77887	46.3798	65.2459	35.72	44.5394	23.0381	27.966	47.8509
44	61.3618	122.454	181.949	520.057	301.937	40.0367	107.048	178.813	228.677	242.896	300.053	155.024	360.835	38.8643	297.916	132.543	100.272	84.8039	174.313	109.796	167.716	99.3215	49.3274	92.8295	12.7808	-1.12881	-4.5838	36.8623	36.8128	29.9078	21.0221	33.2656	25.9651	38.4582	30.5738	34.2689	42.4151	44.8908	39.2584	39.6262	5.10106	45.2375	69.147	42.6162	42.8073	27.9106	30.8344	56.0834
46	56.8763	134.36	188.919	551.173	322.015	43.8098	105.363	210.138	204.469	248.549	272.311	163.126	347.391	35.2447	342.467	152.57	86.0507	100.849	211.109	82.2884	169.041	116.481	29.7872	88.7113	17.7541	-1.94737	6.15798	42.3454	34.5367	30.348	21.09	36.2639	23.626	35.7577	28.9378	40.2841	44.5579	47.0362	48.4504	50.3424	15.2872	39.614	66.1772	41.9553	47.7191	26.8538	28.2504	46.8507
48	58.3415	138.665	213.553	618.904	302.012	48.712	101.434	224.961	250.114	260.075	297.938	153.641	380.942	48.1038	436.951	141.716	127.979	104.007	215.197	105.089	173.204	120.799	41.5799	89.4467	14.4391	-3.62065	12.5485	47.2711	42.066	30.2136	18.3613	34.1466	36.722	43.3322	36.9508	40.9207	44.8544	49.2834	40.7723	38.6533	0.627027	42.4436	70.0231	39.4211	47.021	26.5392	27.3897	46.0947
50	64.793	138.559	228.507	575.753	334.962	28.1741	94.5118	248.386	226.206	258.19	301.863	127.981	360.108	46.9719	389.595	136.463	87.0804	106.061	190.33	137.62	173.132	133.418	38.7688	94.2615	19.1497	-3.06681	20.3052	37.4995	38.9319	29.7363	24.0806	31.9709	40.8606	42.4977	36.9044	35.996	44.4072	46.1142	46.0606	42.9101	6.49222	38.2749	69.8856	36.8449	51.6421	26.405	35.0615	45.1951
52	71.0649	142.748	233.237	597.263	316.198	31.1676	89.3047	265.168	233.087	237.89	291.331	151.818	365.381	39.9757	391.903	157.704	106.078	116.707	212.756	100.405	165.946	135.878	63.5588	86.0848	12.7087	-1.38228	17.3998	46.6172	35.9374	30.6331	22.5038	35.8594	29.9384	43.2814	36.263	43.894	47.1114	53.999	52.4346	44.5134	9.0547	44.0236	68.8162	38.4685	50.9365	26.9259	31.2256	53.4885
54	62.0866	151.858	221.68	570.275	332.262	32.582	105.3	280.014	239.381	246.395	310.379	156.395	343.14	38.1455	324.276	172.443	120.017	102.08	193.79	114.737	175.172	128.546	57.293	92.3817	14.636	-2.09655	19.7176	43.0082	37.3144	28.9693	23.6432	37.8916	29.6259	41.508	38.1926	39.6428	42.0088	46.8963	45.5756	42.5955	11.42	41.3731	69.2227	37.0583	55.6881	26.6773	29.5283	48.6003
56	56.3085	148.384	269.975	617.701	343.576	45.132	109.734	324.671	236.578	258.443	307.736	161.018	383.62	43.2732	431.096	183.486	119.648	102.452	166.355	117.25	182.159	119.438	52.0403	105.354	14.4389	-2.64823	6.00316	46.3275	40.184	27.6883	20.196	34.8917	29.0976	44.1617	38.0491	39.2733	43.7831	50.1977	40.5785	46.1944	7.84331	45.5138	67.1577	35.4037	48.9047	28.9942	29.2337	46.5876
58	56.9973	161.479	247.575	604.154	352.085	35.919	98.5742	377.922	274.359	268.98	289.159	170.439	372.945	40.6264	518.78	180.342	106.273	102.941	200.014	113.619	166.283	123.798	60.8342	104.457	16.8119	-1.35931	14.6258	41.4289	35.8638	29.9399	20.7618	34.9582	30.6258	45.2247	34.5393	39.8986	41.8595	50.9127	41.5125	45.5109	9.0706	51.3897	69.7889	39.9827	54.077	26.7503	30.5971	48.2068
60	61.0443	160.878	245.028	597.585	344.858	55.048	123.522	376.868	266.145	300.435	336.014	139.672	410.854	50.0829	451.492	217.017	118.225	126.099	199.792	150.891	191.318	104.579	54.3969	100.385	15.1644	-4.67761	11.2458	42.405	41.1002	31.8532	26.8734	42.4219	31.2759	42.701	32.9439	46.9483	41.9211	52.8453	40.6605	47.3268	5.30483	41.4641	67.7774	41.3257	48.9691	31.6809	39.1315	45.7819
62	76.329	136.89	226.457	622.856	369.74	54.1632	108.01	345.606	300.92	255.035	301.491	145.35	365.284	48.5233	566.318	229.472	133.875	132.49	199.56	138.959	199.331	85.4448	55.1574	131.504	19.5148	0.383033	3.32601	46.6195	38.0382	30.6606	21.5556	36.0475	31.6831	40.3539	33.9153	39.1741	45.7943	50.5409	44.6852	46.8308	6.57019	47.0583	71.5587	39.3225	49.0482	34.7696	30.3813	49.8932
64	62.0963	145.198	246.395	629.884	411.133	64.7969	96.1373	374.396	280.827	257.423	328.378	144.597	413.544	56.1474	507.495	188.542	89.2963	138.893	243.518	166.358	183.477	101.144	72.8807	99.0377	17.2559	-0.19845	5.86879	47.2122	42.0754	32.1744	23.9698	29.8071	26.3289	35.4376	25.9687	40.0779	44.4939	51.0355	49.5973	50.733	18.6671	50.5236	68.8416	37.9094	54.5893	37.7826	33.4317	53.713
66	68.1632	139.875	245.352	632.641	401.791	54.2604	126.878	380.333	313.526	280.002	291.441	163.855	374.094	67.0968	465.331	184.123	95.2782	154.769	213.759	149.479	193.671	106.749	72.5099	103.023	22.5666	0.271798	9.68045	51.7911	42.7729	29.8404	23.1943	37.3688	33.3885	42.3538	37.2166	38.3513	46.4879	52.9785	44.4813	48.833	12.8521	47.9227	65.8096	42.903	53.3099	33.2188	34.6699	50.8658
68	75.4663	162.321	237.611	651.368	417.975	61.7417	115.673	393.846	306.77	272.554	291.307	164.177	352.925	57.2094	666.115	190.097	110.826	143.749	231.434	158.915	205.126	80.8839	82.9345	120.965	20.1871	2.57042	3.67528	46.1653	41.9659	33.7472	23.7624	34.9877	36.2287	44.4051	36.5273	43.5478	48.904	53.2958	40.4759	46.9571	6.39567	49.6978	68.6635	40.3008	54.5909	40.1225	34.337	50.8709
70	69.3085	145.008	256.063	622.257	423.651	73.2678	113.336	431.095	302.873	271.641	338.628	204.98	398.162	64.5739	682.42	203.474	104.348	156.615	235.378	194.428	208.868	83.2	73.1883	117.583	19.4433	2.08539	17.0004	42.289	45.2874	32.0465	25.1306	31.6534	34.6276	43.3777	26.7374	35.9931	50.5566	53.3934	42.0409	45.7814	5.07779	53.8004	68.2588	43.5632	59.0527	35.436	31.4294	47.6396
72	86.0451	162.467	252.261	637.957	450.279	61.9055	107.809	451.315	282.264	263.316	337.905	202.23	446.102	49.9111	678.299	209.541	133.704	151.883	253.041	188.517	219.795	80.6923	75.6963	119.042	20.9636	-0.50813	12.8756	46.2329	44.8785	28.7258	25.6873	35.7647	38.092	44.4192	32.2727	43.3481	53.2286	57.976	44.7051	50.4603	7.52032	53.5722	66.9649	41.1451	57.6462	39.2362	34.8971	49.5346
74	99.9282	145.539	255.975	653.001	429.916	79.4606	98.5448	458.598	332.629	271.865	343.038	260.307	412.75	74.5696	682.476	244.857	136.708	146.11	247.778	172.264	205.267	99.8912	67.4204	111.503	21.1226	-2.23494	10.9141	49.543	42.3276	30.7261	21.588	33.9953	42.6066	41.6419	31.9136	42.1713	53.4871	53.6133	39.7223	50.2061	15.822	46.5884	68.8267	39.2518	50.6429	32.603	33.8134	53.411
76	94.7284	161.193	258.641	652.949	467.825	78.372	86.5224	446.116	283.752	282.359	334.273	242.118	420.757	84.2583	674.233	205.134	166.972	147.203	251.484	138.874	225.86	90.2154	69.3612	127.818	20.707	-2.41798	13.0512	46.1251	51.3354	31.824	25.4827	35.4565	44.6747	40.8752	34.0917	43.785	53.5391	52.6549	45.0353	47.3224	7.21912	44.8326	71.2618	44.2934	52.4075	34.9468	33.148	50.1283
78	92.3516	151.733	258.563	615.932	459.808	75.0032	99.1181	437.2	276.022	267.094	300.485	255.249	388.92	72.957	699.198	204.183	149.48	158.211	251.321	186.103	229.395	88.1201	73.7105	142.479	17.7933	-0.02764	15.3773	50.6656	47.9911	31.4425	24.4384	36.0455	38.1664	36.9189	33.7921	47.1975	56.2911	55.0601	45.5045	50.2137	12.9192	53.3048	70.5471	41.0755	52.8169	38.8704	28.3842	51.3416
80	101.728	156.291	268.371	660.523	478.075	72.429	100.159	467.67	357.505	311.283	383.884	220.223	393.319	66.2743	773.588	193.947	150.769	158.731	272.846	111.352	211.528	94.8897	63.0971	101.691	14.1021	3.10594	17.0678	43.4731	43.8006	27.8826	25.6842	37.2201	35.2283	38.4763	29.971	43.4054	50.8929	50.823	46.2914	49.9594	10.7925	55.4265	66.9685	50.5265	51.1856	35.4429	33.8825	53.3557
82	97.1427	174.769	262.935	659.345	447.062	59.4051	102.89	480.521	336.164	292.567	351.195	225.56	381.885	75.5398	737.462	219.59	208.823	165.666	246.802	138.959	231.17	103.501	89.61	103.799	14.285	1.60812	19.4899	51.4447	53.1769	33.2507	23.1853	47.9485	44.7162	44.0161	33.4088	45.4446	48.6427	54.9515	46.164	52.096	14.8007	48.6855	68.4626	40.9925	54.8353	35.8267	31.0477	51.8933
84	104.489	162.261	263.005	687.384	506.898	86.8074	105.6	442.399	399.911	279.637	424.716	227.412	429.305	84.6842	763.571	231.56	147.975	169.584	254.333	123.855	245.471	125.041	70.0034	116.149	19.3155	3.32104	22.1044	47.6043	47.3689	30.843	25.131	40.651	47.6482	44.7892	33.0475	49.1482	49.6787	52.1882	45.6127	51.8536	4.44424	46.0234	68.4029	38.9859	48.9529	42.8706	37.2507	52.8576
86	104.464	182.562	278.436	662.159	505.021	80.399	106.956	482.053	358.089	318.128	396.662	241.48	426.187	77.5409	749.709	258.903	161.763	184.424	263.378	167.249	241.525	135.354	84.1336	141.478	17.875	3.43332	20.0803	47.6236	43.1155	33.1269	26.2067	46.034	37.6152	39.9651	25.2226	38.5461	51.1994	47.9562	43.4405	50.2932	10.7323	49.3015	70.347	37.5509	55.3833	34.875	41.2343	48.3795
88	108.078	172.927	267.27	661.588	451.567	62.1422	129.979	479.047	402.046	295.518	391.108	252.914	436.178	78.8588	694.976	230.744	160.79	168.568	263.269	161.46	246.056	121.345	91.7559	141.795	17.203	0.350119	20.3021	47.6504	45.7289	28.2264	27.6873	36.711	36.5371	42.7469	23.0363	40.7938	49.5923	49.8941	45.8025	52.5421	17.0304	47.6735	68.993	40.2753	57.1967	37.5028	31.2664	61.7914
90	137.607	182.737	277.642	700.71	462.602	82.5398	118.085	420.552	360.785	282.673	378.463	234.575	449.704	74.2013	776.497	236.217	170.249	177.538	266.392	151.34	236.141	116.722	87.6086	147.94	19.6755	3.04718	25.7675	47.9596	45.6718	35.0642	24.8896	46.204	37.4969	50.7857	30.0863	43.4299	50.92	49.3046	42.2376	48.2649	4.70384	51.9221	67.7957	39.8015	57.8754	37.8143	34.2044	51.3053
92	118.01	175.952	281.412	693.557	473.526	82.6185	128.599	468.692	371.515	284.697	368.553	233.328	432.485	61.5999	673.869	278.985	205.93	173.942	298.658	127.786	249.425	107.561	91.0574	117.285	15.7799	1.73216	25.644	45.3645	42.0966	34.3148	23.7148	43.3658	34.3558	45.2513	32.3373	45.7533	51.0181	55.9071	44.7858	48.5537	10.3684	47.0811	70.685	43.6647	59.3564	36.9083	32.974	46.0334
94	118.276	182.238	280.091	687.13	475.261	81.2706	107.767	501.201	403.287	266.038	345.892	234.996	463.8	64.3153	774.391	237.168	171.601	168.673	301.866	160.946	245.612	109.567	90.043	147.901	16.6756	2.56657	23.7968	45.5354	43.5403	34.0574	26.0797	48.9571	41.7739	45.483	37.4817	40.1878	49.7724	55.8042	48.3596	48.0272	7.68721	56.5265	71.1332	39.9005	61.5573	35.7346	33.755	54.0336
96	138.22	208.495	291.125	744.862	450.528	85.6954	115.504	473.394	382.655	293.687	373.045	254.214	481.291	80.4714	722.583	239.84	191.986	167.344	311.363	151.019	252.722	120.289	75.435	156.636	16.2597	2.23818	13.5949	46.2117	46.1763	30.7205	27.3223	37.6448	32.5976	44.733	33.4552	47.9857	51.2484	51.6672	52.1163	48.1059	11.3292	58.2453	70.8994	46.7288	57.8008	35.8916	35.1855	54.1525
98	128.036	190.291	305.043	727.323	500.527	67.1651	112.895	485.706	397.001	284.661	406.307	237.033	452.128	70.6982	800.337	261.304	135.953	173.397	330.38	141.28	273.032	116.456	93.1006	149.127	15.4518	-1.23068	17.7352	48.2346	44.5951	30.275	20.6416	43.9645	29.8469	42.5671	37.9249	37.4201	52.0051	52.693	48.336	44.2563	10.1032	51.6899	70.129	44.7868	55.3074	38.5984	31.545	52.515
100	137.767	178.929	265.343	756.681	486.58	77.7973	118.38	487.932	395.427	258.558	406.098	247.78	468.564	90.7811	809.785	216.672	152.239	167.43	321.252	208.283	254.88	125.895	84.4828	142.862	18.7226	2.7042	14.3082	49.0418	43.6681	33.5135	29.0847	50.6937	42.6112	45.4882	34.1215	44.4361	56.0384	51.4411	54.4084	49.1572	16.0156	58.01	71.0563	47.6919	58.5892	34.5824	36.2787	51.224
102	120.379	196.1	287.386	720.181	462.748	72.9032	131.637	450.955	421.227	285.139	406.268	275.577	449.548	72.6056	778.908	249.675	158.743	159.572	356.351	203.52	262.955	116.591	89.2405	135.645	12.346	-2.80245	18.688	47.0755	43.767	37.226	30.4566	44.5278	40.0726	44.6089	29.149	46.774	52.8621	54.1907	52.7777	49.7593	18.5455	53.7828	71.1523	48.3201	55.2618	35.8005	32.3374	56.0638
104	144.294	190.712	309.127	760.164	541.869	76.2295	125.392	476.226	395.627	287.03	395.424	289.136	453.44	75.9223	744.161	247.303	158.111	163.845	368.904	214.075	282.848	111.093	85.4598	142.425	15.1869	-2.10178	10.3061	47.5918	42.7054	35.8722	24.3652	43.4538	33.0301	44.2828	33.0223	44.0791	50.9475	57.6894	51.4545	48.0431	17.3527	55.9053	71.8737	45.9968	55.7088	33.4113	36.2539	54.7808
106	129.856	205.566	311.971	778.816	533.083	85.6329	127.105	497.461	411.894	288.932	450.25	283.627	429.354	78.5956	810.494	231.213	147.601	178.085	344.26	223.717	273.906	130.604	95.0215	140.681	16.4083	1.25123	19.713	49.9871	48.1783	30.7277	27.7882	42.2723	39.5928	40.1025	27.2416	46.3387	54.8496	56.8076	48.9104	48.8967	8.58101	56.3656	71.4226	45.0595	54.9727	36.8587	35.2161	53.307
108	137.246	199.724	321.327	759.018	550.128	84.8475	129.298	493.304	467.922	296.817	416.34	257.029	438.648	101.988	735.122	253.066	192.643	165.059	352.342	217.563	273.778	126.508	99.9667	144.772	17.1277	0.296462	16.4739	50.5262	44.9992	34.0189	26.8785	48.0551	37.5946	41.8494	33.1141	46.2872	48.5714	60.2997	50.9186	48.9003	13.131	51.4719	71.547	46.1547	61.8316	35.0737	33.8032	53.2465
110	121.672	205.334	320.976	747.862	534.301	73.5734	132.036	443.673	420.943	273.961	417.011	290.029	420.951	87.8588	935.203	243.282	200.659	177.057	345.387	254.109	279.199	97.1294	84.5926	149.466	13.2099	2.62558	15.6556	49.3587	50.9872	33.4981	26.8453	52.5436	40.7503	50.0336	31.145	48.5777	52.4794	52.8066	52.9475	51.2408	12.1832	53.9692	69.8294	47.1852	63.2782	39.2627	30.7333	52.9239
112	127.695	193.124	315.772	722.459	524.009	79.822	147.502	544.765	421.719	279.637	376.42	307.485	436.531	100.64	822.111	239.135	210.369	176.488	318.969	254.982	283.071	109.601	102.123	136.33	13.384	-1.27272	14.4904	49.3735	44.566	35.3361	27.708	57.1369	38.7508	42.5292	31.6613	48.4139	49.9593	63.9154	55.4327	52.6559	9.3327	51.4137	69.4454	49.6509	60.9056	40.2338	41.0692	53.8244
114	136.371	193.223	333.754	720.835	548.867	75.4563	144.675	532.835	433.907	284.41	391.803	241.473	438.228	101.715	853.556	235.94	194.961	179.489	311.733	205.956	288.324	122.434	87.6403	128.609	17.1309	0.328133	17.5521	49.8461	44.854	34.3766	28.3172	49.9921	43.6921	47.6908	38.5931	49.1495	58.1798	63.3187	52.9726	44.5617	15.3032	52.9814	71.5964	46.8641	62.3105	37.3282	32.8388	53.7825
116	126.902	188.49	337.829	717.694	497.164	65.7353	144.71	547.61	416.758	295.061	383.553	244.378	482.247	78.9095	838.417	235.742	245.097	192.496	348.218	170.308	275.538	147.009	83.3154	139.909	14.4975	-1.07856	17.8292	47.0257	53.4284	30.1776	31.2632	53.4768	35.052	43.1185	34.7956	47.5508	49.5067	56.8449	51.4756	50.9102	11.3648	51.8904	74.5376	54.627	56.0599	38.4919	35.6742	54.3735
118	145.807	205.579	342.411	720.373	538.268	73.8353	167.323	525.483	398.966	309.914	363.171	249.799	396.768	67.6333	780.972	216.879	243.178	189.017	376.612	209.306	299.403	132.908	100.76	134.522	18.281	0.095099	26.9256	45.123	45.7984	30.2222	28.8945	49.413	33.0142	42.67	32.4584	46.9034	55.0452	57.9353	55.0504	50.6754	15.3909	59.0583	73.1967	50.4891	55.2136	35.3289	35.923	56.2877
120	129.528	207.244	352.332	708.661	509.504	72.826	118.616	529.592	448.8	333.083	391.748	267.735	449.502	97.5031	834.302	232.868	239.692	201.732	364.34	252.18	304.781	138.43	90.6836	131.133	21.2827	2.92823	25.0622	52.5286	64.1624	30.8636	31.009	48.1394	42.0566	43.6023	33.5467	53.9792	57.2501	59.2677	57.1122	51.6782	12.1743	59.3184	70.6511	46.622	59.4215	36.4712	36.0629	52.7355
122	137.546	210.353	343.139	696.74	537.15	74.1918	127.707	483.992	421.153	304.355	362.162	264.841	435.48	86.4266	899.581	262.691	250.522	203.342	375.063	271.28	290.96	134.244	97.1484	121.309	16.9257	4.50071	13.4465	48.135	59.2106	32.28	30.8439	50.1433	43.2766	40.8525	33.343	49.1073	51.0248	56.5742	57.0461	52.3231	20.6827	52.6366	70.8589	43.8416	57.3274	38.3685	37.5316	54.0652
124	127.206	222.596	341.68	707.273	513.599	74.1148	135.838	550.909	473.129	342.042	409.179	274.545	446.683	105.029	791.321	261.696	250.011	186.066	394.954	260.736	285.646	161.794	124.802	151.494	17.1877	3.84792	18.9351	51.347	55.8836	31.5268	32.486	47.4653	40.8565	40.9614	32.309	48.1296	50.7983	56.4672	53.7355	48.3625	19.015	67.3875	70.1285	42.449	57.5503	40.3197	43.9335	57.1794
126	128.7	224.049	332.537	683.948	526.212	81.8459	140.512	508.337	476.25	309.985	438.061	277.089	458.414	116.702	758.481	212.436	252.315	208.52	340.976	222.44	270.346	133.528	112.536	136.705	17.8585	5.02288	17.891	53.3984	58.8864	29.8311	25.1715	44.0963	43.0773	44.4621	32.4023	50.702	52.5308	59.4181	55.804	53.8531	18.5436	56.5474	68.6411	52.2839	62.4053	44.365	41.7039	53.2788
128	133.537	227.754	347.602	683.895		73.3303	140.789	559.087	458.281	307.673	480.644	270.336	454.97	97.6526	801.471	252.787	295.576	202.835	363.918	268.849	269.295	130.078	121.386	151.187	16.7624	1.53633	18.1602	50.6874		29.1224	25.4938	51.1156	40.9231	40.6975	33.3769	46.011	52.0208	52.1212	57.507	52.8708	19.7429	61.7317	69.6376	43.9745	57.2729	38.0473	42.0263	51.139
130	129.12	209.515	347.626	687.356		96.1994	140.462	522.673	425.253	313.62	418.723	266.746	467.001	111.678	830.3	261.654	241.585	190.516	332.61	258.899	307.763	137.325	88.4456	139.991	17.209	5.48001	22.3173	45.5076		31.441	30.4032	47.9613	39.5065	43.441	34.9775	52.9475	50.7903	56.5354	55.504	49.3128	16.1133	58.8529	68.2201	41.0648	55.8778	44.8013	39.8318	53.6037
132	132.112	207.379	361.202	701.908		90.215	163.478	612.772	418.538	295.24	418.279	251.871	425.497	101.394	862.415	253.989	271.629	202.802	387.128	261.059	288.652	149.452	114.456	126.399	21.2394	4.58928	20.4044	51.3334		32.4702	29.2956	50.6185	44.3727	44.1179	33.8763	45.3382	54.1754	54.8761	53.6521	47.4975	15.5273	64.6263	72.8211	44.6711	64.5169	46.568	36.5215	50.585
134	140.27	219.664	364.114	708.37		76.2938	128.37	652.61	469.687	330.594	442.984	266.73	423.038	112.93	848.781	240.92	265.047	202.063	400.242	263.265	296.111	126.191	114.853	124.46	15.529	5.06891	18.4041	49.159		34.1845	27.2273	52.8137	41.4316	38.1322	35.5808	46.4672	51.3056	57.6563	52.6814	51.4071	11.1574	63.1706	70.4401	49.8111	60.2795	43.431	40.6896	52.8493
136	131.498	228.26	351.041	732.207		84.8183	137.168	585.506	453.121	316.783	469.112	265.907	407.989	123.833	728.469	260.206	285.435	216.702	403.894	249.635	296.033	133.474	114.54	136.54	14.5208	6.06169	26.5323	57.3466		32.4506	25.6765	47.8879	44.9778	40.2483	31.6582	41.4264	50.682	56.4601	59.2504	52.3086	23.4115	59.4362	71.133	49.0554	57.182	46.0329	34.0735	57.462
138	158.839	221.775	334.553	698.155		87.5143	141.574	589.3	438.133	317.898	477.738	265.326	435.119	121.623	813.244	243.852	277.448	208.74	376.991	282.76	283.965	153.427	101.794	121.177	18.4809	5.9956	14.1245	47.6006		33.1977	31.8673	40.517	40.6758	41.013	32.3929	49.1221	52.7922	54.4121	58.6184	52.3149	19.294	55.7992	69.1329	53.0816	59.9176	37.4133	34.0666	44.5804
140	138.481	213.417	374.5	654.448		85.3921	174.452	520.125	464.054	319.602	453.956	291.002	427.224	109.707	717.594	276.395	252.512	217.747	362.203	248.334	295.578	139.011	116.642	144.909	15.216	6.64417	18.8231	57.2429		34.2444	26.6847	55.0835	42.6699	43.5332	37.9351	45.0402	48.0899	55.3117	57.5322	51.7987	17.3074	63.6755	72.2857	50.8722	58.6796	37.327	39.0337	53.3157
142	144.353	223.333	340.061	690.138		86.6688	145.948	541.927	491.623	314.957	416.066	275.923	413.738	102.835	684.88	234.877	275.551	216.391	375.612	273.894	287.846	132.196	117.563	128.838	19.7864	4.00643	17.1302	52.1086		32.3272	28.057	52.6893	39.4675	43.416	36.4934	49.5081	53.3168	53.7242	55.5508	58.0122	18.7766	63.4073	67.6396	46.5943	57.5599	41.4187	32.651	53.275
144	149.046	210.935	366.856	727.258		99.2025	151.47	617.781	535.178	296.202	413.256	308.03	444.326	106.015	719.004	224.749	263.537	208.654	359.986	312.198	306.012	146.671	99.1831	136.701	24.4581	7.62603	18.8985	55.2027		36.7368	27.7941	53.0402	39.6401	40.1573	36.4498	49.7972	54.4608	52.4053	61.0438	51.768	21.8462	52.9987	73.3669	47.2886	61.9053	35.9321	35.7104	47.2696
146	162.091	207.565	382.316	725.434		67.4949	157.157	594.215	591.856	293.842	451.497	315.959	424.716	119.332	664.333	241.49	260.627	219.419	373.663	284.793	314.838	135.805	97.5108	134.404	14.8574	6.92615	13.6115	53.7497		31.6669	24.6907	49.0191	39.5479	44.8299	37.3189	49.5222	51.7397	56.1252	55.94	49.8606	20.1928	56.6829	71.4327	46.348	59.3887	35.3062	36.5508	55.1596
148	165.941	224.13	354.727	697.161		88.0387	166.465	602.499	551.791	330.707	444.674	341.944	391.297	109.039	740.81	242.721	262.637	221.545	367.311	319.696	314.37	145.154	105.621	143.094	15.8066	5.8033	15.8205	46.4643		31.9164	22.9084	48.2195	45.3785	42.7782	35.9554	44.3938	48.9605	47.568	64.5417	56.9637	23.7121	61.0709	67.6996	44.745	55.0068	38.6911	36.5086	53.3269
150	169.616	220.212	334.092	722.899		81.6928	148.915	602.918	536.788	326.291	422.987	302.119	413.621	101.461	693.075	248.797	253.669	215.459	393.539	280.377	302.039	164.834	114.898	153.119	13.1515	5.63505	20.7111	48.0763		32.3162	24.5724	56.147	42.7435	44.7599	32.1786	55.1729	50.0939	54.0453	52.6002	55.5981	21.4043	54.2991	71.513	45.8649	59.2725	34.0748	34.9394	53.8086
152	181.035	239.242	347.601	672.968		90.5319	162.549	589.051	559.784	331.342	487.021	305.346	456.32	117.915	587.817	221.34	277.495	210.894	350.62	228.176	317.298	133.06	99.6406	141.045	22.1273	3.28868	18.1811	45.5122		38.1212	29.3087	49.5013	42.1966	43.3824	38.6445	51.1862	54.4934	56.834	59.8517	55.5209	17.4728	71.7476	68.3214	50.5129	59.032	37.5723	35.9135	52.937
154	167.104	220.476	337.804	724.322		79.4994	155.053	582.934	589.418	302.592	425.757	294.028	416.668	95.6382	707.183	276.252	301.465	238.556	425.821	310.181	310.252	160.292	105.455	145.881	21.6039	3.1447	18.8266	53.4841		36.3574	27.391	50.2153	44.8399	44.8328	38.7679	43.0121	52.6809	53.525	55.1027	49.4865	27.4562	63.7313	71.6672	45.5105	56.0761	34.5686	38.2401	52.1881
156	178.005	199.472	359.217	714.01		74.6279	135.857	576.384	559.138	319.672	418.799	304.159	427.373	124.596	661.694	243.497	258.017	230.615	425.591	347.753	308.77	174.586	119.936	129.42	19.0718	2.2067	18.8595	46.1928		33.4635	24.2297	50.4328	47.1369	47.4783	32.653	46.4059	51.08	50.6402	54.6496	49.8502	22.9053	63.4269	68.7236	43.678	60.7079	40.8582	36.6316	48.1221
158	176.307	209.117	367.301	718.832		87.4941	163.679	643.058	562.791	311.576	423.763	294.32	497.426	90.8208	620.098	256.511	276.815	225.92	401.549	287.251	322.383	164.619	101.468	148.649	23.6572	4.43214	20.0619	49.8649		30.4437	27.8012	45.5616	49.4647	45.357	33.5272	50.9183	53.792	52.1103	58.9872	50.1439	24.1939	62.7989	69.3823	43.7611	59.5979	35.1539	36.4476	52.8769
160	164.684	239.522	366.97	721.048		98.1877	159.34	566.613	560.726	302.366	438.256	309.37	458.299	96.4356	702.005	286.109	261.784	233.917	383.952	269.022	290.818	148.826	116.497	138.089	22.3395	-1.16973	20.9392	49.7077		34.0466	23.6108	46.8951	47.067	42.2456	28.4729	49.3872	52.3719	57.8995	48.4549	50.9198	17.9696	58.296	73.0459	47.5412	54.807	38.2187	34.4826	53.7135
162	186.766	219.83	362.285	716.507		82.124	170.488	638.512	610.109	303.7	443.879	308.987	449.015	86.0117	681.553	262.629	279.749	224.745	425.038	267.018	312.611	155.752	117.687	137.467	24.9468	-3.2193	19.6485	50.9475		38.4375	26.6434	50.4257	52.3917	44.2391	32.9683	48.6861	51.1335	52.5555	54.7409	49.8605	21.9377	61.5685	72.6426	48.6657	57.1586	30.7887	39.0851	52.159
164	185.147	246	352.366	773.958		88.0499	140.376	606.425	579.006	328.051	483.46	308.44	455.349	105.061	691.98	267.341	286.188	223.842	397.536	269.393	300.992	137.424	112.883	149.329	19.4492	0.608374	17.5893	46.7851		36.5542	29.8837	46.42	47.9825	43.5606	33.8459	46.449	50.6951	55.4964	50.8358	49.493	20.6898	62.1702	72.4054	49.6551	59.1863	31.5042	36.8676	50.798
166	186.859	238.917	385.755	749.918		71.7067	154.962	643.486	561.915	302.539	499.987	339.257	502.336	81.4827	703.195	253.39	291.021	226.107	422.261	296.813	322.23	159.122	108.315	154.953	22.1532	-1.55626	12.2239	53.8835		35.5808	29.1625	46.5354	43.2134	43.4464	28.0664	48.3151	54.1505	50.7423	56.1368	51.0128	24.2414	55.8993	69.7549	48.6896	61.7042	39.8508	38.4379	53.4526
168	194.707	236.762	340.354	774.957		99.6719	152.047	612.878	549.9	299.753	494.035	307.998	457.571	80.2215	778.197	237.615	304.589	235.105	426.161	238.158	324.173	154.345	111.651	133.171	22.6124	0.347462	17.7591	49.7815		33.7909	26.0578	48.7728	51.5263	42.6486	36.051	49.7018	56.0681	58.3177	51.3764	49.3064	20.9904	60.4192	72.9333	45.6192	59	34.7182	36.5629	53.3122
170	204.721	246.273	374.543	733.194		88.122	166.174	616.17	627.052	349.887	539.426	332.668	490.131	99.8867	610.24	246.044	325.965	215.785	446.327	269.687	295.077	138.859	130.969	123.338	19.7291	-1.78719	13.1221	52.2726		37.121	30.3621	46.9353	48.9756	46.1897	36.2465	53.6973	56.9914	56.6417	52.7019	54.3108	18.6985	59.1746	69.6572	45.5577	63.512	35.0001	36.423	47.383
172	192.373	239.263	368.623	723.805		87.7655	188.203	637.797	574.201	300.166	446.706	324.583	459.524	93.5024	703.911	287.507	274.516	236.935	377.826	256.142	308.072	155.216	122.25	110.847	21.496	0.346776	19.3299	52.5504		34.8377	28.2664	52.1093	41.8484	46.7427	34.2952	44.5906	51.6839	58.7336	55.6253	52.4996	21.5832	75.1302	68.7068	49.2927	61.7834	30.7748	33.6332	47.1337
174	198.99	247.543	362.156	735.784		89.9711	150.269	589.186	675.286	302.931	468.581	318.517	426	95.1689	732.441	255.961	340.332	222.935	425.252	244.419	316.308	130.777	106.466	98.3324	23.1322	-2.33233	24.1775	57.9683		33.4689	26.8069	59.7981	44.8119	47.071	36.74	49.2671	49.9679	52.1537	48.0288	52.2376	27.1224	64.4328	69.2991	46.4409	65.7062	31.8183	42.8408	57.2723
176	193.984	259.759	369.476	795.605		94.827	166.595	620.751	656.818	324.39	544.852	341.987	443.916	96.9333	638.807	287.513	293.822	223.291	429.92	269.624	326.757	145.541	112.781	115.539	27.5368	0.308998	25.5214	58.8529		36.6693	25.8971	51.1004	40.9145	46.9677	33.8316	48.8145	60.4701	52.0681	51.0191	58.2148	16.3709	64.581	69.4068	45.2524	61.83	32.38	35.1839	55.7893
178	208.263	236.335	366.095	761.283		89.3153	156.423	648.457	662.632	317.542	535.777	332.347	462.332	98.3691	679.017	263.6	291.015	232.498	416.701	245.214	331.996	158.042	115.868	103.702	24.7891	-1.3634	19.6544	54.9754		36.6953	23.8928	53.2859	38.8535	49.8636	34.9912	52.7405	53.7306	55.3181	50.6181	47.9421	16.671	68.612	68.9484	51.364	57.0172	34.0763	42.8298	58.1764
180	205.621	228.213	367.297	797.777		95.0663	149.202	672.172	637.656	302.824	491.839	357.382	472.369	102.04	675.328	257.4	313.705	212.22	435.747	291.274	354.553	140.93	114.591	140.19	22.8717	-3.27377	26.094	55.1827		34.7786	28.6339	57.4174	51.1529	46.4754	38.5428	48.6114	50.3719	50.2784	50.8296	50.657	17.085	64.2847	68.1954	51.0503	58.1452	31.3797	34.8017	55.7741
182	202.877	242.814	384.545	774.159		89.5989	137.072	675.04	659.437	319.472	508.811	365.99	443.816	95.4783	647.043	261.185	314.426	225.848	447.72	245.024	332.834	158.671	121.865	127.082	23.8036	1.5095	17.0363	52.6234		32.7848	21.5898	55.4612	54.181	46.6339	35.2238	45.6295	52.7737	52.2529	55.6653	56.3038	17.0649	60.665	70.1741	49.2261	60.4885	33.4856	40.6744	55.4615
184	198.849	233.929	359.808	784.464		102.002	143.069	639.853	653.011	333.297	484.654	344.866	457.896	89.8982	692.437	274.905	304.897	228.518	457.438	271.752	341.632	175.759	113.771	126.511	24.1114	3.96773	18.0437	49.2445		35.3119	24.999	53.0312	51.8338	45.6736	33.337	56.5394	53.0641	52.0415	53.1967	55.9982	15.3404	64.4045	70.7725	44.1994	63.4503	30.391	34.8086	57.1242
186	188.277	252.505	373.495	736.36		95.4925	148.602	648.102	639.665	326.033	477.872	331.14	431.373	110.138	713.937	258.852	320.055	226.328	462.174	281.223	315.608	187.653	97.8859	134.574	24.1744	6.68461	35.7043	54.3118		36.3341	23.6437	57.4242	60.7355	44.0446	36.8837	50.3501	51.9682	55.0329	49.4124	47.9425	16.5585	55.6605	71.101	44.0057	63.1472	31.5425	44.0546	52.6179
188	198.025	240.723	350.248	751.79		86.5649	144.21	641.91	704.591	332.144	488.831	349.86	408.904	102.633	694.55	266.474	325.838	223.459	452.216	302.054	331.916	151.43	111.768	133.798	23.4911	3.13613	26.8708	52.9455		34.7658	25.7784	58.5652	59.2913	46.9006	35.5519	49.8295	51.7977	55.9893	52.7305	50.6529	14.7688	58.2638	71.8988	42.3477	58.0283	32.4916	34.1355	59.2966
190	182.908	247.702	360.399	732.745		97.3155	176.378	657.037	670.821	306.835	491.151	356.197	477.965	106.739	754.083	264.687	338.9	222.901	454.777	333.247	351.707	178.936	126.506	127.305	28.108	3.05222	27.3331	49.4074		34.5951	25.3991	59.2198	63.7558	51.3289	41.9065	52.5894	55.2617	55.4993	55.4334	56.1579	21.2407	57.442	72.0199	45.3311	63.7471	33.4451	37.3894	54.5937
192	193.318	242.45	376.735	739.557		93.7059	163.922	615.661	657.879	312.901	494.301	326.302	460.945	127.839	709.712	276.485	312.019	234.899	471.729	325.109	332.818	174.013	108.329	143.13	24.3192	1.77719	22.9431	50.1043		34.7777	24.5679	59.3741	58.5829	48.0721	39.4227	48.656	53.5067	53.4634	58.1337	50.191	20.3593	59.5271	70.8688	44.9931	58.1285	32.0056	34.6554	54.8293

## Sheet: Fig. 5J
	Depolymerization	Regrowth
Control	93.5	6.5
CSPP-L	3.57	96.4
