# Supplementary material for: CSPP1 stabilizes growing microtubule ends and damaged lattices from the luminal side
Source: J Cell Biol. 2023 Feb 8;222(4):e202208062. doi: 10.1083/jcb.202208062 (PMC9948759; doi:10.1083/jcb.202208062)
Supplement: Data S6 — shows numerical data of plots in Fig. 6. [file JCB_202208062_DataS6.xlsx]

## Sheet: Fig. 6B
5 nM CSPP-L FL	20 nM CSPP-L FL	5 nM CSPP-L FL+40 uM taxol	20 nM CSPP-L FL+40 uM taxol
0.895157	0.324986	0.198043	0.230875
0.352574	0.252133	0.145037	0.137865
0.637952	0.0975509	0.132933	0.268437
0.766085	0.112686	0.158914	0.334961
0.603519	0.114681	0.149315	0.389584
1.37346	0.586131	0.122811	0.283641
0.532253	0.244359	0.167992	0.379059
2.01507	0.224133	0.134811	0.427146
1.77091	0.276417	0.149419	0.430517
1.07807	0.385388	0.141071	0.264584
1.63192	0.178178	0.151193	0.227917
1.05762	0.524353	0.199608	0.374587
1.12377	0.245666	0.154114	0.272909
0.843716	0.685058	0.151819	0.389034
0.813978	1.56295	0.153175	0.242639
1.95559	0.802215	0.14848	0.226679
0.339636	1.21196	0.179574	0.148253
0.2643	1.16807	0.16194	0.179692
0.982283	0.658709	0.150671	0.233008
0.842881	0.892405	0.157453	0.303453
0.873454	1.46086	0.174461	0.209824
1.67032	0.90128	0.231119	0.637658
0.927608	1.46423	0.186148	0.49773
2.7654	0.355875	0.18886	0.228674
1.42251	0.537562	0.162357	0.268093
0.734052	0.597413	0.178426	0.241951
0.591102	0.370322	0.143054	0.180586
1.12419	0.977573	0.166844	0.379265
0.265239	1.23714	0.1874	0.311915
0.766607	0.105875	0.20013	0.333035
0.404224	1.64839	0.254075	0.261764
0.18886	0.113718	0.245623	0.191524
0.773389	0.180999	0.243119	0.203013
0.432292	0.169373	0.283812	0.162493
0.733113	0.974615	0.209729	0.10216
0.659238	0.215121	0.256892	0.217254
0.359774	0.51768	0.165383	0.03653
0.640456	0.678453	0.18813	0.0820033
1.25316	0.249037	0.135854	0.09418
0.855402	0.613855	0.117281	0.350922
0.342036	0.581109	0.332541	0.20604
0.286421	0.440561	0.393894	0.0825537
0.67155	0.812122	0.214216	0.061984
0.93512	0.543822	0.456708	0.148734
0.952441	0.652518	0.275152	0.40582
0.462656	0.618671	0.271083	0.485416
0.214111	0.685608	0.271396	0.537562
0.791336	0.136214	0.551869	0.282471
1.4367	0.193244	0.224441	0.408778
0.964232	0.162493	0.135437	0.403412
1.87817	0.157471	0.126359	0.283434
0.388573	0.366538	0.077005	0.405545
3.17734	0.772152	0.0981866	0.533847
0.711201	0.471932	0.128655	0.724064
1.00106	0.485072	0.14055	0.253233
1.53593	1.53598	0.493541	0.408228
2.65813	2.20349	0.457856	0.473101
1.39569	1.03226	0.936998	0.333517
0.705775	1.87892	0.753564	0.364887
0.8962	1.25557	0.200651	0.105531
1.4921	0.526073	0.212442	0.0880572
1.13848	0.607457	0.324193	0.44579
1.08548	2.86681	0.142741	0.0829664
0.483316	1.32017	0.239362	0.0661805
0.635239	3.41339	0.438135	0.108833
0.928025	2.12108	0.280473	0.123349
3.35859	0.791483	0.5454	0.301871
0.966214	2.13518	1.03341	0.276142
1.59342	0.702944	0.739582	0.317212
2.66272	1.01053	0.476429	0.261901
1.47489	0.575537	1.08183	0.220418
2.136	0.467598	0.836203	0.372661
1.36439	1.12603	0.387529	0.395914
1.61418	0.859796	0.271813	0.442419
1.88245	0.800771	0.161627	0.845625
3.14896	1.16875	0.26117	0.59301
2.16261	2.61468	0.386694	0.929417
1.52935	3.57856	0.457439	0.675908
0.890879	0.7791	0.250527	0.888346
0.29936	0.95549	0.293725	0.584342
0.827752	2.13594	0.488742	0.908572
0.598197	0.906508	0.340366	0.330215
0.53194	0.553591	0.360817	0.555793
0.228511	0.658021	0.740521	0.481769
0.282769	0.435952		0.860622
0.571486	2.25949		0.448129
0.493959	1.30889		0.441318
0.422171	2.42983		0.381192
0.590476	1.05029		0.283985
0.623135	0.824436		0.545061
0.346105	0.701775		0.841428
1.03404	1.58331		0.858696
0.492289	1.94662		0.461131
0.414763	1.46519		0.208104
0.690332	1.06315		0.144882
0.541539	4.79031		0.120735
0.316889	1.67274		0.57705
1.7731	2.38277		0.248143
0.424571	1.73645		0.567969
0.395877	1.87631		0.393231
0.474342	2.3071		0.959136
0.353305	1.86289		0.627752
	0.515754		0.508599
	1.65506		0.47434
	1.65912		0.388415
	0.203151		0.354499
	0.480462		0.454939
	0.210305		0.348583
			0.133531
			0.0820033
			0.0802146
			0.150316
			0.123005
			0.33276

## Sheet: Fig. 6C
Control	40 uM Taxol control	2 uM tubulin control	5 uM tubulin control	5 nM CSPP-L control	20 nM CSPP-L control	5 nM CSPP-L control+40 uM taxol	20 nM CSPP-L control+40 uM taxol	5 nM CSPP-L control+2 uM tubulin	20 nM CSPP-L control+2 uM tubulin	5 nM CSPP-L control+5 uM tubulin	20 nM CSPP-L control+5 uM tubulin
12.0879	90.2439	76.6423	32.4324	41.5094	0	29.8013	76.9231	37.3333	68.8312	98.7013	89.8601
55.3846	96.5347	38.806	11.9048	7.14286	21.7949	87.013	95.3846	55.8442	78.2101	96.8992	95.092
4.25532	100	37.6812	35.514	0	0	80.7692	74.6032	58.8652	70.2128	83.6066	98.0583
16.6667	99.5575	45.3333	86.6279	0	61.2245	87.7076	91.7526	74.3363	74.4	95.9732	94.1799
12.3077	100	44.8276	71.9298	0	15.6863	66.6667	83.6066	33.0579	89.3983	97.3684	97.0803
1.04167	100	45.7944	60.4938	9	8.95522	90.9524	93.1298	74.5223	90.9548	90.2439	95.8763
25.4098	100	68.0723	41.5584	0	1.08696	88.5714	78.2178	23.6364	85.5263	95.7143	91.0345
32.3944	100	70.6977	39.7661	0	23.8095	60	90.0383	97.1253	78.6517	93.2203	91.5751
4.28571	100	71.0526	80.8511	0	9.375	84.4776	89.726	42.0765	100	98.8636	98.8636
4.22535	100	69.4915	64.6778	2.22222	47.9821	78.3784	87.8049	59.1716	92.3977	87.0968	99.061
12.766	100	51.6854	34.8214	0	34.2593	82.2581	75.641	6.66667	84.8	91.7355	100
4.08163	100	41.2121	27.0833	13.0841	9.90099	92.6108	82.1429	6.55738	94.0594	82.6087	100
1.07527	100	60.0467	44.8203	0	64.8256	81.1321	95.6522	81.0526	93.2401	98.3673	100
33.6	96.2025	55.1402	58.7209	2.68199	2.15054	85.4701	83.4783	66.6667	97.973	96.6667	97.561
27.0161	98.4615	53.1707	19.6078	11.1111	0	89.4389	94.5946	32.0513	95.7143	93.9286	98.4127
0	87.3832	65.3061	44.2308	0	14.1732	95.0311	98.4177	56.4935	90.6077	98.1818	97.7778
0	99.5272	57.5581	38.5417	3.29949	53.125	88.5246	98.0583	76.1194	87.8788	85.2113	92.511
0	98.0695	43	38.5093	1.90476	54.4554	27.907	80.597	64.1256	82.8704	97.2973	100
5.94059	93.4426	51.4019	35.2113	0	37.7483	68.2927	91.1765	56.4103	72.4942	99.3528	99.3976
8.89571	87.9121	50.6329	29.8246	1.49254	0	77.7778	98.8189	17.6471	98.5714	100	100
9.62963	42.8571	69.8182	33.8462	8.49057	12.9771	82.5688	98.1308	42.268	95.4887	99.1228	93.1034
0	66.6667	93.75	41.5385	0	0	88	91.6667	68.1034	94.9309	97.5	100
0	88.2353	69.3333	8.10811	0	0	88.2629	100	59.7561	93.578	84.252	99.187
0	100	75.641	7.9096	29.6296	0	84.507	95.0617	23.6842	92.5651	93.6709	100
0	100	52.3077	30.8642	2.06186	0	87.4074	98.5507	35.9375	99.422	91.5254	94.7977
6.10687	100	58.4615	59.7222	0	20.4545	70.1031	97.3799	72.8477	99.5984	72.8814	95.4545
0	100	81.4815	53.2751	4.38247	34.2857	80.8824	83.5443	88.2609	99.2	87.0748	65.4762
2.96296	100	2.9703	41.5584	4.7619	44.4444	114.607	92.7007	90.7692	97.8261	68.6567	95.3704
0	100	17.2414	88.5714	25.3659	22.2857	108.421	72	69.863	96	78.5047	89.3204
0	98.8235	48.2143	53.0435	10.4348	51.3812	93.617	78.5714	97.973	98.3333	94.0828	93.3824
0	100	28.4211	60.6218	61.2069	0	97.1963	85.4167	71.4286	93.0693	94.4444	100
5.10204	99.0099	0	71.0425	33.1967	41.1594	96.5986	91.8919	95.8763	100	91.5789	94.1176
20.6667	100	56.6265	34.4828	3.30579	24.6377	92.1053	96.3855	100	100	94.4954	89.7849
5.8296	98.1982	77.9528	32	6.45161	4.44444	75	95	99.2958	98.5222	95.6044	100
3.73832	98.8506	60.8187	18.3099	21.2264	59.2357	94.382	91.5254	96.9152	92.2269	93.3333	100
0	92.4242	8.95522	25.7576	28.8557	34.8315	86	85.7143	100	82.8402	95.7143	96.9697
0	88.4058	65.6325	8.76494	0	32.4324	77.2277	50	90.411	98.8372	92.5373	100
34.555	95.4128	76.7176	30.5556	0	0	85.1852	25.1412	99.2593	97.8261	94.7368	99.5614
0	82.4074	0	25.1969	0	44.3787	86.6667	89.3983	91.954	98.913	96.9697	98.5714
0	91.9192	0	19.8895	0	54.1667	90.0901	65.9091	89.4366	98.3146	100	99.1935
15.2632	73.2759	0	20.9677	0	35.4839	65.1515	94.1176	98.6111	95.3333	98.8235	95.7895
0	100	0	48.1586	0	2.85714	58	74.3243	99.1489	97.2527	100	98.6111
0	94.8864	0	44.7368	0	37.1212	39.5833	83.4043	98.324	96.6912	100	98.4127
0	89.1089	0	23.1884	0	0	75.8242	89.8305	100	79.1139	98.5075	100
0	95.5056	19.8157	42.2018	22.381	59.0551	82.1429	94.4444	98.5714	97.3214	98.4848	96.0894
5.18519	91.9643	0	11.9403	0	0	25.641	92.1788	97.2222	96.8685	98.4127	100
0	83.3333	0	34.2857	0	4.54545	54.0541	77.2727	98.8806	95.5801	98.3607	97.3684
0	90.6977	0	54.7619	0	43.9791	38	98.9583	99.5935	98.9583	100	92.6641
0	93.4211	0	60.6061	0	5.06329	44.2308	91.2281	96.2162	93.9024	100	90.6593
0	90.7216	0	37.3984	0	2.75229	70.8333	87.4016	92.9293	98.6301	100	98.806
4.41176	94.8718	3.26797	31.5152	4.90196	33.526	81.6092	87.069	92.6752	98.7879	100	99.0769
0	97.037	1.83486	59.7633	0	39.1608	53.012	70.5882	98.5981	98.2143	100	100
10.2941	91.1392	2.63158	62.4454	13.0045	96.8153	70.9402	87.5	97.4138	97.4026	100	92.2481
3.37079	92.7757	2.0979	47.5983	9.69977	95.0495	86.5263	79.7619	85.7143	96.0961	99.5227	90.5109
13.3333	97.8102	0.877193	38.75	0	83.4559	71.0027	91.7241	93.3333	95.1923	83.7438	100
0	97.4359	0	14.4928	8.97436	85.1163	89.4737	86.8421	100	99.3197	98.9583	97.992
0	92.9412	2.91262	38.4615	24.4898	74.1573	85.0299	99.4118	94.359	88.2353	98.7421	95.2055
17.6724	95.4693	4	57.047	0	57.2327	79.4118	75.5556	98.9583	98.6607	100	98.8095
3.68421	90.5882	42.4893	68.8172	8	87.0833	81.7708	91.4573	94.0639	94.1003	100	98.4791
24.9071	92.1053	0	51.3636	0	33.8235	67.2131	70.1031	97.8495	90.7801	98.7903	99.1453
0	87.037	0	31.4286	19.7674	48.1481	68.8525	85.5072	78.3069	89.6321	96.7347	100
28.3505	73.743	0	18.6957	0	88.9706	81.4241	74.537	95.3668	93.2886	99.3711	100
19.3277	84.6154	21.2851	22.2222	2.94118	54.878	78.9683	87.5536	90.1408	63.8889	100	97.3094
26.3158	99.1561	0	30.0926	0	60.1351	57.3034	75.2941	96.087	100	97.7358	95.3488
13.4752	94.9153	0	0	0	63.2588	46.7033	86.9048	98.3193	92.8571	99.095	100
26.4249	94.9153	0	14.4928	0	51.6908	62.6667	82.7957	95.2941	98.4043	97.5155	100
13.2231	97.0414	0	12.2222	0	45.0704	23.75	60.1562	94.1748	97.2973	98.3146	98.1308
10.5263	100	0	36.8852	0	0	82.2222	73.0205	97.6109	98.0392	94.5055	100
3.92157	98.5294	4.18118	11.6883	0	21.4634	91.3793	90.4225	97.619	99.6491	100	100
42.246	100	0	11.2782	2.45399	60.5263	76.1905	91.129	98.9691	94.2197	100	100
31.8182	100	0	0	24.6324	37.931	64.5161	83.4437	98.0263	91.1111	98.2143	100
41.954	100	0	0	23.3871	14.2857	95	89.9371	100	97.6303	98.1481	100
6	99.2701	0	8.75	11.0429	44.2623	82.5503	60.2041	100	98.8571	96.5517	100
0	100	0	3.57143	0	1.7094	60	69.2857	98.5714	95	100	100
0	100	13.369	9.25926	0	0.746269	77.686	84	100	99.2771	97.2222	100
0	100	0	27.3885	0	16.5138	85.906	82.3789	98.5507	93.7799	100	100
0	100	2.63158	23.494	8.13008	47.1774	88.125	78.5124	99.1837	97.6923	97.4138	100
0	100	0	16.6667	0	7.76699	62.5	92.7586	93.5065	94.0928	96.2963	99.6183
0	100	28.7625	4.96454	29.5699	0	65	81.5498	87.5	100	79.6053	100
0	100	0	0	1.81818	0	73.7705	81.25	98.4615	98.9011	99.3711	96.6565
0	100	0	1.63934	11.6935	21.8487	88.3598	92.3913	98.9247	100	95.0276	100
0	100	0	13.1707	20.3922	0	70.2128	90.404	94.697	98.7805	100	98.7578
0	100	0	25.3846	1.20482	0	80.4688	95.4545	91.9355	92.1348	100	100
0	100	0	37	0	3.92157	76.9231	80.7453	100	98.6755	100	99.2647
0	100	0	0	6.96203	19.917		90.0369	94.0397	99.2063	100	99.6904
0	100	0	0	0	19.6078		75.1515	97.8814	100	98.9362	100
8.69565	100	0	0	0	11.2903		73.125	100	99.4624	99.1667	99.3789
0	100	0	0	61.658	32.0755		78.2051	100	100	100	100
25.6757	100	0	19.4444	9.84848	19.5652		62.5641	98.4848	100	100	98.6175
1.88679	100	0	8.10811	3.93701	29.2683		82.0122	100	98.7654	100	100
0	100	0	13.7615	11	22.8137		52.6531	97.7778	99.2188	99.5614	100
4.28571	100	0	3.38983	1.85185	12.6126		77.6	98.9583	95.8042	100	98.7395
0	100	0	0	5.03597	49.0272		54.0541	90.7895	100	99.3711	99.5169
0	99.0196	0	5.96026	5.49451	18.8976		53.4351	100	100	100	100
0.492611	100	0	11.245	3.84615	69.2841		79.2683	95	100	100	100
	100	0	11.5942	7.69231	28.9855		76.9841	100	98.4127	100	100
	100	0	7.63359	10.2941	34.2697		95.7831	99.7409	99.3569	100	100
	96.0526	0	16.4557	9.00901	78.8618		68.75	97.5275	94.2149	95.858	88.1356
	91.4894	20.4082	13.6364	29.0076	68.2243		70.2128	100	100	100	100
		12.6761	67.1329	5.35714	65.625		83.4146	100	100	100	100
		0	10.1852	22.2222	83.1858		96.3504	100	98.4848	98.9637	100
		39.5349	14.0845	59.854	77.7385		90.6667	100	98.9474	100	98.1928
		0	37.1134	56.4738	82.8326		95.6835	100	96.6292	100	100
		3.125	38.2353	30.1724	88.8889		91.1628	98.5294	100	98.6486	100
		0	51.3889	45.5635	85.4749		88.8889	100	100	99.2537	98.8889
		5.88235	79.476	14.5631	91.7874		96.3801	100	93.1174	98.7179	100
		0	35.8491	0	89.4958		94.2623	100	98.801		86.7257
		1.33333	54.7009	27.027	52.3364		100	99.5671	99.3103		99.5215
		4.10959	39.6226	23.4286	57.7039		97.7049	100	99.1525		93.985
		0	41.7476	0	80.3977		100	100	87.1486		100
		0	50.4202	14.359			86.0465	99.3789	100		100
		0	30	0			85.8974	98.9796	100		100
		0	43.75	0			84.8485	100			99.6678
		0	67.8191	26.4045			92.5197	100			100
		0	73.5772	56.2753			62.1891	100			100
			19.8198	30.8081			55.2381	99.41			100
			5.74713	5.55556			65.3846	94.012			99.3789
			0	32.9154			71.5686	99.0099			99.1304
			33.6066	27.0073			80	96.6667			99.4565
			35.7143	17.7778			85.443	96.6825			100
			61					100			100
			53.4351					98.6364			100
								100			100
								100			100
											100
											100
											100
											100

## Sheet: Fig. 6D
Tubulin (µM)	0 nM CSPP-L		5 nM CSPP-L
2	0	0	0	2.7
5	14.29	15	75	83.3
15	100	100	100	100

## Sheet: Fig. 6F
Normalized
5 uM tubulin	15 uM tubulin
0.876213	0.337302
1.22356	0.203079
1.23941	0.0527211
0.959162	0.103028
2.11453	0.20463
0.961274	0.228945
0.838193	0.213237
0.928151	0.184159
0.326221	0.130126
1.4562	0.147723
0.801606	0.230334
1.53093	0.251773
1.20284	0.471554
0.982964	0.284215
1.58511	0.180661
1.79435	0.438489
0.936112	0.208824
0.877375	0.263871
1.23529	0.254199
1.0619	0.228776
0.609817	0.294195
0.703794	0.259233
0.440807	0.134902
0.822789	0.224144
0.975243	0.235024
0.714933	0.461481
1.30114	0.619303
1.17605	0.212731
1.48921	0.182404
0.395512	0.219733
0.7	0.156539
0.611272	0.16442
0.948727	0.554707
1.03926	0.312911
0.416907	0.268974
0.592039	0.336466
0.808719	0.31011
0.944129	0.206713
0.622015	0.355051
0.736923	0.148977
1.09909	0.273232
0.537541	0.346926
1.21867	0.204662
0.816328	0.269145
0.743855	0.459104
1.22039	0.360018
0.714671	0.320284
1.09762	0.155603
1.56484	0.340551
1.13885	0.533637
1.01112	0.19503
1.36859	0.175935
1.21312	0.200184
1.22164	0.120917
1.48222	0.128448
1.04395	0.533637
1.62541	0.533024
1.03835	0.419594
1.60305	0.274532
1.24182	0.372434
1.4482	0.277246
0.754084	0.272361
1.12913	0.400478
1.35868	0.176037
1.13821	0.153634
1.26102	0.0855335
1.42125	0.166577
0.680534	0.156764
1.13629	0.295963
0.698651	0.280652
0.615428	0.180476
0.654941	0.291749
0.5516	0.182005
0.711863	0.557864
1.06332	0.151691
1.03196	0.202479
1.07483	0.432041
0.918804	0.259449
1.30581	0.182019
0.899445	0.246443
1.57344	0.169999
0.644977	0.106343
1.20715	0.178895
1.61704	0.169484
0.738923	0.335247
0.860771	0.103648
1.07416	0.257457
1.06935	0.19496
0.560809	0.0885509
1.10842	0.220303
1.24897	0.229923
0.816885	0.134564
0.757661	0.337089
0.732855	0.237192
1.38463	0.137656
1.32354	0.168784
0.949266	0.115552
0.498786	0.281756
0.353692	0.244708
0.550623	0.188854
1.09612	0.0873759
0.561184	0.248403
0.87108	0.111912
0.70835	0.187835
0.855498
0.471866
0.562662
0.391858
0.672249
0.961757

## Sheet: Fig. 6H
+ tx	- tx
16.7	0
0	5
0	10.5
0	2.9
0	7.1
41.7
21.4	8.7
37.5	12
54.5	5.1
100	6.1
25	2.2
30	11.1
25	4.8
12.5	13
22.2
10	20
18.2	10
33.3
40
36.4

## Sheet: Fig. 6J
-	CSPP	VBL	CSPP + VBL
0	0.2	0.8	0.6
0.7	0.2	0	0.3
0	0	1.1	0.3
	0.4	0.9	0.4
0	0.2	0	0.4
0	0.1	1.9	0.6
	0.2	0	0.4
0	0.1	1.2	0.4
0.7	0.3	0.9	0
0		0	0.8
0	0.1	1.5	0.7
0	0	0	0.5
0	0.2	0.6
0	0.2	0.7	0
0	0	0	0.3
0	0.3	0	0.2
0.9	0.1	0.8	0.4
0			0.2
		3.1	0
		4.1
0		1.5	0
0		1.3	0.5
		1.3	0.3
			0.4
0		1	0.4
0		0	0
0		0.7	0.3
2.2			0.5
0			0.2
0			0
0			0.3
			0.3
0			0.3
0			0.5
			0
0			0.2
1.4			0.4
0			0.2
1.4			0
0.9
2.5
0.8
0
0
1.4
0
1.5
0.5
0.6
2.1
0.9
0.3
0.9
0
0
0
0.3
0.2
0.4
0.2
0.4
0.4
0.4
0
0
0
0.2
0.2
0.5

## Sheet: Fig. 6M
+CSPP -VBL MIP	+CSPP -VBL empty	+CSPP +VBL MIP	+CSPP +VBL empty	-CSPP -VBL	-CSPP + VBL
5.20553	14.9428	5.2525	110.919	5.96096	10.3377
4.27849	7.73563	5.88228	5.17397	3.70811	5.63418
8.33163	32.881	4.53318	8.05418	4.09705	11.471
3.81533	14.5193	5.40664	141.089	4.36117	5.78098
22.456		7.82517	40.1557	3.71008	6.49737
	3.32942	11.0768	6.01366	6.50167	5.65474
2.80828	4.88991	4.71301	87.2836	4.56352	7.78994
6.84969	5.15855	3.58119	5.40077	7.13699	238.959
6.69261	12.2094	18.1995		13.7458	96.2729
4.55887	10.9689	3.04904	10.9806	13.7458	37.2931
12.136	12.7077	20.8617	17.1433	4.62528
5.02937	43.9967	4.57209		3.63584
6.60894	24.978	6.05917		10.9404
6.32121	12.1037	5.51821		4.10888
8.73093	9.70642	5.23636
4.01278	9.07885
10.5101		10.6687		83.6026
3.08353		4.64182		10.0822
4.82458		7.47359		105.587
		5.92191		10.8779
		3.85277		6.03715
		12.6916		122.974
		15.9594		17.1617
		7.32752		9.07371
		4.1126
		21.0878		8.15988
		12.9243		16.0937
		8.05785		8.96361
		5.91531		7.9962
		5.86613		3.9614
		7.80242		5.1336
		12.5786		38.0953
		8.47476		10.1916
		7.98812		4.98973
		15.2393		6.18028
		7.43542		6.18615
		5.65033		6.43645
		17.8766		19.5574
		5.3193		18.9702
		5.92852		8.96801
		10.4624		7.23137
		20.2995		10.7626
		9.5053		10.53
		8.01895		5.30095
		9.06784		6.62949
		4.92294		13.6862
		5.65987		4.88697
		10.163		4.08911
		11.424		5.73181
		19.8635		11.0724
		4.02452
		10.2187		64.0422
		5.61363		12.7342
		5.03891		5.10277
		5.38683		5.86172
				12.616
				64.0232
				40.1315
				57.4575
				4.79082
				5.23489
				35.9374
				4.01131
				48.0579
				5.40077
				6.49663
				4.90018
				4.79963
				9.63889
				8.53936
				10.9968
				9.14344
				5.25397
				5.55271
				77.2021
				42.2505
				3.23033
				5.4338
				3.79992
				9.84441
				7.42588
				4.12875
				16.7029
