# Supplementary material for: CSPP1 stabilizes growing microtubule ends and damaged lattices from the luminal side
Source: J Cell Biol. 2023 Feb 8;222(4):e202208062. doi: 10.1083/jcb.202208062 (PMC9948759; doi:10.1083/jcb.202208062)
Supplement: Data S7 — shows numerical data of plots in Figs. S1, S2, S3, and S4. [file JCB_202208062_DataS7.xlsx]

## Sheet: Fig. S1B
MS data filtered for #PSMs>1
Accession	Description	Gene Symbol	Coverage [%]	# Peptides	# PSMs	Abundance: F1: Sample	# PSMs	Abundance: F11: Sample
StrepII-GFP-CSPP-L	FL protein sequence (1509 aa)	CSPP1	84	172	3785	100965000000	100	100
A0A0G2JIW1	Heat shock 70 kDa protein 1B OS=Homo sapiens OX=9606 GN=HSPA1B PE=1 SV=1	HSPA1B	89	59	747	21840023747	19.7358	21.6313
P11142	Heat shock cognate 71 kDa protein OS=Homo sapiens OX=9606 GN=HSPA8 PE=1 SV=1	HSPA8	71	48	261	3995917194	6.89564	3.95773
P17066	Heat shock 70 kDa protein 6 OS=Homo sapiens OX=9606 GN=HSPA6 PE=1 SV=2	HSPA6	27	16	212	8.8814e+06	5.60106	0.00879651
E9PK54	Heat shock cognate 71 kDa protein (Fragment) OS=Homo sapiens OX=9606 GN=HSPA8 PE=1 SV=8	HSPA8	96	21	165	33897728	4.35931	0.0335737
P11021	Endoplasmic reticulum chaperone BiP OS=Homo sapiens OX=9606 GN=HSPA5 PE=1 SV=2	HSPA5	57	44	152	1146277902	4.01585	1.13532
P54652	Heat shock-related 70 kDa protein 2 OS=Homo sapiens OX=9606 GN=HSPA2 PE=1 SV=1	HSPA2	25	16	137		3.61955	0
Q13085	Acetyl-CoA carboxylase 1 OS=Homo sapiens OX=9606 GN=ACACA PE=1 SV=2	ACACA	53	97	131	4.97283e+08	3.46103	0.49253
P04264	Keratin, type II cytoskeletal 1 OS=Homo sapiens OX=9606 GN=KRT1 PE=1 SV=6	KRT1	67	45	107	1733795759	2.82695	1.71722
P11182	Lipoamide acyltransferase component of branched-chain alpha-keto acid dehydrogenase complex, mitochondrial OS=Homo sapiens OX=9606 GN=DBT PE=1 SV=3	DBT	61	26	70	6.77047e+08	1.84941	0.670576
P38646	Stress-70 protein, mitochondrial OS=Homo sapiens OX=9606 GN=HSPA9 PE=1 SV=2	HSPA9	60	35	52	2.75176e+08	1.37384	0.272546
P27708	CAD protein OS=Homo sapiens OX=9606 GN=CAD PE=1 SV=3	CAD	30	42	47	5.10489e+07	1.24174	0.050561
P11498	Pyruvate carboxylase, mitochondrial OS=Homo sapiens OX=9606 GN=PC PE=1 SV=2	PC	47	38	45	1.31915e+08	1.1889	0.130654
P05165	Propionyl-CoA carboxylase alpha chain, mitochondrial OS=Homo sapiens OX=9606 GN=PCCA PE=1 SV=4	PCCA	59	35	44	1.44953e+08	1.16248	0.143568
Q9H3G5	Probable serine carboxypeptidase CPVL OS=Homo sapiens OX=9606 GN=CPVL PE=1 SV=2	CPVL	31	15	43	5.71808e+08	1.13606	0.566343
Q9H2C0	Gigaxonin OS=Homo sapiens OX=9606 GN=GAN PE=1 SV=1	GAN	55	28	40	1.89593e+08	1.0568	0.18778
Q96RQ3	Methylcrotonoyl-CoA carboxylase subunit alpha, mitochondrial OS=Homo sapiens OX=9606 GN=MCCC1 PE=1 SV=3	MCCC1	52	26	29	7.23029e+07	0.766182	0.0716118
C9JQS9	Propionyl-CoA carboxylase beta chain, mitochondrial OS=Homo sapiens OX=9606 GN=PCCB PE=1 SV=1	PCCB	52	20	26	7.19995e+07	0.686922	0.0713114
Q15154	Pericentriolar material 1 protein OS=Homo sapiens OX=9606 GN=PCM1 PE=1 SV=5	PCM1	17	25	25		0.660502	0
P10515	Dihydrolipoyllysine-residue acetyltransferase component of pyruvate dehydrogenase complex, mitochondrial OS=Homo sapiens OX=9606 GN=DLAT PE=1 SV=3	DLAT	31	15	25	1.61405e+08	0.660502	0.159863
A0A5H1ZRS1	Pericentriolar material 1 protein OS=Homo sapiens OX=9606 GN=PCM1 PE=1 SV=1	PCM1	16	25	25	24632203	0.660502	0.0243968
P07437	Tubulin beta chain OS=Homo sapiens OX=9606 GN=TUBB PE=1 SV=2	TUBB	49	16	24	7.87614e+07	0.634082	0.0780086
P52272	Heterogeneous nuclear ribonucleoprotein M OS=Homo sapiens OX=9606 GN=HNRNPM PE=1 SV=3	HNRNPM	38	21	22	4.82208e+07	0.581242	0.04776
P68371	Tubulin beta-4B chain OS=Homo sapiens OX=9606 GN=TUBB4B PE=1 SV=1	TUBB4B	46	15	21	3.94305e+06	0.554822	0.00390537
Q71U36	Tubulin alpha-1A chain OS=Homo sapiens OX=9606 GN=TUBA1A PE=1 SV=1	TUBA1A	53	16	21	1.18744e+08	0.554822	0.117609
Q16531	DNA damage-binding protein 1 OS=Homo sapiens OX=9606 GN=DDB1 PE=1 SV=1	DDB1	26	20	20	2.79424e+07	0.528402	0.0276753
Q9HCC0	Methylcrotonoyl-CoA carboxylase beta chain, mitochondrial OS=Homo sapiens OX=9606 GN=MCCC2 PE=1 SV=1	MCCC2	57	20	20	5.92708e+07	0.528402	0.0587043
F5H5D3	Tubulin alpha chain OS=Homo sapiens OX=9606 GN=TUBA1C PE=1 SV=1	TUBA1C	36	13	19	1.09241e+07	0.501982	0.0108197
J3QTR3	Ubiquitin-40S ribosomal protein S27a (Fragment) OS=Homo sapiens OX=9606 GN=RPS27A PE=1 SV=1	RPS27A	52	6	19	1.27301e+08	0.501982	0.126084
P04350	Tubulin beta-4A chain OS=Homo sapiens OX=9606 GN=TUBB4A PE=1 SV=2	TUBB4A	40	12	17	1.41755e+06	0.449141	0.00140401
P31944	Caspase-14 OS=Homo sapiens OX=9606 GN=CASP14 PE=1 SV=2	CASP14	46	13	17	4.7901e+07	0.449141	0.0474432
P29508	Serpin B3 OS=Homo sapiens OX=9606 GN=SERPINB3 PE=1 SV=2	SERPIN	43	14	15	1.21099e+07	0.396301	0.0119942
P0DTE7	Alpha-amylase 1B OS=Homo sapiens OX=9606 GN=AMY1B PE=1 SV=1	AMY1B	34	11	14	1.9256e+07	0.369881	0.019072
Q6UWP8	Suprabasin OS=Homo sapiens OX=9606 GN=SBSN PE=1 SV=2	SBSN	44	13	14	1.05973e+07	0.369881	0.010496
P17987	T-complex protein 1 subunit alpha OS=Homo sapiens OX=9606 GN=TCP1 PE=1 SV=1	TCP1	30	12	13	4975162	0.343461	0.00492761
M0QZM1	Heterogeneous nuclear ribonucleoprotein M (Fragment) OS=Homo sapiens OX=9606 GN=HNRNPM PE=1 SV=1	HNRNPM	44	13	13		0.343461	0
P10809	60 kDa heat shock protein, mitochondrial OS=Homo sapiens OX=9606 GN=HSPD1 PE=1 SV=2	HSPD1	31	13	13	9.17582e+06	0.343461	0.00908812
Q8WWM7	Ataxin-2-like protein OS=Homo sapiens OX=9606 GN=ATXN2L PE=1 SV=2	ATXN2L	16	13	13	2.05849e+07	0.343461	0.0203882
O00330	Pyruvate dehydrogenase protein X component, mitochondrial OS=Homo sapiens OX=9606 GN=PDHX PE=1 SV=3	PDHX	22	9	12	2.20038e+07	0.317041	0.0217935
A0A087WTG3	Cullin-3 OS=Homo sapiens OX=9606 GN=CUL3 PE=1 SV=1	CUL3	8	2	12	151775068	0.317041	0.150324
P15924	Desmoplakin OS=Homo sapiens OX=9606 GN=DSP PE=1 SV=3	DSP	6	12	12	6.36842e+06	0.317041	0.00630755
P06702	Protein S100-A9 OS=Homo sapiens OX=9606 GN=S100A9 PE=1 SV=1	S100A9	75	7	12	6.30568e+07	0.317041	0.0624541
E7EQB2	Lactotransferrin (Fragment) OS=Homo sapiens OX=9606 GN=LTF PE=1 SV=1	LTF	19	12	12	1.45702e+07	0.317041	0.0144309
Q9NVI7	ATPase family AAA domain-containing protein 3A OS=Homo sapiens OX=9606 GN=ATAD3A PE=1 SV=2	ATAD3A	21	11	11	9.35661e+06	0.290621	0.00926718
Q13617	Cullin-2 OS=Homo sapiens OX=9606 GN=CUL2 PE=1 SV=2	CUL2	21	11	11	7.86564e+06	0.290621	0.00779046
O95816	BAG family molecular chaperone regulator 2 OS=Homo sapiens OX=9606 GN=BAG2 PE=1 SV=1	BAG2	61	10	11	2.18845e+07	0.290621	0.0216753
P16278	Beta-galactosidase OS=Homo sapiens OX=9606 GN=GLB1 PE=1 SV=2	GLB1	17	10	11	1.97884e+07	0.290621	0.0195992
Q5T9A4	ATPase family AAA domain-containing protein 3B OS=Homo sapiens OX=9606 GN=ATAD3B PE=1 SV=1	ATAD3B	23	11	11	1.9455e+06	0.290621	0.00192691
P22061	Protein-L-isoaspartate(D-aspartate) O-methyltransferase OS=Homo sapiens OX=9606 GN=PCMT1 PE=1 SV=4	PCMT1	36	8	10	1.74249e+07	0.264201	0.0172584
P14373	Zinc finger protein RFP OS=Homo sapiens OX=9606 GN=TRIM27 PE=1 SV=1	TRIM27	23	9	10	8.05079e+06	0.264201	0.00797385
P60709	Actin, cytoplasmic 1 OS=Homo sapiens OX=9606 GN=ACTB PE=1 SV=1	ACTB	38	10	10	1.94623e+07	0.264201	0.0192763
P68104	Elongation factor 1-alpha 1 OS=Homo sapiens OX=9606 GN=EEF1A1 PE=1 SV=1	EEF1A1	34	10	10	3.49263e+07	0.264201	0.0345925
P30153	Serine/threonine-protein phosphatase 2A 65 kDa regulatory subunit A alpha isoform OS=Homo sapiens OX=9606 GN=PPP2R1A PE=1 SV=4	PPP2R1	24	10	10	7.3626e+06	0.264201	0.00729223
P78371	T-complex protein 1 subunit beta OS=Homo sapiens OX=9606 GN=CCT2 PE=1 SV=4	CCT2	27	9	9	4.43069e+06	0.237781	0.00438834
P08238	Heat shock protein HSP 90-beta OS=Homo sapiens OX=9606 GN=HSP90AB1 PE=1 SV=4	HSP90A	17	9	9	6.50915e+06	0.237781	0.00644694
P05141	ADP/ATP translocase 2 OS=Homo sapiens OX=9606 GN=SLC25A5 PE=1 SV=7	SLC25A	28	8	9	1.92249e+07	0.237781	0.0190411
P25311	Zinc-alpha-2-glycoprotein OS=Homo sapiens OX=9606 GN=AZGP1 PE=1 SV=2	AZGP1	21	5	8	3.43621e+07	0.211361	0.0340337
Q06830	Peroxiredoxin-1 OS=Homo sapiens OX=9606 GN=PRDX1 PE=1 SV=1	PRDX1	38	8	8	1.88416e+07	0.211361	0.0186615
Q7Z3Y8	Keratin, type I cytoskeletal 27 OS=Homo sapiens OX=9606 GN=KRT27 PE=1 SV=2	KRT27	10	3	8	10032271	0.211361	0.00993638
Q9NY43	BarH-like 2 homeobox protein OS=Homo sapiens OX=9606 GN=BARHL2 PE=1 SV=2	BARHL2	10	1	8	123776928	0.211361	0.122594
P14923	Junction plakoglobin OS=Homo sapiens OX=9606 GN=JUP PE=1 SV=3	JUP	14	7	8	2.1755e+06	0.211361	0.00215471
E9PEX6	Dihydrolipoyl dehydrogenase OS=Homo sapiens OX=9606 GN=DLD PE=1 SV=1	DLD	22	8	8	6.92669e+06	0.211361	0.00686049
E7EUT5	Glyceraldehyde-3-phosphate dehydrogenase OS=Homo sapiens OX=9606 GN=GAPDH PE=1 SV=1	GAPDH	47	7	7	1.11222e+07	0.184941	0.0110159
P50990	T-complex protein 1 subunit theta OS=Homo sapiens OX=9606 GN=CCT8 PE=1 SV=4	CCT8	17	7	7	4.29186e+06	0.184941	0.00425084
O95831	Apoptosis-inducing factor 1, mitochondrial OS=Homo sapiens OX=9606 GN=AIFM1 PE=1 SV=1	AIFM1	16	7	7	3.9419e+06	0.184941	0.00390422
P40227	T-complex protein 1 subunit zeta OS=Homo sapiens OX=9606 GN=CCT6A PE=1 SV=3	CCT6A	15	6	7	2.23864e+06	0.184941	0.00221724
Q9ULX6	A-kinase anchor protein 8-like OS=Homo sapiens OX=9606 GN=AKAP8L PE=1 SV=4	AKAP8L	16	7	7	5.90976e+06	0.184941	0.00585327
P01040	Cystatin-A OS=Homo sapiens OX=9606 GN=CSTA PE=1 SV=1	CSTA	54	6	6	1.5491e+07	0.15852	0.0153429
P07900	Heat shock protein HSP 90-alpha OS=Homo sapiens OX=9606 GN=HSP90AA1 PE=1 SV=5	HSP90A	11	6	6		0.15852	0
O43151	Methylcytosine dioxygenase TET3 OS=Homo sapiens OX=9606 GN=TET3 PE=1 SV=4	TET3	5	3	6	6.58013e+07	0.15852	0.0651724
Q5TAQ9	DDB1- and CUL4-associated factor 8 OS=Homo sapiens OX=9606 GN=DCAF8 PE=1 SV=1	DCAF8	14	6	6	8.5209e+08	0.15852	0.843946
P31689	DnaJ homolog subfamily A member 1 OS=Homo sapiens OX=9606 GN=DNAJA1 PE=1 SV=2	DNAJA1	26	6	6	6.94527e+06	0.15852	0.00687889
A6NL76	Actin, alpha skeletal muscle OS=Homo sapiens OX=9606 GN=ACTA1 PE=1 SV=3	ACTA1	24	6	6	2.72274e+06	0.15852	0.00269671
P12236	ADP/ATP translocase 3 OS=Homo sapiens OX=9606 GN=SLC25A6 PE=1 SV=4	SLC25A	20	5	6		0.15852	0
A0A0C4DFM8	Myosin-14 OS=Homo sapiens OX=9606 GN=MYH14 PE=1 SV=1	MYH14	4	1	5	2.52916e+08	0.1321	0.250498
B4DUR8	T-complex protein 1 subunit gamma OS=Homo sapiens OX=9606 GN=CCT3 PE=1 SV=1	CCT3	16	5	5	2.57615e+06	0.1321	0.00255153
Q92966	snRNA-activating protein complex subunit 3 OS=Homo sapiens OX=9606 GN=SNAPC3 PE=1 SV=1	SNAPC3	18	5	5	3.82686e+06	0.1321	0.00379028
P31151	Protein S100-A7 OS=Homo sapiens OX=9606 GN=S100A7 PE=1 SV=4	S100A7	24	5	5	7.22758e+06	0.1321	0.0071585
F8W726	Ubiquitin-associated protein 2-like OS=Homo sapiens OX=9606 GN=UBAP2L PE=1 SV=2	UBAP2L	7	5	5	2.15377e+06	0.1321	0.00213318
O14654	Insulin receptor substrate 4 OS=Homo sapiens OX=9606 GN=IRS4 PE=1 SV=1	IRS4	7	5	5	1.07086e+06	0.1321	0.00106063
P81605	Dermcidin OS=Homo sapiens OX=9606 GN=DCD PE=1 SV=2	DCD	35	4	5	1.14308e+07	0.1321	0.0113215
Q04837	Single-stranded DNA-binding protein, mitochondrial OS=Homo sapiens OX=9606 GN=SSBP1 PE=1 SV=1	SSBP1	39	4	5	8.29624e+06	0.1321	0.00821694
P05109	Protein S100-A8 OS=Homo sapiens OX=9606 GN=S100A8 PE=1 SV=1	S100A8	38	4	5	2.30099e+07	0.1321	0.02279
P62714	Serine/threonine-protein phosphatase 2A catalytic subunit beta isoform OS=Homo sapiens OX=9606 GN=PPP2CB PE=1 SV=1	PPP2CB	25	5	5	3.19531e+06	0.1321	0.00316477
A0A087X004	Glutaminase OS=Homo sapiens OX=9606 GN=GLS2 PE=1 SV=1	GLS2	6	1	5	132896957	0.1321	0.131627
P04792	Heat shock protein beta-1 OS=Homo sapiens OX=9606 GN=HSPB1 PE=1 SV=2	HSPB1	27	5	5	6591654	0.1321	0.00652865
Q96BR5	Cytochrome c oxidase assembly factor 7 OS=Homo sapiens OX=9606 GN=COA7 PE=1 SV=2	COA7	24	5	5	1.07401e+07	0.1321	0.0106375
Q96JG8	Melanoma-associated antigen D4 OS=Homo sapiens OX=9606 GN=MAGED4 PE=1 SV=3	MAGED4	4	1	5	3.1056e+07	0.1321	0.0307592
A0A0J9YX62	DnaJ homolog subfamily B member 6 OS=Homo sapiens OX=9606 GN=DNAJB6 PE=1 SV=1	DNAJB6	16	4	4	3.56668e+06	0.10568	0.00353259
Q96P63	Serpin B12 OS=Homo sapiens OX=9606 GN=SERPINB12 PE=1 SV=1	SERPIN	11	4	4	1.73218e+06	0.10568	0.00171562
A0A2R8Y6G6	2-phospho-D-glycerate hydro-lyase OS=Homo sapiens OX=9606 GN=ENO1 PE=1 SV=1	ENO1	12	4	4	3.10577e+06	0.10568	0.00307609
P07355	Annexin A2 OS=Homo sapiens OX=9606 GN=ANXA2 PE=1 SV=2	ANXA2	16	4	4	3.34761e+06	0.10568	0.00331561
Q9UBS4	DnaJ homolog subfamily B member 11 OS=Homo sapiens OX=9606 GN=DNAJB11 PE=1 SV=1	DNAJB1	19	4	4	3.91375e+06	0.10568	0.00387634
A0A087WVQ6	Clathrin heavy chain OS=Homo sapiens OX=9606 GN=CLTC PE=1 SV=1	CLTC	3	4	4	1.43884e+06	0.10568	0.00142509
A6PVM9	Allograft inflammatory factor 1-like OS=Homo sapiens OX=9606 GN=AIF1L PE=1 SV=1	AIF1L	27	1	4	4356739	0.10568	0.0043151
P47929	Galectin-7 OS=Homo sapiens OX=9606 GN=LGALS7 PE=1 SV=2	LGALS7	39	4	4	1.0527e+07	0.10568	0.0104264
P50991	T-complex protein 1 subunit delta OS=Homo sapiens OX=9606 GN=CCT4 PE=1 SV=4	CCT4	10	4	4	2.63477e+06	0.10568	0.00260959
Q02413	Desmoglein-1 OS=Homo sapiens OX=9606 GN=DSG1 PE=1 SV=2	DSG1	7	4	4	1.10157e+06	0.10568	0.00109104
A0A1B0GU92	Peptidase A1 domain-containing protein OS=Homo sapiens OX=9606 PE=1 SV=1		9	4	4	4.81456e+06	0.10568	0.00476854
O60884	DnaJ homolog subfamily A member 2 OS=Homo sapiens OX=9606 GN=DNAJA2 PE=1 SV=1	DNAJA2	16	4	4	1.78371e+06	0.10568	0.00176666
Q15120	[Pyruvate dehydrogenase (acetyl-transferring)] kinase isozyme 3, mitochondrial OS=Homo sapiens OX=9606 GN=PDK3 PE=1 SV=1	PDK3	17	4	4	1.45969e+06	0.10568	0.00144574
Q5T3E1	Ubiquitinyl hydrolase 1 OS=Homo sapiens OX=9606 GN=USP49 PE=1 SV=1	USP49	3	1	4	2.8209e+08	0.10568	0.279394
Q13257	Mitotic spindle assembly checkpoint protein MAD2A OS=Homo sapiens OX=9606 GN=MAD2L1 PE=1 SV=1	MAD2L1	23	4	4	2.91585e+06	0.10568	0.00288798
Q99832	T-complex protein 1 subunit eta OS=Homo sapiens OX=9606 GN=CCT7 PE=1 SV=2	CCT7	12	4	4	1.54382e+06	0.10568	0.00152906
E5RJN0	Heparan-alpha-glucosaminide N-acetyltransferase OS=Homo sapiens OX=9606 GN=HGSNAT PE=1 SV=1	HGSNAT	9	1	3	45805392	0.0792602	0.0453676
I3L4E5	Aldehyde dehydrogenase, dimeric NADP-preferring (Fragment) OS=Homo sapiens OX=9606 GN=ALDH3A1 PE=1 SV=8	ALDH3A	34	3	3	2.53068e+06	0.0792602	0.00250649
P05089	Arginase-1 OS=Homo sapiens OX=9606 GN=ARG1 PE=1 SV=2	ARG1	13	3	3		0.0792602	0
B4DNK4	Pyruvate kinase OS=Homo sapiens OX=9606 GN=PKM PE=1 SV=1	PKM	10	3	3	1.11507e+06	0.0792602	0.00110441
A0A0U1RQC9	Cellular tumor antigen p53 OS=Homo sapiens OX=9606 GN=TP53 PE=1 SV=1	TP53	9	3	3		0.0792602	0
P52895	Aldo-keto reductase family 1 member C2 OS=Homo sapiens OX=9606 GN=AKR1C2 PE=1 SV=3	AKR1C2	11	3	3	4.25836e+06	0.0792602	0.00421766
Q32P28	Prolyl 3-hydroxylase 1 OS=Homo sapiens OX=9606 GN=P3H1 PE=1 SV=2	P3H1	5	3	3	1.2864e+06	0.0792602	0.00127411
Q92526	T-complex protein 1 subunit zeta-2 OS=Homo sapiens OX=9606 GN=CCT6B PE=1 SV=5	CCT6B	9	3	3	86830104	0.0792602	0.0860002
Q7Z5P9	Mucin-19 OS=Homo sapiens OX=9606 GN=MUC19 PE=1 SV=3	MUC19	1	3	3	1.74937e+07	0.0792602	0.0173265
E5RHA1	Transcription initiation factor TFIID subunit 6 (Fragment) OS=Homo sapiens OX=9606 GN=TAF6 PE=1 SV=1	TAF6	23	1	3	94778448	0.0792602	0.0938726
P49795	Regulator of G-protein signaling 19 OS=Homo sapiens OX=9606 GN=RGS19 PE=1 SV=1	RGS19	12	1	3	54029604	0.0792602	0.0535132
Q7Z417	Nuclear fragile X mental retardation-interacting protein 2 OS=Homo sapiens OX=9606 GN=NUFIP2 PE=1 SV=1	NUFIP2	5	3	3		0.0792602	0
Q92793	CREB-binding protein OS=Homo sapiens OX=9606 GN=CREBBP PE=1 SV=3	CREBBP	3	2	3	47026800	0.0792602	0.0465773
K7EIH8	DnaJ homolog subfamily C member 7 (Fragment) OS=Homo sapiens OX=9606 GN=DNAJC7 PE=1 SV=9	DNAJC7	5	1	3	10076994	0.0792602	0.00998068
Q96PX9	Pleckstrin homology domain-containing family G member 4B OS=Homo sapiens OX=9606 GN=PLEKHG4B PE=1 SV=4	PLEKHG	2	1	3	246548896	0.0792602	0.244192
Q96EY1	DnaJ homolog subfamily A member 3, mitochondrial OS=Homo sapiens OX=9606 GN=DNAJA3 PE=1 SV=2	DNAJA3	13	3	3	979637	0.0792602	0.000970274
Q96L73	Histone-lysine N-methyltransferase, H3 lysine-36 specific OS=Homo sapiens OX=9606 GN=NSD1 PE=1 SV=1	NSD1	0	1	3	3.71247e+06	0.0792602	0.00367698
E9PCY7	Heterogeneous nuclear ribonucleoprotein H OS=Homo sapiens OX=9606 GN=HNRNPH1 PE=1 SV=1	HNRNPH	11	3	3	1.93854e+06	0.0792602	0.00192001
Q9C0G0	Zinc finger protein 407 OS=Homo sapiens OX=9606 GN=ZNF407 PE=1 SV=2	ZNF407	2	2	3	15664374	0.0792602	0.0155147
F8WER1	Aromatic-L-amino-acid decarboxylase OS=Homo sapiens OX=9606 GN=DDC PE=1 SV=1	DDC	13	1	3	1.4291e+06	0.0792602	0.00141544
P31947	14-3-3 protein sigma OS=Homo sapiens OX=9606 GN=SFN PE=1 SV=1	SFN	14	3	3	1.50778e+08	0.0792602	0.149337
Q96PN6	Adenylate cyclase type 10 OS=Homo sapiens OX=9606 GN=ADCY10 PE=1 SV=3	ADCY10	2	1	3	20229772	0.0792602	0.0200364
Q9HAS3	Solute carrier family 28 member 3 OS=Homo sapiens OX=9606 GN=SLC28A3 PE=1 SV=1	SLC28A	2	1	3		0.0792602	0
A0A590UJY3	Serine/threonine-protein phosphatase 2A 55 kDa regulatory subunit B OS=Homo sapiens OX=9606 GN=PPP2R2A PE=1 SV=1	PPP2R2	12	3	3		0.0792602	0
P52597	Heterogeneous nuclear ribonucleoprotein F OS=Homo sapiens OX=9606 GN=HNRNPF PE=1 SV=3	HNRNPF	12	3	3	1.51626e+06	0.0792602	0.00150177
M0R1H8	Zinc finger protein 431 (Fragment) OS=Homo sapiens OX=9606 GN=ZNF431 PE=1 SV=1	ZNF431	5	1	3	13300253	0.0792602	0.0131731
F8VVM2	Phosphate carrier protein, mitochondrial OS=Homo sapiens OX=9606 GN=SLC25A3 PE=1 SV=1	SLC25A	13	3	3	1.14566e+06	0.0792602	0.00113471
P11177	Pyruvate dehydrogenase E1 component subunit beta, mitochondrial OS=Homo sapiens OX=9606 GN=PDHB PE=1 SV=3	PDHB	13	3	3	874874	0.0792602	0.000866512
Q5T481	RNA-binding protein 20 OS=Homo sapiens OX=9606 GN=RBM20 PE=1 SV=3	RBM20	2	1	3	280463740	0.0792602	0.277783
Q9HCN8	Stromal cell-derived factor 2-like protein 1 OS=Homo sapiens OX=9606 GN=SDF2L1 PE=1 SV=2	SDF2L1	23	3	3	2.7597e+06	0.0792602	0.00273332
A0A0G2JRD8	Mucin-4 OS=Homo sapiens OX=9606 GN=MUC4 PE=1 SV=1	MUC4	0	1	3	37816856	0.0792602	0.0374554
P31025	Lipocalin-1 OS=Homo sapiens OX=9606 GN=LCN1 PE=1 SV=1	LCN1	17	3	3	2719076	0.0792602	0.00269309
P53420	Collagen alpha-4(IV) chain OS=Homo sapiens OX=9606 GN=COL4A4 PE=1 SV=3	COL4A4	1	1	3	9987694	0.0792602	0.00989223
Q9BPX7	UPF0415 protein C7orf25 OS=Homo sapiens OX=9606 GN=C7orf25 PE=1 SV=1	C7orf2	5	1	3	6.33688e+07	0.0792602	0.0627631
Q16533	snRNA-activating protein complex subunit 1 OS=Homo sapiens OX=9606 GN=SNAPC1 PE=1 SV=1	SNAPC1	13	3	3		0.0792602	0
P10599	Thioredoxin OS=Homo sapiens OX=9606 GN=TXN PE=1 SV=3	TXN	34	3	3	9.4979e+06	0.0792602	0.00940712
Q09666	Neuroblast differentiation-associated protein AHNAK OS=Homo sapiens OX=9606 GN=AHNAK PE=1 SV=2	AHNAK	0	1	3	54726152	0.0792602	0.0542031
F5H515	Dynein heavy chain 10, axonemal (Fragment) OS=Homo sapiens OX=9606 GN=DNAH10 PE=1 SV=2	DNAH10	3	1	3	1.11633e+07	0.0792602	0.0110566
O75718	Cartilage-associated protein OS=Homo sapiens OX=9606 GN=CRTAP PE=1 SV=1	CRTAP	8	2	3	723395	0.0792602	0.000716481
H9KV75	Alpha-actinin cytoskeletal isoform OS=Homo sapiens OX=9606 GN=ACTN1 PE=1 SV=1	ACTN1	4	3	3	470189	0.0792602	0.000465695
M0R3C7	Symplekin OS=Homo sapiens OX=9606 GN=SYMPK PE=1 SV=1	SYMPK	8	2	3	25892809	0.0792602	0.0256453
E9PCA1	T-complex protein 1 subunit epsilon OS=Homo sapiens OX=9606 GN=CCT5 PE=1 SV=1	CCT5	9	3	3	1.43233e+06	0.0792602	0.00141864
P06576	ATP synthase subunit beta, mitochondrial OS=Homo sapiens OX=9606 GN=ATP5F1B PE=1 SV=3	ATP5F1	9	3	3	282152	0.0792602	0.000279455
P62937	Peptidyl-prolyl cis-trans isomerase A OS=Homo sapiens OX=9606 GN=PPIA PE=1 SV=2	PPIA	18	3	3	1.38426e+06	0.0792602	0.00137103
P10619	Lysosomal protective protein OS=Homo sapiens OX=9606 GN=CTSA PE=1 SV=2	CTSA	6	3	3	2.40912e+06	0.0792602	0.00238609
Q8WZ42	Titin OS=Homo sapiens OX=9606 GN=TTN PE=1 SV=4	TTN	0	2	2		0.0528402	0
D6RCL0	m7GpppN-mRNA hydrolase OS=Homo sapiens OX=9606 GN=DCP2 PE=4 SV=1	DCP2	46	1	2	117452200	0.0528402	0.11633
P0C7X2	Zinc finger protein 688 OS=Homo sapiens OX=9606 GN=ZNF688 PE=1 SV=1	ZNF688	9	1	2	48386000	0.0528402	0.0479235
P36957	Dihydrolipoyllysine-residue succinyltransferase component of 2-oxoglutarate dehydrogenase complex, mitochondrial OS=Homo sapiens OX=9606 GN=DLST PE=1 SV=4	DLST	6	2	2	269572	0.0528402	0.000266995
K7EPY2	T-box transcription factor TBX4 (Fragment) OS=Homo sapiens OX=9606 GN=TBX4 PE=4 SV=1	TBX4	22	2	2	396572208	0.0528402	0.392782
A0A087WYI0	Integrator complex subunit 11 OS=Homo sapiens OX=9606 GN=INTS11 PE=1 SV=1	INTS11	5	1	2	37514160	0.0528402	0.0371556
M0QZK8	Gamma-glutamylcyclotransferase OS=Homo sapiens OX=9606 PE=4 SV=1		22	2	2	972315	0.0528402	0.000963022
Q2M1P5	Kinesin-like protein KIF7 OS=Homo sapiens OX=9606 GN=KIF7 PE=1 SV=2	KIF7	2	2	2	216478	0.0528402	0.000214409
O43819	Protein SCO2 homolog, mitochondrial OS=Homo sapiens OX=9606 GN=SCO2 PE=1 SV=3	SCO2	9	2	2	1.32259e+06	0.0528402	0.00130995
K7EKI8	Periplakin OS=Homo sapiens OX=9606 GN=PPL PE=1 SV=1	PPL	2	2	2	1.42439e+06	0.0528402	0.00141078
Q8WXI7	Mucin-16 OS=Homo sapiens OX=9606 GN=MUC16 PE=1 SV=3	MUC16	0	2	2	5.99151e+06	0.0528402	0.00593424
Q13618	Cullin-3 OS=Homo sapiens OX=9606 GN=CUL3 PE=1 SV=2	CUL3	4	2	2	596226	0.0528402	0.000590527
A0A590UJ50	Cullin-1 OS=Homo sapiens OX=9606 GN=CUL1 PE=1 SV=1	CUL1	5	2	2	426234	0.0528402	0.00042216
A0A0B4J2D9	Immunoglobulin kappa variable 1D-13 OS=Homo sapiens OX=9606 GN=IGKV1D-13 PE=3 SV=1	IGKV1D	16	1	2	15471682	0.0528402	0.0153238
A0A499FJY3	RNA-binding protein 15 OS=Homo sapiens OX=9606 GN=RBM15 PE=1 SV=1	RBM15	3	1	2	374788352	0.0528402	0.371206
Q8IYB3	Serine/arginine repetitive matrix protein 1 OS=Homo sapiens OX=9606 GN=SRRM1 PE=1 SV=2	SRRM1	2	1	2	10076994	0.0528402	0.00998068
U3KPZ0	Triosephosphate isomerase (Fragment) OS=Homo sapiens OX=9606 GN=TPI1 PE=1 SV=1	TPI1	25	2	2	1.51232e+06	0.0528402	0.00149787
A0A087X165	SRC kinase-signaling inhibitor 1 OS=Homo sapiens OX=9606 GN=SRCIN1 PE=1 SV=1	SRCIN1	3	1	2	42944800	0.0528402	0.0425343
F8WBE0	Cytoskeleton-associated protein 2-like OS=Homo sapiens OX=9606 GN=CKAP2L PE=1 SV=1	CKAP2L	7	2	2	34959477	0.0528402	0.0346253
H0Y7V4	Dynein heavy chain 8, axonemal OS=Homo sapiens OX=9606 GN=DNAH8 PE=1 SV=1	DNAH8	1	1	2		0.0528402	0
Q15020	Squamous cell carcinoma antigen recognized by T-cells 3 OS=Homo sapiens OX=9606 GN=SART3 PE=1 SV=1	SART3	2	1	2		0.0528402	0
Q53RT3	Retroviral-like aspartic protease 1 OS=Homo sapiens OX=9606 GN=ASPRV1 PE=1 SV=1	ASPRV1	4	1	2	8.08071e+06	0.0528402	0.00800348
Q7Z4T9	Cilia- and flagella-associated protein 91 OS=Homo sapiens OX=9606 GN=CFAP91 PE=1 SV=3	CFAP91	5	1	2	117452200	0.0528402	0.11633
Q14957	Glutamate receptor ionotropic, NMDA 2C OS=Homo sapiens OX=9606 GN=GRIN2C PE=1 SV=3	GRIN2C	4	2	2	11461427	0.0528402	0.0113519
M0QWZ7	Seryl-tRNA synthetase OS=Homo sapiens OX=9606 GN=SARS2 PE=1 SV=1	SARS2	7	1	2	3674279	0.0528402	0.00363916
Q5H9R4	Armadillo repeat-containing X-linked protein 4 OS=Homo sapiens OX=9606 GN=ARMCX4 PE=2 SV=3	ARMCX4	2	1	2	94778448	0.0528402	0.0938726
A6NLM8	Signal sequence receptor subunit delta OS=Homo sapiens OX=9606 GN=SSR4 PE=1 SV=1	SSR4	20	2	2	942261	0.0528402	0.000933255
A0A2R8YH03	Protein TASOR 2 OS=Homo sapiens OX=9606 GN=TASOR2 PE=1 SV=1	TASOR2	2	2	2	2.03259e+06	0.0528402	0.00201316
A0A590UJS6	Sarcolemmal membrane-associated protein (Fragment) OS=Homo sapiens OX=9606 GN=SLMAP PE=1 SV=1	SLMAP	3	1	2		0.0528402	0
E9PG15	14-3-3 protein theta (Fragment) OS=Homo sapiens OX=9606 GN=YWHAQ PE=1 SV=1	YWHAQ	15	2	2		0.0528402	0
P06748	Nucleophosmin OS=Homo sapiens OX=9606 GN=NPM1 PE=1 SV=2	NPM1	10	2	2	998966	0.0528402	0.000989418
Q13867	Bleomycin hydrolase OS=Homo sapiens OX=9606 GN=BLMH PE=1 SV=1	BLMH	7	2	2	1.1617e+06	0.0528402	0.0011506
Q8NBT0	POC1 centriolar protein homolog A OS=Homo sapiens OX=9606 GN=POC1A PE=1 SV=2	POC1A	9	1	2		0.0528402	0
P26641	Elongation factor 1-gamma OS=Homo sapiens OX=9606 GN=EEF1G PE=1 SV=3	EEF1G	5	2	2	782046	0.0528402	0.000774572
A0A087WVF7	Intersectin-2 OS=Homo sapiens OX=9606 GN=ITSN2 PE=1 SV=1	ITSN2	2	2	2	2.63534e+06	0.0528402	0.00261015
J3KPD6	Tyrosine-protein kinase OS=Homo sapiens OX=9606 GN=HCK PE=1 SV=1	HCK	8	2	2	30531266	0.0528402	0.0302395
A0A669KB77	Microtubule-associated protein OS=Homo sapiens OX=9606 GN=MAP2 PE=1 SV=1	MAP2	3	2	2	5.25537e+06	0.0528402	0.00520514
E7ETK5	Inosine-5'-monophosphate dehydrogenase 2 (Fragment) OS=Homo sapiens OX=9606 GN=IMPDH2 PE=1 SV=1	IMPDH2	6	1	2	66023404	0.0528402	0.0653924
Q8TEW0	Partitioning defective 3 homolog OS=Homo sapiens OX=9606 GN=PARD3 PE=1 SV=2	PARD3	4	2	2		0.0528402	0
A0A0A0MR08	Ubiquitin carboxyl-terminal hydrolase 19 (Fragment) OS=Homo sapiens OX=9606 GN=USP19 PE=1 SV=6	USP19	4	1	2	77826407	0.0528402	0.0770826
P62195	26S proteasome regulatory subunit 8 OS=Homo sapiens OX=9606 GN=PSMC5 PE=1 SV=1	PSMC5	9	2	2	172054	0.0528402	0.000170409
H7C216	DCN1-like protein (Fragment) OS=Homo sapiens OX=9606 GN=DCUN1D2 PE=1 SV=1	DCUN1D	6	1	2	33981708	0.0528402	0.0336569
P32119	Peroxiredoxin-2 OS=Homo sapiens OX=9606 GN=PRDX2 PE=1 SV=5	PRDX2	11	2	2	539247	0.0528402	0.000534093
A0A087WW97	Casein kinase I isoform gamma-2 (Fragment) OS=Homo sapiens OX=9606 GN=CSNK1G2 PE=4 SV=6	CSNK1G	21	2	2		0.0528402	0
Q9ULI3	Protein HEG homolog 1 OS=Homo sapiens OX=9606 GN=HEG1 PE=1 SV=3	HEG1	2	1	2	1.16155e+07	0.0528402	0.0115045
P55273	Cyclin-dependent kinase 4 inhibitor D OS=Homo sapiens OX=9606 GN=CDKN2D PE=1 SV=1	CDKN2D	11	1	2		0.0528402	0
A6NC57	Ankyrin repeat domain-containing protein 62 OS=Homo sapiens OX=9606 GN=ANKRD62 PE=2 SV=4	ANKRD6	2	1	2	85742416	0.0528402	0.0849229
Q01201	Transcription factor RelB OS=Homo sapiens OX=9606 GN=RELB PE=1 SV=2	RELB	10	2	2	1.64686e+07	0.0528402	0.0163112
P22607	Fibroblast growth factor receptor 3 OS=Homo sapiens OX=9606 GN=FGFR3 PE=1 SV=1	FGFR3	5	2	2	2.42187e+07	0.0528402	0.0239872
Q6ZQQ2	Spermatogenesis-associated protein 31D1 OS=Homo sapiens OX=9606 GN=SPATA31D1 PE=2 SV=1	SPATA3	4	2	2	17606992	0.0528402	0.0174387
Q86TB3	Alpha-protein kinase 2 OS=Homo sapiens OX=9606 GN=ALPK2 PE=1 SV=3	ALPK2	2	2	2	7.34239e+06	0.0528402	0.00727221
B1AJZ9	Forkhead-associated domain-containing protein 1 OS=Homo sapiens OX=9606 GN=FHAD1 PE=2 SV=2	FHAD1	1	2	2	1.99416e+07	0.0528402	0.019751
A0A0G2JNU3	Transcription factor TFIIIB component B'' homolog OS=Homo sapiens OX=9606 GN=BDP1 PE=1 SV=1	BDP1	1	1	2	13933886	0.0528402	0.0138007
Q9HAH1	Zinc finger protein 556 OS=Homo sapiens OX=9606 GN=ZNF556 PE=2 SV=1	ZNF556	6	1	2	21571618	0.0528402	0.0213654
Q9UKT7	F-box/LRR-repeat protein 3 OS=Homo sapiens OX=9606 GN=FBXL3 PE=1 SV=1	FBXL3	4	1	2	11461427	0.0528402	0.0113519
Q9NVF7	F-box only protein 28 OS=Homo sapiens OX=9606 GN=FBXO28 PE=1 SV=1	FBXO28	7	1	2	88587728	0.0528402	0.087741
Q96SN7	Protein orai-2 OS=Homo sapiens OX=9606 GN=ORAI2 PE=1 SV=1	ORAI2	12	1	2	31000328	0.0528402	0.030704
A6NNK5	TP53-binding protein 1 OS=Homo sapiens OX=9606 GN=TP53BP1 PE=1 SV=2	TP53BP	2	2	2	4380680	0.0528402	0.00433881
Q8WWC4	m-AAA protease-interacting protein 1, mitochondrial OS=Homo sapiens OX=9606 GN=MAIP1 PE=1 SV=1	MAIP1	9	2	2	870149	0.0528402	0.000861833
Q8N7X4	Melanoma-associated antigen B6 OS=Homo sapiens OX=9606 GN=MAGEB6 PE=1 SV=2	MAGEB6	5	1	2		0.0528402	0
Q5UIP0	Telomere-associated protein RIF1 OS=Homo sapiens OX=9606 GN=RIF1 PE=1 SV=2	RIF1	2	2	2	2991798	0.0528402	0.0029632
Q92896	Golgi apparatus protein 1 OS=Homo sapiens OX=9606 GN=GLG1 PE=1 SV=2	GLG1	3	2	2		0.0528402	0
Q14982	Opioid-binding protein/cell adhesion molecule OS=Homo sapiens OX=9606 GN=OPCML PE=1 SV=1	OPCML	8	1	2		0.0528402	0
O76083	High affinity cGMP-specific 3',5'-cyclic phosphodiesterase 9A OS=Homo sapiens OX=9606 GN=PDE9A PE=1 SV=1	PDE9A	8	2	2	382368552	0.0528402	0.378714
V9GY06	Graves disease carrier protein OS=Homo sapiens OX=9606 GN=SLC25A16 PE=1 SV=1	SLC25A	54	1	2	71595590	0.0528402	0.0709113
Q9Y5I2	Protocadherin alpha-10 OS=Homo sapiens OX=9606 GN=PCDHA10 PE=2 SV=1	PCDHA1	4	1	2		0.0528402	0
H0YGG5	Alpha-2-macroglobulin-like protein 1 (Fragment) OS=Homo sapiens OX=9606 GN=A2ML1 PE=1 SV=1	A2ML1	7	2	2	1.24674e+07	0.0528402	0.0123482
Q9NZL3	Zinc finger protein 224 OS=Homo sapiens OX=9606 GN=ZNF224 PE=1 SV=3	ZNF224	2	1	2	2183201	0.0528402	0.00216233
P61626	Lysozyme C OS=Homo sapiens OX=9606 GN=LYZ PE=1 SV=1	LYZ	12	2	2	10672162	0.0528402	0.0105702
Q9NZT1	Calmodulin-like protein 5 OS=Homo sapiens OX=9606 GN=CALML5 PE=1 SV=2	CALML5	16	2	2	3.39854e+06	0.0528402	0.00336606
P00338	L-lactate dehydrogenase A chain OS=Homo sapiens OX=9606 GN=LDHA PE=1 SV=2	LDHA	8	2	2	475048	0.0528402	0.000470507
S4R408	Acetylcholinesterase collagenic tail peptide (Fragment) OS=Homo sapiens OX=9606 GN=COLQ PE=4 SV=1	COLQ	11	1	2	5545895	0.0528402	0.00549289
Q6DT37	Serine/threonine-protein kinase MRCK gamma OS=Homo sapiens OX=9606 GN=CDC42BPG PE=1 SV=2	CDC42B	2	1	2	2.18265e+06	0.0528402	0.00216179
P08559	Pyruvate dehydrogenase E1 component subunit alpha, somatic form, mitochondrial OS=Homo sapiens OX=9606 GN=PDHA1 PE=1 SV=3	PDHA1	5	2	2	1.14129e+06	0.0528402	0.00113038
Q9P273	Teneurin-3 OS=Homo sapiens OX=9606 GN=TENM3 PE=1 SV=3	TENM3	2	2	2	1.70449e+07	0.0528402	0.016882
A0A0A0MRF6	A-kinase anchor protein 9 OS=Homo sapiens OX=9606 GN=AKAP9 PE=1 SV=1	AKAP9	1	2	2	390863104	0.0528402	0.387127
P01857	Immunoglobulin heavy constant gamma 1 OS=Homo sapiens OX=9606 GN=IGHG1 PE=1 SV=1	IGHG1	8	2	2		0.0528402	0
Q9Y6N6	Laminin subunit gamma-3 OS=Homo sapiens OX=9606 GN=LAMC3 PE=1 SV=3	LAMC3	1	1	2	4712283	0.0528402	0.00466724
H0Y4J3	O(6)-methylguanine-induced apoptosis 2 (Fragment) OS=Homo sapiens OX=9606 GN=STPG1 PE=1 SV=1	STPG1	24	1	2		0.0528402	0
Q10589	Bone marrow stromal antigen 2 OS=Homo sapiens OX=9606 GN=BST2 PE=1 SV=1	BST2	15	1	2	5064582	0.0528402	0.00501618
Q8IWZ3	Ankyrin repeat and KH domain-containing protein 1 OS=Homo sapiens OX=9606 GN=ANKHD1 PE=1 SV=1	ANKHD1	2	2	2	7.88652e+06	0.0528402	0.00781114
A6NHL2	Tubulin alpha chain-like 3 OS=Homo sapiens OX=9606 GN=TUBAL3 PE=1 SV=2	TUBAL3	6	2	2	596331	0.0528402	0.000590631
O15482	Testis-specific protein TEX28 OS=Homo sapiens OX=9606 GN=TEX28 PE=1 SV=1	TEX28	3	1	2		0.0528402	0
C9IY40	39S ribosomal protein L2, mitochondrial OS=Homo sapiens OX=9606 GN=MRPL2 PE=1 SV=1	MRPL2	10	1	2	119660544	0.0528402	0.118517
Q16778	Histone H2B type 2-E OS=Homo sapiens OX=9606 GN=H2BC21 PE=1 SV=3	H2BC21	19	2	2	1.77719e+06	0.0528402	0.00176021
P15531	Nucleoside diphosphate kinase A OS=Homo sapiens OX=9606 GN=NME1 PE=1 SV=1	NME1	11	1	2	1.17098e+06	0.0528402	0.00115979
Q96P50	Arf-GAP with coiled-coil, ANK repeat and PH domain-containing protein 3 OS=Homo sapiens OX=9606 GN=ACAP3 PE=1 SV=2	ACAP3	3	1	2	1.44764e+08	0.0528402	0.143381
Q01105	Protein SET OS=Homo sapiens OX=9606 GN=SET PE=1 SV=3	SET	9	2	2	627129	0.0528402	0.000621135
P08670	Vimentin OS=Homo sapiens OX=9606 GN=VIM PE=1 SV=4	VIM	6	2	2		0.0528402	0
F5H5P2	2-oxoisovalerate dehydrogenase subunit alpha OS=Homo sapiens OX=9606 PE=3 SV=1		5	2	2	528381	0.0528402	0.000523331
K7ELG9	Protein LSM12 homolog OS=Homo sapiens OX=9606 GN=LSM12 PE=1 SV=1	LSM12	16	2	2	2.62663e+06	0.0528402	0.00260152
Q6ZV50	DNA-binding protein RFX8 OS=Homo sapiens OX=9606 GN=RFX8 PE=2 SV=2	RFX8	7	2	2	54726152	0.0528402	0.0542031
P01876	Immunoglobulin heavy constant alpha 1 OS=Homo sapiens OX=9606 GN=IGHA1 PE=1 SV=2	IGHA1	5	2	2	2.8152e+06	0.0528402	0.00278829
Q9NTK1	Protein DEPP1 OS=Homo sapiens OX=9606 GN=DEPP1 PE=1 SV=2	DEPP1	12	1	2	44495928	0.0528402	0.0440706
Q5W0Q7	SUMO-specific isopeptidase USPL1 OS=Homo sapiens OX=9606 GN=USPL1 PE=1 SV=1	USPL1	2	1	2	36010680	0.0528402	0.0356665

## Sheet: Fig. S1I
	CSPP-L ax (norm)															ARL13B ax (norm)															CSPP-L BB (norm)
0	1	1	1	1	1	1	1	1	1	1	1	1	1	1	1	1	1	1	1	1	1	1	1	1	1	1	1	1	1	1	1	1	1	1	1	1	1	1	1	1
0.2	0.96732	0.95345	0.96608	1.02761	0.93357	1.09746	0.91774	0.99044	0.98212	1.27574	1.05819	1.20232	1.10378	1.17152	0.86756	1.06448	0.87364	0.63721	1.02694	0.93143	0.9738	1.03305	0.722908	0.98396	1.09806	1.06402	0.98302	0.86132	0.94906	1.08062	1.04585	0.98815	1.07161	0.99187	0.98615	1.11169	0.94758	0.92401	1.00513	0.96554
0.4	0.98035	0.94303	0.98696	0.94975	1.03871	1.27642	0.9449	0.94403	1.03818	1.0379	0.92615	1.12549	0.87395	1.12298	0.93047	0.76737	0.96309	0.71382	0.97343	0.9454	0.93877	0.976624	0.691305	1.05252	1.00503	1.03571	0.82368	0.935588	1.09907	1.30964	0.98558	0.91784	0.94658	1.1811	0.96893	1.08809	0.91803	0.87152	1.04479	1.01589
0.6	1.00114	0.93932	0.91574	0.92543	1.01153	1.21534	0.95774	0.90722	1.26102	0.84487	1.12773	1.07164	1.09686	0.98293	0.90229	0.88563	1.16875	0.69297	0.88902	1.09698	1.23683	0.932735	0.787724	1.18391	0.91608	0.98045	0.96001	0.704454	0.90982	1.03905	0.96535	0.92431	0.91194	1.079	1.01793	1.12077	0.90391	0.88714	1.06139	1.1143
0.8	0.96116	1.13473	1.00445	0.99517	1.08546	1.30718	0.96715	0.98	1.06141	1.29014	0.98036	1.13146	0.92572	1.1666	0.95695	0.89721	1.0625	0.6536	0.80737	1.04612	0.84588	1.00249	0.736372	1.17585	1.04167	1.01155	1.24306	0.934639	1.06004	1.21231	0.96643	0.91389	1.00311	1.18986	0.89641	1.04928	0.93606	0.89916	1.05624	1.04445
1	0.99305	0.99007	0.955	0.88019	1.05376	1.25784	0.94134	1.08293	1.2484	0.96417	1.1134	1.22753	1.0625	1.1331	1.04187	0.68791	1.0442	0.6296	1.03632	0.94483	1.04781	0.916457	0.727351	0.91117	1.0222	1.00709	1.16396	0.991581	0.91243	0.83517	0.9601	0.94819	0.98985	1.08692	1.00566	1.12779	0.88305	0.94652	1.02939	1.04919
1.2	0.91578	0.97102	0.99943	0.94036	1.02031	1.35214	0.98852	0.93477	1.18702	1.17538	0.92989	1.11648	1.01787	1.15791	0.92088	0.9496	0.97917	0.9061	0.92372	0.95116	1.01013	0.838305	0.88985	1.01218	0.98749	1.40577	1.20023	1.01654	0.91284	0.95009	0.91236	0.95723	0.95836	1.06634	0.97654	1.07017	0.90756	0.96326	0.96539	1.00276
1.4	0.95402	0.94329	1.00744	0.96716	1.03958	1.07768	0.99923	0.98311	1.39122	1.12638	0.96215	0.93786	0.94311	1.13431	1.04773	0.95233	0.68645	0.80969	1.07384	1.05813	0.66902	0.916842	0.797503	0.84039	1.03113	1.22909	1.10606	0.810769	1.10422	1.00439	0.96829	0.98723	1.00137	1.0935	0.9637	1.10296	0.93437	0.95392	1.04334	1.03797
1.6	0.96032	0.97062	1.05595	0.94991	1.0396	1.39142	1.02341	1.04146	1.08584	1.14968	0.8806	0.99835	0.94627	1.04008	0.92953	1.10534	0.94698	1.18336	1.07534	1.19518	0.62606	0.858501	0.729671	1.01539	1.12142	1.05024	1.21035	0.981097	1.17833	1.1049	1.00685	0.91262	1.03067	1.08889	1.02026	1.19802	0.9586	0.94161	0.94738	1.17367
1.8	0.94521	0.9366	1.04039	0.94297	1.06709	1.18871	0.95409	0.88871	1.254	1.05263	1.01327	1.07526	1.05236	1.10267	1.04223	1.04028	0.8758	1.03619	0.85835	1.06075	0.78701	0.933938	0.760705	1.00577	1.19374	1.13592	0.84115	1.073	1.20292	1.0145	1.06045	0.92799	0.99714	1.03018	0.94941	1.06929	0.94242	0.96986	1.02459	1.04069
2	0.99416	1.0644	1.04555	0.95041	1.14392	1.2244	1.0043	1.13646	1.21554	1.1967	0.80367	1.12376	0.9009	1.30422	0.92904	0.99465	1.16117	0.86619	0.98969	1.4926	0.76535	0.929336	0.782444	0.96491	1.26263	1.16556	1.07187	0.925487	1.08384	0.63875	0.95216	0.98947	0.99403	1.06479	0.99668	1.05937	0.94257	1.01617	1.03792	1.02883
2.2	0.94409	1.1563	1.04034	0.92895	1.03469	1.12947	0.96633	0.963	1.17745	1.60738	1.17281	1.1292	0.91054	1.02284	0.83212	1.07358	1.06109	0.99944	1.11885	1.4226	1.14781	0.865685	0.77901	0.94605	1.37349	1.23591	1.28431	0.969754	1.06978	1.0649	0.95106	1.00467	0.94853	1.02095	1.0013	1.19106	0.97094	1.0088	0.90966	0.94418
2.4	0.9769	1.11066	1.0298	0.92052	1.04456	1.09157	1.00683	0.924	1.17252	1.29869	1.14261	1.14801	1.02419	0.99866	0.93141	1.05187	0.97962	1.17663	1.00812	1.43698	0.75769	1.03219	0.781178	0.98672	1.24038	1.31411	1.31304	0.910189	1.13908	0.77195	0.92967	0.98381	0.98646	1.06568	0.94649	1.16123	1.05415	0.95318	1.03317	1.07298
2.6	0.98617	1.13728	1.12132	0.98631	1.17674	1.1619	0.92622	1.1892	1.25559	1.14535	0.9561	1.02078	0.94019	1.12839	0.91817	0.84556	0.85614	1.0596	0.80429	1.19989	0.81798	1.01069	0.733178	0.84571	1.14085	1.06098	1.42808	1.058	1.04814	1.15175	0.9676	0.9345	0.93719	1.12748	0.90043	1.07344	0.95132	0.91216	1.0159	1.1354
2.8	0.95327	1.09745	1.09013	0.97736	1.04434	1.0975	0.94754	1.05189	0.94073	1.22539	1.13079	1.21255	1.15302	1.1391	0.88609	0.78096	0.90091	0.74091	0.76639	1.15543	0.85949	0.888014	0.774785	0.7291	1.23582	1.25223	1.24928	0.864372	0.86964	0.80569	0.96011	1.0867	0.93417	0.88827	0.90401	1.25886	0.97179	0.98403	0.97577	1.11467
3	1.03838	1.08756	1.03972	0.9576	1.07752	1.09852	0.89585	0.97468	0.97689	1.1236	1.12749	1.11992	0.94841	1.11483	0.77482	0.7055	0.9459	1.09062	0.97267	1.38331	0.85231	0.711521	0.759082	0.81286	1.30563	1.15429	1.18415	1.0918	1.09229	0.88253	0.93802	1.02269	0.88648	1.03365	0.92142	1.04234	0.98849	1.01151	1.07615	1.098
3.2	0.97372	1.10782	1.11139	0.87926	1.11831	1.32478	0.9332	0.85788	1.3341	1.12634	1.16147	0.88802	1.08647	1.16617	0.86195	0.77118	0.91817	1.00404	0.83239	1.06585	0.97677	0.91956	0.709277	0.87909	1.13266	1.07689	1.46871	1.11545	1.45675	0.84473	0.98648	0.98666	0.94722	1.0203	0.90666	1.00127	1.04724	1.00087	1.00669	1.09799
3.4	0.99667	1.11749	1.04574	0.93526	1.02125	1.08433	0.90196	0.9469	1.12066	1.27784	0.97598	1.23231	1.16154	1.14053	0.97962	0.85555	1.01173	1.16898	0.93939	1.19903	0.73953	0.950922	0.752147	0.94904	1.03451	1.05197	1.3011	1.04624	1.29227	1.03042	1.03671	1.05866	0.91092	0.94839	0.95725	1.07951	0.974	0.93103	1.06904	1.0537
3.6	0.95969	1.13692	1.06104	1.06836	0.99831	1.29201	0.87664	1.19111	1.424	1.43657	1.03411	1.16807	0.98201	1.26069	0.82091	0.81856	0.93047	1.11346	0.64991	1.2189	1.03759	0.964046	0.783677	0.84145	1.16246	1.16479	0.93927	0.821068	0.77279	0.86552	1.00691	0.95172	0.95793	1.04134	0.99069	1.18787	1.01212	1.04541	0.9824	0.98281
3.8	0.95286	1.03276	1.00078	1.01981	1.03925	1.17884	0.89942	0.98697	1.19514	1.24456	1.0652	1.16251	1.11444	0.92695	0.92838	0.90397	0.80222	0.97737	1.10759	1.03041	0.9249	0.876948	0.65307	0.86887	1.15444	1.06548	1.14149	0.787579	0.94385	0.76837	1.00648	0.99391	0.91146	1.05652	0.87892	1.08231	0.9976	1.19787	1.09871	0.9941
4	0.92474	1.0097	1.03123	1.01223	1.07954	1.18913	0.87007	0.9769	1.10001	1.51273	1.08782	1.07729	1.03245	1.2242	0.90951	0.62371	0.76841	1.07234	0.79073	1.23556	0.78557	1.02712	0.739624	0.98367	1.32473	1.1496	0.95603	0.697783	1.03633	0.9694	1.01764	0.89983	0.9179	1.10068	0.94211	0.98791	1.02697	1.01985	1.14186	1.1044
4.2	0.94398	1.00155	0.9679	0.94112	1.21436	1.04854	0.85538	0.93664	1.13327	1.1031	1.10761	1.04162	0.95964	1.09197	0.88521	0.75311	0.80534	1.06143	0.88496	0.82984	1.0631	0.946368	0.699234	0.86569	1.2622	1.12509	1.29579	0.620736	1.12722	0.53101	1.09333	0.96332	0.96681	1.12367	0.91676	1.1594	0.96045	1.0472	1.04471	1.03702
4.4	0.92848	1.10469	0.97882	0.95298	1.11394	1.2298	0.90356	0.92413	1.02058	1.39478	1.05563	1.124	1.1027	1.13398	0.84571	0.89582	0.83878	0.88068	0.97289	0.90297	1.15692	0.771822	0.784975	0.86445	1.2587	1.23817	1.10611	0.64744	1.13631	0.96707	1.11064	0.97888	0.94477	1.18323	0.94476	1.17504	0.97368	1.04211	0.97803	1.05925
4.6	0.93251	0.97976	0.92434	0.93613	1.31808	1.08913	0.87972	1.1437	1.48045	1.21856	1.02397	1.26453	1.15527	1.1193	0.87675	0.85373	0.94589	1.32681	0.87941	0.91582	0.77465	0.774374	0.745683	1.00379	1.31436	1.21433	0.91036	0.805664	1.13108	0.97557	1.03095	0.96646	0.9457	1.16105	0.98694	1.40956	0.99755	1.03634	1.01545	1.0508
4.8	0.97294	1.02985	0.96309	0.96743	1.2756	0.89573	0.90375	1.03841	0.97209	1.03974	1.00691	1.12643	1.01148	1.03983	0.85737	1.13919	0.86319	1.23458	1.00867	0.97208	0.70652	0.76556	0.861193	0.83409	1.22707	1.15638	1.10364	0.7988	1.16518	0.88957	1.04038	0.96227	0.98575	1.13904	0.92461	1.27724	1.02093	1.04707	1.03622	0.99782
5	0.95043	1.05478	0.93062	1.00132	1.24289	1.07565	0.8577	1.01288	1.21942	1.30866	0.98793	1.11459	0.90984	1.04151	0.86718	1.02581	0.80212	1.34541	1.16439	1.06569	0.88085	0.900433	0.694326	1.12793	1.01902	1.32064	1.07789	0.805486	1.11323	0.82156	1.02036	0.92154	0.90687	1.14346	0.9051	1.16962	1.00429	1.08649	1.08023	1.01778
5.2	0.9607	1.04987	0.94348	0.88155	1.17269	1.14537	0.78428	1.00622	1.3268	1.42866	1.10253	0.99991	1.01865	1.17053	0.82546	1.12748	0.80563	1.31077	1.2733	1.09483	0.83882	0.93473	0.795517	1.18611	1.21419	1.23325	1.15817	0.909214	0.89787	0.59068	1.03982	0.91316	0.90627	1.18007	0.91862	1.1776	1.09062	1.05019	1.01988	0.96693
5.4	0.96151	1.0994	0.97871	1.04258	1.09369	0.97971	0.84552	0.80997	1.14094	0.97425	1.06741	1.15719	1.16454	1.19367	0.87911	0.87627	0.86533	1.15187	1.05039	1.14147	0.61596	0.959188	0.819181	1.07725	1.28448	1.20638	1.05401	0.839462	0.93253	0.63619	0.94151	0.96947	0.87544	1.12503	0.85989	1.24401	1.0693	1.08495	1.03318	1.00786
5.6	1.03739	1.02153	0.94118	0.99043	1.22339	1.111	0.84467	0.73677	1.22936	1.2901	1.0519	1.0146	1.01806	1.12362	0.8432	1.06236	0.92105	0.99942	0.89312	1.13818	0.81967	0.90084	0.688548	1.03773	1.20097	1.26789	0.95578	1.08098	1.23025	0.8467	1.11881	0.86569	1.00296	1.12307	0.87949	1.2779	1.04828	1.11654	1.03927	0.96804
5.8	0.92839	1.0537	0.95819	0.99599	1.21601	1.45498	0.78421	0.80765	1.28948	1.19751	0.9271	1.13078	1.0126	1.07542	0.83188	1.2615	1.01533	1.21955	0.88766	1.12646	0.96303	1.03115	0.661658	1.10194	1.17211	1.27351	0.96125	0.82637	0.9329	0.87096	0.9735	0.91302	0.96084	1.09098	0.91155	1.11551	1.05846	1.34037	1.06639	0.94081
6	0.93815	1.05201	1.01834	0.92573	1.18199	1.47945	0.84849	0.77501	1.15001	1.51622	1.10215	1.19469	0.96274	1.16765	0.89357	1.24984	0.91592	1.34877	0.98265	1.15885	1.15548	0.898038	0.8154	0.93453	1.17422	1.29147	0.79086	0.820876	0.90326	0.74883	0.99954	0.94383	0.93144	1.11933	0.95833	1.2984	1.06542	1.11109	1.0836	1.04903
6.2	0.93929	1.13945	1.00591	0.98229	1.13443	1.00069	0.82071	0.9086	0.93061	1.45907	0.97524	1.12759	1.14716	0.96608	0.97905	1.18015	0.87001	1.16307	1.28174	1.14845	0.81106	0.968827	0.756987	1.17592	1.12787	1.38809	0.91218	0.683983	0.67176	1.11954	0.96946	0.97607	0.90165	1.13134	0.95008	1.22416	1.07067	1.16774	1.02163	0.98013
6.4	0.96937	1.07255	1.02615	0.92872	1.19208	0.97336	0.80234	0.8738	1.1429	1.52135	0.94081	0.99919	1.11052	1.05153	0.93308	0.91801	0.73627	1.32249	0.99624	1.12896	0.89427	0.798587	0.8129	1.03754	1.23078	1.405	0.99825	0.671344	0.94816	0.99292	0.99455	0.90088	0.9139	1.13289	0.93689	1.2815	1.00809	1.21827	1.09904	1.05211
6.6	0.95275	1.03539	1.05307	0.98282	1.17824	1.15439	0.78783	0.93273	0.98931	1.34346	1.108	1.04912	1.01007	1.11507	0.87793	0.72398	0.97989	1.31795	0.78986	1.18405	0.94831	0.826793	0.870924	1.20661	1.13985	1.29482	1.07449	0.739374	1.09382	0.87747	1.03893	0.94194	0.90508	1.17372	0.91468	1.17585	1.044	1.02433	1.12338	0.86626
6.8	0.94125	1.08128	1.11646	1.02027	1.21466	1.03436	0.78905	0.989	1.00712	1.55841	1.29159	1.12984	0.98109	1.18811	0.91824	1.18922	0.86809	1.27007	0.92981	1.22846	0.81558	0.891147	0.697458	1.12741	0.88891	1.22662	1.01324	0.751297	0.77922	0.9542	1.05209	0.93427	0.97342	1.04149	0.86688	1.21028	1.05716	1.08879	1.12132	0.91356
7	0.98798	1.0529	1.04675	0.94291	1.18093	1.15558	0.77279	0.89448	1.08824	1.07135	1.11688	1.04849	1.00974	1.05695	0.89426	1.1603	0.95208	1.26332	0.85955	0.9862	0.87687	0.839967	0.624178	1.0613	0.95484	1.34179	1.16216	0.778166	1.03256	1.11935	1.06804	0.85602	0.91612	1.15207	0.92113	1.16943	1.04871	1.10004	1.13614	0.9773
7.2	1.02101	0.96007	1.04508	0.97927	1.14504	1.15604	0.7626	0.84886	1.16772	1.24718	1.00947	1.01747	1.17963	1.19958	0.9116	0.97463	0.87772	0.88409	0.92602	1.03533	0.79072	0.860007	0.754467	0.83108	0.97815	1.10266	1.19315	0.750861	0.92388	0.83969	1.11977	0.96469	0.88771	1.10981	0.90828	1.12378	0.97047	1.08429	1.12082	1.0175
7.4	0.96115	1.03331	1.0421	0.91935	1.16731	1.07776	0.73837	1.05212	1.09357	1.09396	0.97086	1.22699	0.95147	0.9726	0.92488	0.76092	0.98012	1.21658	0.90413	0.99816	0.7111	0.993641	0.87111	0.91145	0.90741	1.21681	0.87777	0.813639	1.03519	0.76246	1.12058	0.97246	0.95809	1.26228	0.97097	1.19189	1.02304	1.10626	1.13017	0.99828
7.6	1.01251	1.03821	1.09397	1.00562	1.03665	1.23385	0.73594	0.89725	1.26434	1.19893	1.00077	0.99886	1.11266	1.08469	0.82257	0.96099	0.79554	1.18856	0.78118	1.1014	0.81053	0.763779	0.597453	1.03025	0.89405	1.09502	0.72306	0.681681	0.68349	0.44528	1.09414	0.88899	0.98663	1.12941	0.86282	1.23759	1.02104	1.12885	1.06356	1.08204
7.8	0.95739	1.00319	1.09104	0.89388	1.03251	1.04822	0.7764	0.96154	1.16565	1.03037	1.01794	1.16093	1.03473	0.99626	0.80312	1.11254	0.72789	1.46699	0.85487	0.94837	0.80696	0.83158	0.658998	0.90132	0.95822	1.00156	0.99304	0.884841	0.97021	0.80882	1.09491	0.91774	0.94898	1.16632	1.00624	1.10829	1.03293	1.09566	1.08838	1.07591
8	0.98436	1.00559	1.05383	0.9435	1.10003	1.28169	0.72686	0.90852	1.00523	0.98599	0.86625	1.09754	1.03652	1.04448	0.93017	1.09423	1.02554	1.24721	0.6181	0.89768	0.59604	0.860882	0.664995	1.05632	1.07537	1.1128	0.91257	0.917116	0.75641	0.91766	1.18737	0.92307	0.95482	1.12507	0.86075	1.08524	1.03622	1.0001	1.02678	1.05515
8.2	0.95422	1.03178	1.06869	0.87875	1.10187	0.99016	0.70476	0.94751	1.07114	1.20186	0.98247	0.97897	0.99904	1.16292	0.93517	1.02765	0.83023	1.65439	0.75154	0.99064	0.71119	0.81229	0.719049	1.03932	0.94401	1.09877	0.85137	0.874879	0.71909	0.87554	1.0971	0.98265	1.0363	1.11869	0.91415	1.05136	0.92192	1.10831	1.06323	1.07292
8.4	0.98485	1.03927	1.02022	0.94886	1.04322	1.00891	0.72613	0.82568	1.1688	1.06859	1.10527	1.1703	0.94049	1.18147	0.78193	0.84294	0.79215	1.40835	0.6842	0.94446	0.60212	0.72775	0.785752	1.00821	1.12268	1.12771	0.98398	0.803365	1.04189	0.64081	1.10043	0.96782	0.91901	1.11901	0.89548	1.29972	1.07244	1.05478	1.09128	0.96295
8.6	0.9553	0.95977	1.04309	0.91827	0.98965	1.08549	0.7454	0.92666	1.13631	1.0561	0.91598	1.27348	1.03071	0.92704	0.9982	0.87984	0.82452	1.17093	0.78136	1.30717	0.75611	0.828049	0.655563	1.00789	0.99676	1.12474	1.18402	0.827377	0.69723	0.93439	1.03027	0.94762	0.95127	1.16524	0.88259	1.33918	1.02508	1.03903	1.05109	1.01135
8.8	0.97802	1.03138	0.99641	0.93504	1.06564	1.21514	0.72185	0.80645	1.07153	1.19461	0.84867	1.37921	1.01624	1.3191	1.01467	0.86705	0.80493	1.17254	0.74955	1.26067	0.72243	0.90291	0.799775	0.9596	1.15974	1.10857	1.18571	0.970784	0.84226	0.89471	1.06797	0.95978	0.92524	1.18404	0.95761	1.29401	1.01052	1.24732	1.10138	1.01763
9	0.96351	0.98726	1.05904	0.93165	1.0279	1.04451	0.76216	0.85049	1.18704	0.91047	0.93222	0.97465	1.04688	1.18683	0.96234	1.1668	1.03401	0.96029	0.54887	1.22086	1.01828	0.83182	0.769433	1.10884	1.05924	1.21388	1.22719	0.871251	0.80065	0.8657	1.01366	0.98721	0.91554	1.20275	0.8868	1.22925	1.05042	1.24435	1.10692	1.15174
9.2	0.99664	1.09857	1.05456	0.93252	1.0454	1.07284	0.71682	1.04118	0.97368	1.00227	0.95727	1.05431	0.88951	1.17292	0.87433	1.0607	0.88194	1.0811	0.66213	1.05839	0.97521	0.762243	0.69648	1.21859	1.0594	1.18239	1.20347	0.819549	0.65121	0.97764	1.00821	1.07064	0.92581	1.18192	0.89486	1.23328	1.00081	1.1487	1.09511	1.07288
9.4	0.96654	1.10861	0.99744	0.94505	1.00179	1.08451	0.80454	0.87756	1.2018	0.90808	1.22954	1.29617	0.99875	1.15029	0.8313	0.91007	0.97493	1.09446	0.55947	1.01868	0.83991	0.732069	0.749231	1.19238	0.93925	1.06612	1.02281	0.920935	0.97417	0.78695	1.07277	0.90576	0.90803	1.23422	0.82973	1.20446	0.87066	1.09502	1.20134	1.03761
9.6	0.90842	1.03832	1.04203	0.96598	1.04562	0.96764	0.74843	1.0343	0.99174	0.99049	1.12578	1.11972	1.05398	1.00559	0.82379	0.75207	0.9016	1.43995	0.80066	1.09926	0.84335	0.865674	0.896105	1.07356	0.95289	1.20144	1.29794	0.796901	1.00673	0.75162	1.05619	0.95005	0.94639	1.23069	0.91715	1.23077	1.03385	1.13582	1.19621	1.03578
9.8	0	0.03989	0.00649	0.00204	0.01941	0.19594	0.01467	0.01582	0.06093	0.28275	0.01764	0.14189	0.10026	0.02704	0.08419	0	0	0	0	0	0	0	0	0	0	0	0.13319	0	0.10821	0.15157	0.00482	0	0	0.00737	0	0	0	0.02697	0.00303	0
10	0.00322	0.06074	0	0	0	0.15051	0.00455	0.07007	0.00646	0.34892	0.09364	0.18602	0.08228	0.09561	0.13719	0.18968	0.14544	0.27706	0.26625	0.16322	0.24846	0.153012	0.180874	0.20164	0.23187	0.11468	0	0.264617	0	0.37834	0	0.00414	0.01845	0	0.00144	0.01152	0.02396	0.02872	0.02494	0.02167
10.2	0.007	0.05957	0.00756	0.04961	0.02818	0.09617	0	0.02003	0.06726	0.30901	0.08282	0.24864	0.09314	0.04577	0.13234	0.34871	0.34348	0.51452	0.1581	0.17792	0.31258	0.37783	0.258566	0.14099	0.28322	0.16209	0.20325	0.246147	0.18315	0.33734	0.01455	0.00741	0.02033	0.01208	0.0011	0.01443	0.0316	0.03755	0	0.03356
10.4	0.01812	0.04536	0.02424	0.08134	0.03868	0.19729	0.01604	0.0316	0.12699	0.18952	0.0887	0.17456	0.0629	0.14151	0.11728	0.37942	0.36716	0.42854	0.22566	0.19582	0.38239	0.420203	0.251691	0.23474	0.33372	0.19058	0.12786	0.246726	0.13615	0.21242	0.0266	0.00873	0.02399	0.00615	0.00539	0.02662	0.03242	0.01391	0.0083	0.05166
10.6	0.01302	0.04538	0.00548	0.02873	0.03971	0.13682	0.00542	0.00324	0.04079	0.14565	0.07186	0.09742	0.03125	0.02708	0.0936	0.12712	0.26943	0.33557	0.29881	0.28397	0.30881	0.334208	0.244377	0.27451	0.49448	0.22277	0.29004	0.282037	0.45886	0.24929	0.0183	0.00462	0.02133	0.03591	0.01313	0.02517	0.03686	0	0.02066	0.04633
10.8	0.01421	0.03937	0.02659	0.04333	0.04388	0.23426	0.01284	0.03464	0.05535	0.16932	0.1586	0.0785	0.04497	0.1263	0.14476	0.25073	0.36362	0.57272	0.35297	0.36512	0.51706	0.363453	0.333532	0.19486	0.44876	0.20505	0.40778	0.258011	0.25807	0.35432	0.03801	0.01161	0.03083	0.01169	0.0153	0.03379	0.03504	0.03596	0.0387	0.04071
11	0.0141	0.04191	0.01751	0.0064	0.05763	0.13944	0.01491	0.10605	0.05116	0.10544	0.08404	0.21281	0.12821	0.11946	0.1178	0.25708	0.46669	0.43562	0.32028	0.33714	0.48679	0.333598	0.377645	0.31466	0.45926	0.26479	0.22219	0.258033	0.28977	0.59614	0.03259	0.01185	0.03635	0.00413	0.01169	0.03393	0.04826	0.0114	0.00424	0.07969
11.2	0.00971	0.04079	0.02128	0.02075	0.02812	0.16492	0.00823	0.0516	0.0539	0.1693	0.05586	0.20557	0.0991	0.10215	0.09131	0.41947	0.38449	0.56615	0.37984	0.34102	0.54756	0.38223	0.387685	0.2413	0.37551	0.38105	0.21238	0.335455	0.28001	0.37458	0.03357	0.01756	0.04133	0.03746	0.01762	0.04326	0.05803	0.03867	0.03523	0.05245
11.4	0.00897	0.07186	0.02146	0.06109	0.03627	0.28388	0.01332	0.0499	0.09986	0.12756	0.10095	0.1531	0.08001	0.03928	0.11403	0.30838	0.29343	0.55093	0.39753	0.34822	0.50904	0.388718	0.38533	0.30128	0.50762	0.35413	0.55535	0.284295	0.28428	0.31112	0.02617	0.00982	0.04031	0.0518	0.01624	0.10083	0.09776	0.03674	0.04234	0.08186
11.6	0.00873	0.06735	0.00781	0.03237	0.02744	0.21165	0.01045	0.05751	0.06115	0.2338	0.07539	0.13111	0.05813	0.06957	0.14356	0.39951	0.48351	0.48259	0.33361	0.36551	0.47317	0.442834	0.321324	0.23177	0.43106	0.29923	0.32102	0.322552	0.87237	0.19468	0.04764	0.01655	0.03211	0.06704	0.02377	0.07555	0.09149	0.01162	0.04722	0.06167
11.8	0.01236	0.06247	0.01922	0.06921	0.0399	0.13281	0.00664	0.03871	0.07096	0.09839	0.07181	0.08233	0.09753	0.11423	0.10507	0.39965	0.37342	0.4557	0.21518	0.37222	0.30442	0.423846	0.350704	0.27217	0.38418	0.38894	0.41214	0.336199	0.32772	0.32322	0.03552	0.02253	0.04355	0.03403	0.03063	0.05105	0.08567	0.08959	0.03823	0.08819
12	0.00712	0.05734	0.0144	0.05946	0.02157	0.1726	0.01307	0.07504	0.07521	0.1425	0.03536	0.18314	0.03835	0.07475	0.13292	0.28468	0.36823	0.75333	0.30556	0.528	0.40925	0.432071	0.307454	0.40145	0.43864	0.34159	0.4564	0.353106	0.70581	0.43524	0.04246	0.01828	0.06115	0.05092	0.02571	0.14454	0.09875	0.06947	0.03895	0.07825
12.2	0.01839	0.03535	0.01854	0.0679	0.04043	0.19303	0.00628	0.07244	0.03181	0.05495	0.11798	0.17011	0.11235	0.07956	0.17772	0.38053	0.35227	0.42732	0.32982	0.55923	0.34565	0.413031	0.374932	0.44223	0.40278	0.46131	0.45415	0.262059	0.75937	0.65016	0.0391	0.03128	0.0438	0.06654	0.02892	0.1073	0.07406	0.04165	0.03649	0.08055
12.4	0.02492	0.06967	0.02709	0.04203	0.02469	0.21645	0.01232	0.05694	0.04264	0.14787	0.16185	0.05744	0.19055	0.05796	0.18164	0.41104	0.33892	0.5106	0.41452	0.59655	0.44004	0.441918	0.488189	0.37607	0.47653	0.40665	0.4599	0.502508	0.47966	0.39611	0.01841	0.02555	0.05619	0.11048	0.03551	0.12048	0.06717	0.03493	0.0323	0.05768
12.6	0.0189	0.0454	0.02166	0.08353	0.06267	0.26091	0.01188	0.05291	0.08014	0.197	0.09346	0.07938	0.15178	0.12261	0.09925	0.48334	0.42168	0.59216	0.26955	0.40262	0.39834	0.420968	0.495455	0.40608	0.39528	0.40811	0.36652	0.408226	0.27349	0.32305	0.03603	0.0373	0.05805	0.10062	0.03784	0.06231	0.11183	0.04964	0.05223	0.06274
12.8	0.01263	0.07299	0.02441	0.06328	0.05602	0.16756	0.01954	0.05271	0.07662	0.12506	0.08238	0.25319	0.11443	0.10581	0.06425	0.42216	0.46495	0.74892	0.33899	0.42475	0.41577	0.467156	0.391073	0.50924	0.37672	0.2953	0.41736	0.363319	0.43825	0	0.05487	0.03391	0.0509	0.1075	0.04323	0.12555	0.11692	0.03752	0.04418	0.11176
13	0.02531	0.07602	0.02086	0.05457	0.05121	0.14437	0.01795	0.06162	0.09159	0.22455	0.10679	0.12442	0.12112	0.08202	0.0943	0.3716	0.39528	0.5943	0.47466	0.28424	0.47474	0.426768	0.351503	0.51821	0.4274	0.47141	0.50008	0.439803	0.60424	0.08296	0.04539	0.02889	0.04737	0.06262	0.04123	0.1321	0.09827	0.05177	0.08161	0.07972
13.2	0.02852	0.05471	0.01664	0.06696	0.05105	0.16811	0.01967	0.09776	0.04918	0.18796	0.18365	0.07431	0.06417	0.08294	0.1265	0.50671	0.35946	0.68155	0.35378	0.39067	0.24931	0.374304	0.34876	0.31359	0.34342	0.45874	0.67292	0.344613	0.57634	0.24639	0.03887	0.03432	0.0756	0.11744	0.03771	0.07475	0.13297	0.04017	0.06122	0.0982
13.4	0.01751	0.03393	0.02106	0.04941	0.03389	0.20767	0.0129	0.06062	0.0936	0.20573	0.07873	0.09708	0.05798	0.0743	0.06021	0.30113	0.42018	0.71311	0.40053	0.46153	0.34718	0.395562	0.376875	0.37386	0.45296	0.56714	0.43261	0.334519	0.40013	0.38615	0.05947	0.03415	0.06537	0.12622	0.04378	0.12384	0.12964	0.06774	0.09262	0.08783
13.6	0.02643	0.03837	0.03451	0.03203	0.03681	0.17977	0.01351	0.04998	0.12064	0.17264	0.09772	0.13021	0.05821	0.10911	0.11102	0.3982	0.42613	0.67791	0.29637	0.53892	0.37645	0.447695	0.440434	0.31869	0.51138	0.44668	0.35961	0.323662	0.68357	0.47556	0.05274	0.04082	0.06688	0.10837	0.02913	0.14672	0.11082	0.10524	0.05331	0.10072
13.8	0.01953	0.01727	0.02685	0.02535	0.03445	0.20547	0.01431	0.05368	0.09242	0.10815	0.03569	0.13027	0.15082	0.00416	0.11179	0.47568	0.44386	0.67153	0.43471	0.45241	0.3486	0.526766	0.322861	0.32453	0.40238	0.40355	0.37036	0.385571	0.5261	0.30814	0.0637	0.04939	0.0649	0.10679	0.03535	0.11009	0.11142	0.0691	0.04306	0.11161
14	0.01613	0.07421	0.03079	0.06218	0.05393	0.19506	0.01706	0.11518	0.0372	0.15665	0.15325	0.01738	0.10757	0.0602	0.08513	0.34512	0.62574	0.5177	0.39666	0.27219	0.23799	0.501323	0.36027	0.33514	0.48941	0.41982	0.43733	0.2265	0.63942	0.11873	0.07267	0.04415	0.06834	0.1295	0.04988	0.10055	0.12503	0.09455	0.05161	0.11885
14.2	0.01336	0.05054	0.01709	0.05969	0.05865	0.13259	0.02131	0.07711	0.08053	0.24165	0.08024	0.02155	0.14327	0.09117	0.1328	0.22137	0.42362	0.59344	0.33741	0.4496	0.39938	0.331448	0.361592	0.36638	0.51274	0.34982	0.43029	0.293962	0.70772	0.5923	0.0407	0.04847	0.07221	0.10945	0.06525	0.13122	0.15072	0.10759	0.07898	0.12525
14.4	0.02754	0.04402	0.03397	0.04039	0.05047	0.20116	0.02409	0.07382	0.05561	0.19504	0.08033	0.15015	0.06192	0.02865	0.08689	0.26438	0.40648	0.55635	0.29131	0.27943	0.41805	0.603875	0.43851	0.35184	0.47554	0.34908	0.41577	0.397382	0.3534	0.46757	0.06784	0.04314	0.07435	0.10159	0.05301	0.16056	0.14261	0.08184	0.10114	0.08353
14.6	0.03648	0.04461	0.03329	0.06162	0.04954	0.19213	0.02019	0.09749	0.12403	0.15309	0.07932	0.09855	0.10575	0.07095	0.17072	0.25481	0.45652	0.5777	0.1938	0.35159	0.4947	0.545856	0.329188	0.30122	0.43832	0.37893	0.24626	0.346592	0.40284	0.2949	0.07226	0.04717	0.08766	0.12258	0.06495	0.1151	0.13719	0.07863	0.03606	0.09417
14.8	0.02461	0.04826	0.03802	0.0125	0.04894	0.1938	0.01834	0.11584	0.18227	0.25522	0.09122	0.13307	0.0971	0.09592	0.0998	0.35388	0.34367	0.25879	0.50362	0.51055	0.30341	0.53352	0.366163	0.28415	0.42101	0.46045	0.29424	0.304157	0.21832	0.12693	0.06571	0.06726	0.08864	0.13212	0.05986	0.15844	0.14944	0.09378	0.10841	0.13534
15	0.01847	0.06208	0.02506	0.03267	0.05153	0.19656	0.01065	0.20889	0.0734	0.12811	0.07753	0.12441	0.14559	0.07823	0.152	0.30804	0.33563	0.51253	0.44379	0.5802	0.39839	0.359718	0.327356	0.30644	0.47707	0.49533	0.50738	0.421924	0.32791	0.34871	0.06583	0.05339	0.08357	0.11366	0.05884	0.13314	0.1683	0.10543	0.09543	0.09463
15.2	0.02501	0.07446	0.02608	0.04095	0.03015	0.19789	0.02007	0.08404	0.08237	0.19365	0.11515	0.08288	0.00117	0.13057	0.11664	0.34196	0.42683	0.60564	0.23174	0.60639	0.27591	0.44774	0.343684	0.45292	0.54685	0.57063	0.41616	0.352934	0.3777	0.33737	0.0613	0.05782	0.07431	0.1294	0.06447	0.16376	0.1678	0.08234	0.07399	0.09645
15.4	0.02198	0.06043	0.02786	0.07651	0.04767	0.22484	0.01099	0.06915	0.04747	0.18725	0.07861	0.08348	0.12742	0.10786	0.14894	0.37982	0.48551	0.77514	0.40908	0.46864	0.18993	0.440481	0.33002	0.47168	0.49276	0.55007	0.3963	0.34722	0.37676	0.11248	0.04092	0.06898	0.06624	0.11243	0.06442	0.21818	0.15231	0.14289	0.0561	0.10365
15.6	0.0455	0.05509	0.02407	0.05532	0.08606	0.16883	0.02234	0.12423	0.13904	0.14348	0.06948	0.14563	0.09458	0.15568	0.11769	0.37988	0.50448	0.43275	0.45357	0.58306	0.41719	0.450108	0.467512	0.40261	0.40358	0.51985	0.34746	0.413804	0.57585	0.47626	0.09083	0.05332	0.07127	0.12738	0.07295	0.1448	0.17109	0.07598	0.08017	0.12068
15.8	0.03435	0	0.0241	0.08059	0.05576	0.15754	0.02408	0.0497	0.05618	0.14388	0.10731	0.04375	0.14505	0.13396	0.1432	0.14151	0.37006	0.51517	0.31903	0.52058	0.35705	0.373859	0.48151	0.42696	0.42394	0.47982	0.36347	0.356135	0.41385	0.44982	0.0659	0.06128	0.0661	0.12804	0.07185	0.16268	0.18971	0.12604	0.09493	0.11708
16	0.0296	0.0458	0.03306	0.07307	0.0702	0.16044	0.02662	0.11949	0.05437	0.23819	0.08897	0.12535	0.07286	0.13559	0.1153	0.23597	0.41027	0.49246	0.37906	0.69754	0.37943	0.440278	0.486458	0.36335	0.47614	0.41174	0.45388	0.338159	0.70062	0.57955	0.06278	0.0529	0.06794	0.12395	0.07894	0.19813	0.22211	0.13123	0.17224	0.15072
16.2	0.03089	0.05753	0.02535	0.05008	0.04267	0.09383	0.02258	0.07246	0.00832	0.17953	0.06245	0.12457	0.08957	0.11604	0.1377	0.34524	0.51559	0.46951	0.25659	0.56836	0.30446	0.436931	0.510447	0.37961	0.38327	0.34469	0.40019	0.375956	0.37349	0.56308	0.08635	0.05615	0.07616	0.13271	0.06924	0.16223	0.17871	0.09268	0.15603	0.10107
16.4	0.04619	0.07223	0.03648	0.01089	0.04913	0.15472	0.02211	0.0414	0.03193	0.15696	0.06794	0.18899	0.10041	0.16115	0.12345	0.38143	0.36803	0.51623	0.26964	0.43587	0.38947	0.416179	0.47257	0.30412	0.40585	0.38728	0.42323	0.341074	0.4381	0.67254	0.081	0.05753	0.09511	0.13863	0.07288	0.10445	0.17881	0.1131	0.11083	0.09249
16.6	0.0396	0.05979	0.03659	0.08382	0.05161	0.13289	0.03149	0.03378	0.09016	0.1527	0.10699	0.14183	0.12668	0.13807	0.11558	0.52106	0.52757	0.35681	0.3926	0.41821	0.30974	0.418269	0.396857	0.34519	0.46623	0.43445	0.2521	0.491985	0.538	0.60541	0.08597	0.05201	0.09772	0.13663	0.07366	0.167	0.16968	0.08376	0.14761	0.14314
16.8	0.01953	0.07238	0.03714	0.06844	0.03714	0.21233	0.03338	0.08904	0.05761	0.10305	0.08156	0.11642	0.04857	0.16399	0.1615	0.42007	0.41228	0.60247	0.53727	0.33353	0.39149	0.489739	0.38531	0.40526	0.4762	0.46863	0.21463	0.563928	0.68341	0.39911	0.07896	0.05942	0.10805	0.10295	0.07549	0.17008	0.20259	0.09836	0.17374	0.14727
17	0.05174	0.07363	0.02893	0.04812	0.03571	0.14305	0.02972	0.07518	0	0.17063	0.051	0.15415	0.07006	0.08221	0.10509	0.43029	0.60089	0.65136	0.4522	0.36928	0.5002	0.405503	0.30075	0.54173	0.36469	0.39325	0.17384	0.513722	0.32278	0.52251	0.08309	0.06878	0.08738	0.11152	0.08345	0.17746	0.21369	0.08484	0.17146	0.14322
17.2	0.02995	0.01967	0.02904	0.08567	0.046	0.18925	0.02948	0.03759	0.01099	0.22111	0.08238	0.06322	0.10107	0.07785	0.09124	0.62723	0.57031	0.46529	0.24913	0.37705	0.39702	0.423847	0.318861	0.42986	0.34182	0.44757	0.37596	0.503196	0.59789	0.33071	0.08135	0.05564	0.1051	0.10856	0.07346	0.13274	0.20165	0.11109	0.18388	0.15186
17.4	0.03795	0.06451	0.02793	0.02577	0.04205	0.1129	0.02261	0.06816	0.13566	0.09098	0.04518	0.12393	0.10278	0.09637	0.14587	0.48091	0.48275	0.58767	0.28684	0.36466	0.53784	0.301554	0.316133	0.4695	0.41849	0.35639	0.35981	0.595546	0.59198	0.27109	0.09069	0.07185	0.09812	0.11251	0.07905	0.21821	0.20578	0.09905	0.18308	0.13871
17.6	0.02522	0.08373	0.0275	0.10741	0.09536	0.15838	0.02739	0.04787	0.1315	0.21286	0.0787	0.10411	0.01414	0.08054	0.12084	0.51983	0.5611	0.50381	0.31809	0.39896	0.39456	0.430232	0.310658	0.50874	0.41159	0.42437	0.38823	0.339745	0.38561	0.69233	0.08291	0.07291	0.09812	0.0901	0.08505	0.20688	0.18484	0.118	0.18442	0.17355
17.8	0.03786	0.06258	0.02875	0.03729	0.064	0.187	0.01035	0.09922	0.09367	0.04944	0.08631	0.08366	0.10312	0.04666	0.15831	0.33609	0.52495	0.57563	0.39789	0.37408	0.43285	0.398626	0.39941	0.36293	0.42679	0.30635	0.34972	0.503708	0.46974	0.25278	0.0781	0.06422	0.1125	0.12118	0.07605	0.21965	0.19774	0.12972	0.16442	0.16647
18	0.04281	0.04022	0.03831	0.05964	0.05903	0.19699	0.0303	0.14225	0.14069	0.11424	0.03815	0.10891	0.07009	0.09187	0.13574	0.4269	0.5899	0.63269	0.52559	0.31856	0.33474	0.385008	0.301813	0.43311	0.35308	0.33247	0.3675	0.465059	0.48478	0.55936	0.0906	0.07823	0.10522	0.12423	0.09188	0.2257	0.22278	0.09811	0.17375	0.14015
18.2	0.04061	0.05096	0.03351	0.10911	0.05702	0.1278	0.01502	0.07977	0.04543	0.10517	0.11821	0.10408	0.1132	0.07157	0.06995	0.7011	0.30338	0.4	0.27205	0.41682	0.39516	0.380518	0.277239	0.54571	0.41668	0.34273	0.24068	0.514916	0.41775	0.25807	0.09285	0.06941	0.086	0.11969	0.10107	0.26267	0.19025	0.102	0.21113	0.14617
18.4	0.03673	0.0786	0.04005	0.07137	0.06208	0.11584	0.02534	0.04268	0.10103	0.15523	0.11205	0.17302	0.16163	0.07065	0.06521	0.44697	0.56207	0.5182	0.31328	0.42554	0.42278	0.529185	0.351069	0.3855	0.48453	0.34562	0.15533	0.428915	0.50116	0.3911	0.0905	0.08967	0.11837	0.13362	0.09245	0.23538	0.22059	0.09307	0.18173	0.14855
18.6	0.02799	0.07864	0.02742	0.10701	0.09343	0.12067	0.02663	0.07156	0.09455	0.12663	0.0663	0.07845	0.11012	0.17205	0.07241	0.38891	0.37132	0.33492	0.47058	0.40218	0.22351	0.56902	0.36044	0.42013	0.37071	0.41962	0.2648	0.557296	0.65551	0.61239	0.10238	0.07819	0.09827	0.12742	0.09218	0.22404	0.22122	0.10604	0.20254	0.15669
18.8	0.04705	0.04645	0.02162	0.06619	0.0687	0.1464	0.03524	0.04515	0.09706	0.10357	0.07863	0.16835	0.09318	0.11499	0.19924	0.62507	0.53661	0.39911	0.22912	0.34467	0.37839	0.378427	0.315848	0.42683	0.37836	0.42322	0.31378	0.416308	0.44177	0.27142	0.09059	0.0638	0.08386	0.1661	0.09509	0.28933	0.18794	0.07931	0.18365	0.14267
19	0.02944	0.0787	0.04132	0.08281	0.05578	0.16407	0.01776	0.10038	0.03534	0.07304	0.0907	0.1661	0.10582	0.18265	0.06249	0.48917	0.48189	0.3943	0.4359	0.34539	0.25596	0.514664	0.336615	0.41481	0.35247	0.44399	0.34759	0.479464	0.31853	0.11397	0.10256	0.07383	0.10758	0.14362	0.08717	0.25852	0.19856	0.10993	0.25814	0.17331
19.2	0.03696	0.07593	0.0446	0.10435	0.03037	0.15157	0.01734	0.10285	0.10715	0.12581	0.0271	0.16264	0.10019	0.12534	0.18235	0.22712	0.53451	0.44127	0.57977	0.38308	0.35908	0.440461	0.302234	0.57943	0.36153	0.45007	0.34599	0.307581	0.44149	0.27375	0.10672	0.08776	0.102	0.11924	0.09763	0.26359	0.19222	0.10808	0.19163	0.1367
19.4	0.04181	0.07784	0.05287	0.09331	0.06078	0.15244	0.03212	0.11184	0.03786	0.07094	0.06669	0.15259	0.13298	0.14155	0.17299	0.49492	0.52084	0.46187	0.36414	0.32529	0.48967	0.427139	0.28994	0.40749	0.36894	0.52032	0.43059	0.428126	0.41428	0.23194	0.09248	0.08296	0.12516	0.13792	0.1114	0.26382	0.18026	0.09856	0.20522	0.16331
19.6	0.03676	0.06812	0.04458	0.06075	0.03695	0.22354	0.02992	0.14999	0.11128	0.14139	0.06523	0.07838	0.07409	0.14784	0.12308	0.32829	0.64359	0.32804	0.41901	0.43425	0.33882	0.469031	0.352183	0.57403	0.41064	0.42531	0.30376	0.349954	0.48711	0.30946	0.1384	0.09853	0.10337	0.16416	0.09646	0.26123	0.1801	0.13465	0.2464	0.16851
19.8	0.04372	0.09913	0.04243	0.05915	0.06179	0.14909	0.02452	0.15703	0.11324	0.14111	0.05021	0.08885	0.09064	0.08916	0.1882	0.40291	0.44791	0.39155	0.27389	0.53019	0.54643	0.364174	0.347035	0.49049	0.36674	0.39753	0.27354	0.286094	0.39603	0.36099	0.09975	0.08587	0.11283	0.18165	0.10754	0.30388	0.2006	0.12746	0.24686	0.15169
20	0.03268	0.05902	0.05334	0.05224	0.05194	0.17943	0.01771	0.0674	0.10594	0.17234	0.00847	0.10475	0.11586	0.05951	0.10927	0.29921	0.41797	0.44977	0.34108	0.47369	0.3604	0.407528	0.271541	0.40302	0.30865	0.38156	0.25372	0.461738	0.48963	0.33763	0.12129	0.10656	0.11046	0.19312	0.09209	0.32475	0.19584	0.14543	0.27328	0.18513
20.2	0.03048	0.05114	0.04467	0.06321	0.04424	0.11543	0.02444	0.06602	0.04173	0.23103	0.09472	0.14926	0.12549	0.22034	0.1193	0.42034	0.54675	0.62766	0.30656	0.27885	0.35166	0.478209	0.297013	0.49884	0.33764	0.44372	0.11342	0.381093	0.38592	0.5546	0.11695	0.09017	0.10741	0.15907	0.10911	0.30799	0.19846	0.12487	0.21761	0.18243
20.4	0.04994	0.08353	0.04144	0.06893	0.05535	0.11296	0.02602	0.05492	0.05989	0.24201	0.03109	0.04593	0.08998	0.06838	0.06917	0.68582	0.35135	0.75556	0.37916	0.40502	0.36371	0.365995	0.355257	0.364	0.4473	0.4952	0.34778	0.449133	0.49911	0.1239	0.11783	0.08469	0.13021	0.17446	0.09969	0.29402	0.2229	0.06925	0.26794	0.20007
20.6	0.03969	0.0333	0.04393	0.12225	0.02867	0.17987	0.01784	0.10164	0.063	0.16529	0.07524	0.12377	0.05542	0.14075	0.15277	0.49014	0.34336	0.79119	0.23178	0.43907	0.37542	0.34545	0.364329	0.3916	0.39851	0.42713	0.21494	0.319771	0.55812	0.35651	0.13258	0.07921	0.11294	0.18465	0.09524	0.23728	0.23124	0.11011	0.2588	0.16515
20.8	0.04209	0.10057	0.03498	0.0917	0.03851	0.15706	0.01569	0.08675	0.11212	0.1052	0.10936	0.11081	0.06489	0.07197	0.11369	0.4763	0.34385	0.72468	0.23452	0.50403	0.4554	0.411688	0.310772	0.33443	0.40906	0.443	0.19682	0.382793	0.59082	0.20419	0.13752	0.09244	0.11605	0.14551	0.11097	0.23725	0.24309	0.09977	0.25949	0.15921
21	0.03921	0.0819	0.03847	0.10246	0.04933	0.14419	0.02462	0.11499	0.09148	0.16977	0.0726	0.10183	0.0884	0.07047	0.10073	0.4234	0.39352	0.36623	0.37665	0.43162	0.38373	0.308943	0.336477	0.27926	0.47494	0.52566	0.26035	0.435021	0.39585	0.48129	0.12519	0.10405	0.1381	0.17655	0.11221	0.24466	0.25559	0.09482	0.22661	0.19153
21.2	0.03171	0.06056	0.03389	0.07641	0.05157	0.18752	0.02105	0.04243	0.19162	0.17138	0.10038	0.20601	0.12868	0.14411	0.09677	0.48826	0.41303	0.49301	0.43065	0.45824	0.31036	0.391848	0.313696	0.39428	0.53186	0.36421	0.42805	0.434669	0.23954	0.41855	0.13139	0.09395	0.1209	0.16547	0.10852	0.21542	0.24949	0.13133	0.23737	0.17498
21.4	0.03453	0.04876	0.04471	0.0958	0.03825	0.06713	0.03692	0.02904	0.08394	0.14674	0.04738	0.05159	0.10339	0.12897	0.06793	0.49518	0.27527	0.46275	0.34452	0.36064	0.42273	0.407391	0.294548	0.35067	0.36152	0.36991	0.40714	0.310171	0.36877	0.64787	0.11162	0.10859	0.13291	0.18496	0.12864	0.23379	0.21887	0.10887	0.24571	0.1944
21.6	0.06333	0.06197	0.03323	0.07292	0.03133	0.2337	0.03132	0.06955	0.0819	0.10214	0.059	0.16579	0.04626	0.06363	0.00751	0.50275	0.48414	0.40563	0.28867	0.2969	0.38083	0.379408	0.316512	0.27512	0.39449	0.37461	0.49842	0.3651	0.30072	0.3946	0.13893	0.09158	0.13133	0.16683	0.1079	0.2364	0.25475	0.08928	0.2949	0.17586
21.8	0.0556	0.03339	0.04244	0.07801	0.03092	0.13693	0.03945	0.10796	0.09581	0.12474	0.04803	0.11891	0.14571	0.03427	0.12049	0.47116	0.52376	0.6847	0.25353	0.42607	0.30149	0.420029	0.256679	0.21593	0.55822	0.32413	0.32296	0.314892	0.45791	0.61879	0.13897	0.09579	0.14215	0.18665	0.10811	0.19712	0.25969	0.06999	0.28803	0.17334
22	0.03868	0.07845	0.04213	0.08217	0.02049	0.09343	0.03369	0.07474	0.08894	0.20506	0.09579	0.09576	0.13495	0.16637	0.11186	0.2369	0.37904	0.64668	0.53335	0.41312	0.59032	0.345277	0.221139	0.24966	0.35753	0.31347	0.52615	0.423031	0.43397	0.31391	0.10434	0.09821	0.1248	0.19114	0.12251	0.16231	0.26226	0.07623	0.25156	0.17514
22.2	0.05875	0.05799	0.03553	0.04492	0.0484	0.15251	0.02965	0.10624	0.02587	0.23814	0.04802	0.10543	0.05478	0.24183	0.15245	0.20138	0.45736	0.64357	0.39908	0.29122	0.53155	0.304408	0.297433	0.36711	0.40387	0.25104	0.32805	0.352029	0.26321	0.18983	0.12197	0.09014	0.13554	0.17552	0.13752	0.24925	0.29757	0.10773	0.19754	0.20432
22.4	0.05681	0.03553	0.06004	0.0451	0.05263	0.19392	0.04245	0.07256	0.10123	0.11739	0	0.16438	0.11208	0.20456	0.05076	0.24565	0.37881	0.69721	0.3605	0.20289	0.39091	0.406198	0.307471	0.31908	0.34884	0.28875	0.33162	0.249188	0.22899	0.23281	0.13825	0.09112	0.12817	0.20638	0.12482	0.24533	0.26248	0.11163	0.24567	0.13739
22.6	0.05204	0.05506	0.0498	0.07328	0.06014	0.15365	0.03123	0.09156	0.03818	0.10124	0.03137	0.20575	0.12359	0.13101	0.08452	0.35285	0.42435	0.65715	0.26957	0.23877	0.44689	0.337924	0.415775	0.3121	0.46611	0.30306	0.32912	0.316011	0.49384	0.41878	0.12229	0.0877	0.14469	0.22405	0.11865	0.27747	0.28721	0.10656	0.23725	0.17135
22.8	0.04259	0.04859	0.04276	0.0776	0.05464	0.13021	0.02829	0.0832	0.10928	0.25547	0.12713	0.11312	0.09224	0.11898	0.08906	0.29106	0.40553	0.59054	0.29706	0.30158	0.39163	0.407684	0.398371	0.18815	0.42425	0.35676	0.37452	0.315899	0.37189	0.45675	0.11159	0.08488	0.14479	0.23857	0.14164	0.29868	0.30992	0.09657	0.26734	0.20126
23	0.04159	0.0633	0.03822	0.10391	0.05771	0.149	0.03598	0.10555	0.05158	0.18501	0.09382	0.15488	0.09882	0.07384	0.13834	0.49888	0.41039	0.58789	0.27616	0.17071	0.41276	0.4419	0.217772	0.24416	0.37049	0.28397	0.24575	0.293755	0.32837	0.25605	0.12201	0.10022	0.13939	0.23944	0.12772	0.25435	0.27477	0.09429	0.22308	0.18352
23.2	0.04409	0.04491	0.05107	0.0735	0.0936	0.15377	0.02244	0.03679	0.09145	0.12616	0.05622	0.12199	0.06198	0.11132	0.10152	0.56682	0.42113	0.44878	0.26105	0.28138	0.35136	0.404138	0.389798	0.2552	0.3605	0.23614	0.39527	0.292457	0.33329	0.19889	0.11391	0.09413	0.13632	0.23757	0.13751	0.27326	0.26506	0.13308	0.2541	0.17808
23.4	0.05123	0.05359	0.04132	0.08261	0.06347	0.16494	0.03791	0.07703	0.09854	0.13303	0.09812	0.11019	0.10286	0.11399	0.06657	0.42323	0.39196	0.48321	0.51001	0.26287	0.34663	0.43121	0.36813	0.23144	0.35427	0.38769	0.30342	0.279603	0.39029	0.19681	0.13442	0.09122	0.13683	0.23252	0.12156	0.35243	0.32933	0.108	0.23427	0.21919
23.6	0.03388	0.06541	0.06184	0.05183	0.0797	0.17059	0.03078	0.09412	0.03313	0.16003	0.03998	0.05859	0.15105	0.20181	0	0.32213	0.35306	0.34079	0.32522	0.4428	0.52834	0.426345	0.327122	0.28575	0.26306	0.42938	0.2161	0.26597	0.32105	0.4269	0.12551	0.09226	0.14706	0.23661	0.11377	0.33162	0.28754	0.10822	0.21909	0.18998
23.8	0.04219	0.03085	0.0511	0.05676	0.05565	0.18399	0.02808	0.06549	0.04538	0.07818	0.06987	0.16384	0.1501	0.12405	0.05817	0.19352	0.36874	0.45046	0.23091	0.23913	0.62608	0.369757	0.291425	0.23774	0.38596	0.35109	0.25257	0.305606	0.20773	0.42732	0.14459	0.10115	0.14474	0.2189	0.1223	0.24416	0.29273	0.11481	0.22306	0.15592
24	0.03467	0.03622	0.04637	0.12717	0.07092	0.21555	0.02378	0.097	0.05843	0.10297	0.10266	0.14001	0.05265	0.19886	0.10319	0.19015	0.45334	0.38014	0.23235	0.30888	0.40338	0.377204	0.290453	0.26051	0.40027	0.33366	0.34876	0.202729	0.32291	0.51763	0.11909	0.10368	0.1513	0.20304	0.12944	0.25796	0.30621	0.09868	0.23024	0.18355
24.2	0.05699	0.09258	0.03044	0.10461	0.0685	0.18902	0.03101	0.02946	0.12254	0.20565	0.02857	0.13971	0.18326	0.17643	0.1364	0.25954	0.4093	0.71511	0.35838	0.20044	0.50954	0.425511	0.304761	0.3438	0.42645	0.29333	0.34828	0.272826	0.49141	0.53029	0.12113	0.10218	0.14105	0.20903	0.13608	0.27354	0.37677	0.10376	0.23741	0.18169
24.4	0.03109	0.08648	0.0385	0.07497	0.05791	0.12274	0.01977	0.04704	0.13115	0.20375	0.07582	0.10165	0.0837	0.1359	0.10111	0.39069	0.39667	0.62647	0.31725	0.39116	0.43041	0.495701	0.413385	0.29946	0.41565	0.2063	0.36444	0.218221	0.13601	0.35345	0.11922	0.09633	0.14781	0.23468	0.12181	0.33169	0.33427	0.13345	0.24406	0.18007
24.6	0.0456	0.04543	0.05801	0.04999	0.0827	0.17516	0.03154	0.09105	0.13457	0.13926	0.09825	0.18314	0.08907	0.12021	0.10367	0.28208	0.38885	0.54337	0.35395	0.34507	0.42734	0.481904	0.378232	0.24099	0.27083	0.30506	0.35561	0.261521	0.39539	0.40836	0.13262	0.10686	0.15415	0.24119	0.13879	0.2967	0.27842	0.11949	0.24002	0.17999
24.8	0.01704	0.06485	0.05606	0.06158	0.05257	0.16962	0.02857	0.1247	0.13198	0.17614	0.09658	0.12814	0.15225	0.08002	0.09944	0.1965	0.3547	0.39914	0.31657	0.28011	0.28704	0.413596	0.409745	0.26185	0.35965	0.38826	0.18283	0.321184	0.36777	0.40451	0.1228	0.11064	0.16136	0.22853	0.15278	0.31587	0.29417	0.10013	0.2104	0.15607
25	0.02745	0.07454	0.04944	0.09876	0.0469	0.19134	0.03564	0.08658	0.05338	0.17241	0.08096	0.10899	0.07359	0.1464	0.10653	0.31047	0.35127	0.25009	0.41048	0.3123	0.29188	0.433057	0.328472	0.28137	0.33823	0.38865	0.20052	0.259559	0.14066	0.4013	0.12272	0.11338	0.17053	0.15666	0.14527	0.29895	0.28851	0.12861	0.23009	0.16914
25.2*	0.03931*	0.06658*	0.04801*	0.14192*	0.05475*	0.18563*	0.02464*	0.06718*	0.00391*	0.27318*	0.08703*	0.24316*	0.09931*	0.08543*	0.1127*	0.32871*	0.33879*	0.50624*	0.50299*	0.33508*	0.15667*	0.416009*	0.388207*	0.33763*	0.32785*	0.3631*	0.13901*	0.274302*	0.39478*	0.26548*	0.13338*	0.11331*	0.16345*	0.18157*	0.13968*	0.31294*	0.32147*	0.13876*	0.25388*	0.16175*
25.4*	0.04538*	0.07365*	0.06572*	0.10009*	0.07676*	0.19388*	0.025*	0.00387*	0.05832*	0.16077*	0.08441*	0.12173*	0.0823*	0.15086*	0.03022*	0.36057*	0.40743*	0.46269*	0.48347*	0.23266*	0.41581*	0.414363*	0.290132*	0.23695*	0.37642*	0.30876*	0.08304*	0.182929*	0.44438*	0.41946*	0.13083*	0.12429*	0.15487*	0.19589*	0.16089*	0.35765*	0.3564*	0.12136*	0.22127*	0.17938*
25.6*	0.03397*	0.04877*	0.05068*	0.09427*	0.05353*	0.14745*	0.03473*	0.10129*	0.05762*	0.14318*	0.08008*	0.05801*	0.06956*	0.07427*	0.06155*	0.29187*	0.49923*	0.41293*	0.46412*	0.3562*	0.1847*	0.445481*	0.270276*	0.23339*	0.30597*	0.32709*	0.16586*	0.221384*	0.39087*	0.3425*	0.14235*	0.12209*	0.1735*	0.19698*	0.16526*	0.33649*	0.29451*	0.15391*	0.23668*	0.22323*
25.8*	0.05144*	0.05475*	0.04358*	0.08882*	0.02785*	0.15469*	0.03648*	0.13106*	0.11329*	0.23174*	0.03885*	0.09943*	0.20198*	0.11676*	0.03839*	0.44371*	0.41377*	0.64373*	0.28406*	0.40951*	0.34368*	0.380686*	0.292247*	0.20013*	0.32111*	0.35251*	0.0562*	0.180896*	0.43081*	0.31282*	0.13501*	0.12724*	0.18349*	0.17297*	0.15596*	0.31674*	0.31506*	0.16019*	0.24695*	0.16902*
26*	0.04425*	0.06253*	0.03908*	0.08004*	0.04242*	0.20487*	0.0342*	0.06193*	0.09522*	0.14471*	0.04453*	0.12281*	0.08484*	0.08675*	0.09121*	0.32181*	0.34432*	0.54809*	0.34346*	0.29208*	0.34642*	0.480276*	0.284433*	0.27025*	0.25917*	0.31575*	0.1388*	0.191405*	0.3079*	0.40165*	0.13765*	0.11204*	0.19412*	0.20142*	0.13377*	0.41355*	0.30363*	0.09003*	0.25507*	0.22348*
26.2*	0.04566*	0.03489*	0.04348*	0.07508*	0.03735*	0.19682*	0.03478*	0.11378*	0.03823*	0.23529*	0.0789*	0.02943*	0.14645*	0.14705*	0.08351*	0.31929*	0.32844*	0.24069*	0.33982*	0.31306*	0.26786*	0.36559*	0.253711*	0.19166*	0.33673*	0.22647*	0.20365*	0.366042*	0.07723*	0.25365*	0.1231*	0.11182*	0.17656*	0.16557*	0.16597*	0.29156*	0.31607*	0.16*	0.24717*	0.18768*
26.4*	0.03703*	0.03636*	0.0337*	0.0595*	0.02604*	0.20618*	0.03783*	0.07754*	0.06474*	0.11175*	0.04438*	0.18598*	0.08368*	0.05512*	0.13411*	0.22299*	0.30288*	0.51157*	0.3404*	0.38538*	0.30753*	0.429081*	0.326883*	0.22904*	0.25296*	0.18433*	0.29906*	0.290583*	0.23739*	0.44778*	0.13929*	0.12125*	0.16384*	0.20695*	0.15214*	0.259*	0.31861*	0.15081*	0.20989*	0.2008*
26.6*	0.03535*	0.04507*	0.04138*	0.0767*	0.06925*	0.13212*	0.03516*	0.12115*	0.1351*	0.16424*	0.04496*	0.14347*	0.10765*	0.11799*	0.11812*	0.1417*	0.36552*	0.51743*	0.40414*	0.39515*	0.24221*	0.348071*	0.30338*	0.22576*	0.31538*	0.29219*	0.20684*	0.268217*	0.41642*	0.5427*	0.13938*	0.1091*	0.18763*	0.20755*	0.14921*	0.34099*	0.32046*	0.16306*	0.24156*	0.20609*
26.8*	0.03297*	0.06673*	0.04347*	0.07*	0.06671*	0.16504*	0.04758*	0.14612*	0.05036*	0.17674*	0.07587*	0.13911*	0.15039*	0.17825*	0.07311*	0.18704*	0.3621*	0.54177*	0.30717*	0.3254*	0.35333*	0.502751*	0.289242*	0.16744*	0.31101*	0.38034*	0.26723*	0.257647*	0.28264*	0.39041*	0.11763*	0.12538*	0.18425*	0.18538*	0.15865*	0.27489*	0.30057*	0.15356*	0.25918*	0.21788*
27*	0.03939*	0.0672*	0.06471*	0.07117*	0.07548*	0.20415*	0.03781*	0.01884*	0.06547*	0.09524*	0.04127*	0.1578*	0.10566*	0.09789*	0.09735*	0.13261*	0.35786*	0.52224*	0.41052*	0.37598*	0.50909*	0.450412*	0.235448*	0.2097*	0.27542*	0.35941*	0.24022*	0.31521*	0.3131*	0.69249*	0.1048*	0.11837*	0.17817*	0.16138*	0.15217*	0.34325*	0.29168*	0.12131*	0.23836*	0.22711*
27.2*	0.01886*	0.0583*	0.07888*	0.10984*	0.05551*	0.18128*	0.03905*	0.13193*	0.05694*	0.1672*	0.03544*	0.14034*	0.05265*	0.11336*	0.07022*	0.25218*	0.28908*	0.56729*	0.21705*	0.34282*	0.42699*	0.376945*	0.267298*	0.1718*	0.33614*	0.30394*	0.22162*	0.213893*	0.07819*	0.45089*	0.11064*	0.12863*	0.18324*	0.18652*	0.17554*	0.29633*	0.31025*	0.11553*	0.22821*	0.25498*
27.4*	0.03905*	0.06146*	0.05874*	0.09219*	0.0614*	0.13753*	0.03127*	0.08052*	0.06755*	0.0465*	0.06189*	0.15653*	0.0881*	0.06636*	0.12644*	0.0926*	0.30741*	0.42435*	0.32874*	0.36617*	0.36326*	0.398659*	0.354146*	0.13998*	0.31461*	0.30791*	0.16226*	0.279455*	0.26553*	0.24578*	0.11163*	0.135*	0.18329*	0.20075*	0.17184*	0.33281*	0.29742*	0.16097*	0.27564*	0.19562*
27.6*	0.03621*	0.03416*	0.06305*	0.08879*	0.07119*	0.24221*	0.03304*	0.06317*	0.05122*	0.08498*	0.07049*	0.12103*	0.07067*	0.16377*	0.08825*	0.16425*	0.43762*	0.44619*	0.22033*	0.24092*	0.21174*	0.364233*	0.32054*	0.15727*	0.36158*	0.29713*	0.07536*	0.271866*	0.23202*	0.31209*	0.11971*	0.12355*	0.17624*	0.1732*	0.17245*	0.34744*	0.34204*	0.13463*	0.27267*	0.23835*
27.8*	0.03819*	0.0521*	0.04489*	0.07457*	0.1209*	0.27386*	0.03667*	0.10018*	0.12921*	0.13196*	0.04371*	0.07749*	0.10091*	0.17087*	0.04307*	0.22016*	0.24454*	0.50721*	0.20658*	0.36464*	0.29116*	0.398872*	0.232534*	0.077*	0.34348*	0.26524*	0.28005*	0.177162*	0.17316*	0.27042*	0.13326*	0.13335*	0.2035*	0.16991*	0.14835*	0.33267*	0.33662*	0.15492*	0.2598*	0.20097*
28*	0.0316*	0.08619*	0.07591*	0.04651*	0.08452*	0.24746*	0.03065*	0.05855*	0.12917*	0.02674*	0.12775*	0.05051*	0.09104*	0.08405*	0.06988*	0.32177*	0.2671*	0.55291*	0.36795*	0.33042*	0.29984*	0.298732*	0.248234*	0.15507*	0.26068*	0.31136*	0.19208*	0.316964*	0.15168*	0.27092*	0.15718*	0.13237*	0.17704*	0.17727*	0.14624*	0.2866*	0.36222*	0.20143*	0.27123*	0.17868*
28.2*	0.01348*	0.08377*	0.05653*	0.03887*	0.07356*	0.11875*	0.03958*	0.09125*	0.13709*	0.13172*	0.01699*	0.12731*	0.1236*	0.1593*	0.09603*	0.27931*	0.37259*	0.48332*	0.36037*	0.28482*	0.27348*	0.323471*	0.289812*	0.14883*	0.26367*	0.3881*	0.21877*	0.209619*	0.21041*	0.36273*	0.13716*	0.157*	0.16647*	0.20224*	0.14436*	0.29758*	0.32784*	0.19462*	0.2975*	0.21639*
28.4*	0.036*	0.07236*	0.06761*	0.05083*	0.08838*	0.13895*	0.02649*	0.14402*	0.06866*	0.08177*	0.09793*	0.18322*	0.1425*	0.11064*	0.07825*	0.25936*	0.43182*	0.45346*	0.30114*	0.32665*	0.22667*	0.350888*	0.284322*	0.20571*	0.33474*	0.31846*	0.17873*	0.307125*	0.23551*	0.29657*	0.15405*	0.14781*	0.1758*	0.20255*	0.15233*	0.29391*	0.31652*	0.178*	0.26302*	0.2415*
28.6*	0.04365*	0.08811*	0.05568*	0.05771*	0.0951*	0.24027*	0.04487*	0.08033*	0.05161*	0.10854*	0.06619*	0.10893*	0.08427*	0.02862*	0.13111*	0.22507*	0.27406*	0.53555*	0.23222*	0.39031*	0.27835*	0.454085*	0.229564*	0.20669*	0.31568*	0.25301*	0.13808*	0.295015*	0.00602*	0.04895*	0.1394*	0.14799*	0.19125*	0.19266*	0.16268*	0.28604*	0.29999*	0.16125*	0.26617*	0.20208*
28.8*	0.02678*	0.0637*	0.05259*	0.08233*	0.10021*	0.12979*	0.04168*	0.04918*	0.10769*	0.11657*	0.07506*	0.08577*	0.08563*	0.09742*	0.11246*	0.34099*	0.37325*	0.5215*	0.3085*	0.39663*	0.28015*	0.455927*	0.15211*	0.22488*	0.3293*	0.32557*	0.11791*	0.401496*	0.20199*	0.2822*	0.12928*	0.12965*	0.17221*	0.18652*	0.16971*	0.34759*	0.31958*	0.20823*	0.19902*	0.23293*
29*	0.03533*	0.06887*	0.04194*	0.10866*	0.07494*	0.15804*	0.02162*	0.1938*	0.0339*	0.13059*	0.04459*	0.03335*	0.17011*	0.16432*	0.12583*	0.35033*	0.37578*	0.35468*	0.2491*	0.36389*	0.33531*	0.334805*	0.175342*	0.17729*	0.25975*	0.33472*	0.1604*	0.26919*	0.14649*	0.12692*	0.14362*	0.14985*	0.19733*	0.24448*	0.16727*	0.23524*	0.34278*	0.17881*	0.26065*	0.19578*
29.2*	0.04759*	0.07283*	0.04759*	0.07851*	0.03847*	0.18073*	0.03631*	0.12481*	0.04073*	0.21857*	0.03367*	0.11571*	0.12012*	0.149*	0.05473*	0.30554*	0.29364*	0.65801*	0.30811*	0.38892*	0.35066*	0.341385*	0.194222*	0.18671*	0.28442*	0.32902*	0.23267*	0.287936*	0.18143*	0.31826*	0.144*	0.13904*	0.19127*	0.189*	0.16269*	0.23239*	0.32935*	0.22589*	0.27766*	0.17666*
29.4*	0.04314*	0.08459*	0.06171*	0.08682*	0.0381*	0.12709*	0.0346*	0.1204*	0.05464*	0.0964*	0.08235*	0.12843*	0.03151*	0.10155*	0.16675*	0.49046*	0.37621*	0.50998*	0.26772*	0.38119*	0.2352*	0.394788*	0.261669*	0.30759*	0.3257*	0.36708*	0.31175*	0.219546*	0.30653*	0.47408*	0.14099*	0.14122*	0.17108*	0.18831*	0.14967*	0.26141*	0.30219*	0.18714*	0.32199*	0.23739*
29.6*	0.04128*	0.10302*	0.05149*	0.06387*	0.08571*	0.09728*	0.04586*	0.1742*	0.08024*	0.15016*	0.02786*	0.14747*	0.09763*	0.13171*	0.06135*	0.24503*	0.36114*	0.38924*	0.20789*	0.32011*	0.30256*	0.400482*	0.253123*	0.30336*	0.29319*	0.32782*	0.17075*	0.290522*	0.2062*	0.40134*	0.16291*	0.12789*	0.19054*	0.17977*	0.16017*	0.29844*	0.32041*	0.18346*	0.28433*	0.21021*
29.8*	0.04727*	0.06969*	0.0523*	0.09181*	0.14363*	0.12311*	0.04289*	0.13428*	0.09768*	0.13018*	0.05197*	0.0564*	0.08346*	0.04689*	0.1154*	0.4094*	0.31011*	0.60196*	0.23992*	0.39471*	0.29443*	0.383146*	0.195319*	0.29989*	0.30219*	0.23997*	0.22067*	0.212591*	0.15798*	0.2748*	0.14381*	0.11847*	0.19127*	0.21658*	0.14531*	0.23602*	0.32807*	0.14617*	0.25074*	0.2263*
30*	0.05445*	0.08223*	0.05794*	0.07293*	0.134*	0.17979*	0.03991*	0.13753*	0.10487*	0.08344*	0.02845*	0.06466*	0.10851*	0.08517*	0.10869*																0.13623*	0.13868*	0.18532*	0.21344*	0.14888*	0.37596*	0.36109*	0.17722*	0.29838*	0.26164*
30.2*	0.04634*	0.07452*	0.05507*	0.11679*	0.12553*	0.06759*	0.0395*	0.10275*	0.10389*	0.10563*	0.09679*	0.07139*	0.16082*	0.09964*	0.02005*																0.17864*	0.13375*	0.20362*	0.23172*	0.16111*	0.245*	0.31097*	0.1941*	0.24961*	0.26245*
30.4*	0.05003*	0.07554*	0.04338*	0.06967*	0.1412*	0.10548*	0.03783*	0.07918*	0.16353*	0.13546*	0.03049*	0.07216*	0.08939*	0.10653*	0.1292*																0.1631*	0.13296*	0.21346*	0.22145*	0.17025*	0.31134*	0.33456*	0.21022*	0.23661*	0.22896*
30.6*	0.05315*	0.0703*	0.05559*	0.0865*	0.16035*	0.13885*	0.03936*	0.14296*	0.13234*	0.11112*	0.11548*	0.09494*	0.04008*	0.15087*	0.12193*																0.16772*	0.1466*	0.19262*	0.19368*	0.16768*	0.28062*	0.3083*	0.22601*	0.22403*	0.20899*
30.8*	0.04719*	0.07531*	0.04141*	0.07059*	0.16397*	0.1625*	0.03476*	0.15456*	0.17603*	0.05882*	0.1082*	0.09236*	0.10836*	0.09076*	0.11739*																0.1393*	0.14892*	0.18379*	0.23489*	0.15811*	0.27116*	0.35246*	0.20063*	0.29886*	0.228*
31*	0.0434*	0.0531*	0.05054*	0.08132*	0.05176*	0.1682*	0.03409*	0.16127*	0.10441*	0.12923*	0.06937*	0.12044*	0.15678*	0.12459*	0.04958*																0.14945*	0.12635*	0.20856*	0.22181*	0.16181*	0.33887*	0.32884*	0.20228*	0.28549*	0.27401*
31.2*	0.04803*	0.07853*	0.04515*	0.10131*	0.06472*	0.18378*	0.0344*	0.18014*	0.03617*	0.11198*	0.13189*	0.0304*	0.09446*	0.11577*	0.05949*																0.16389*	0.1272*	0.18894*	0.23252*	0.16609*	0.33063*	0.34921*	0.1596*	0.25331*	0.24866*
31.4*	0.04133*	0.06105*	0.04697*	0.07694*	0.05094*	0.12624*	0.04505*	0.13974*	0.07954*	0.23183*	0.07074*	0.07439*	0.06583*	0.17003*	0.13319*																0.14469*	0.15047*	0.17566*	0.22848*	0.17491*	0.35702*	0.3409*	0.20998*	0.29575*	0.21349*
31.6*	0.04156*	0.06924*	0.05281*	0.12997*	0.09078*	0.17368*	0.03692*	0.13566*	0.04714*	0.13056*	0.08388*	0.12228*	0.11006*	0.15273*	0.12765*																0.17159*	0.14573*	0.19087*	0.25654*	0.16314*	0.2713*	0.31254*	0.26717*	0.22276*	0.28481*
31.8*	0.05623*	0.05495*	0.0454*	0.06173*	0.07844*	0.13646*	0.03409*	0.11136*	0.09884*	0.10077*	0.06977*	0.11505*	0.14695*	0.07874*	0.13267*																0.15034*	0.14019*	0.20642*	0.22589*	0.15268*	0.29842*	0.33827*	0.19924*	0.30034*	0.27877*
32*	0.07221*	0.08176*	0.05618*	0.07017*	0.05854*	0.17092*	0.03188*	0.0876*	0.09945*	0.14023*	0.0024*	0.08147*	0.04547*	0.09326*	0.09578*																0.16189*	0.15286*	0.20639*	0.26682*	0.16573*	0.31451*	0.35115*	0.22704*	0.30408*	0.28741*
32.2*	0.05124*	0.05433*	0.03813*	0.09255*	0.05499*	0.1103*	0.03393*	0.0907*	0.06662*	0.13826*	0.0238*	0.1434*	0.08039*	0.08173*	0.057*																0.16192*	0.14256*	0.21479*	0.25483*	0.18119*	0.33032*	0.33322*	0.23378*	0.35017*	0.25543*
32.4*	0.06253*	0.08765*	0.06137*	0.10358*	0.08297*	0.14231*	0.03638*	0*	0.0414*	0.19157*	0.09703*	0.03603*	0.01743*	0.09078*	0.07458*																0.15996*	0.16857*	0.188*	0.21921*	0.16007*	0.35797*	0.34295*	0.20991*	0.2612*	0.22995*
32.6*	0.04675*	0.0839*	0.03757*	0.11201*	0.09688*	0.13586*	0.04629*	0.04769*	0.0763*	0.06534*	0.039*	0.1308*	0.06299*	0.05915*	0.16988*																0.16392*	0.16066*	0.19878*	0.24874*	0.19336*	0.43254*	0.32223*	0.21907*	0.29978*	0.23175*
32.8*	0.04782*	0.07989*	0.06397*	0.10091*	0.0652*	0.16589*	0.04031*	0.08311*	0.05061*	0.23289*	0.1167*	0.08142*	0.01182*	0.06532*	0.12091*																0.14753*	0.14532*	0.19424*	0.26199*	0.17497*	0.34052*	0.34959*	0.2549*	0.3103*	0.2272*
33*	0.06404*	0.08906*	0.05225*	0.08911*	0.07976*	0.13937*	0.0459*	0.05653*	0.07305*	0.09859*	0.01199*	0.06762*	0.09552*	0.09453*	0.05643*																0.16037*	0.16513*	0.22794*	0.2274*	0.18214*	0.35045*	0.3467*	0.28382*	0.31942*	0.24103*
33.2*	0.05949*	0.07896*	0.05415*	0.06834*	0.04906*	0.15205*	0.04986*	0.08727*	0.13475*	0.17434*	0.0918*	0.14392*	0.09081*	0.07229*	0.06743*																0.17245*	0.12975*	0.21374*	0.2626*	0.18537*	0.40652*	0.33088*	0.26246*	0.25753*	0.24589*
33.4*	0.05972*	0.06326*	0.06848*	0.10062*	0.08968*	0.09349*	0.03596*	0.07512*	0.09464*	0.0156*	0.06525*	0.21755*	0.08763*	0.08912*	0.12479*																0.1576*	0.16663*	0.1988*	0.26781*	0.1823*	0.38013*	0.37517*	0.22021*	0.26226*	0.21648*
33.6*	0.04979*	0.06565*	0.07924*	0.03647*	0.08646*	0.12059*	0.03466*	0.04154*	0.06394*	0.17722*	0.09976*	0.14598*	0.13623*	0.07423*	0.08979*																0.16826*	0.14322*	0.19479*	0.27031*	0.21254*	0.42749*	0.37648*	0.22155*	0.26143*	0.22399*
33.8*	0.04466*	0.08769*	0.05977*	0.057*	0.07405*	0.1387*	0.02451*	0.12157*	0.13335*	0.03814*	0.09553*	0.11426*	0.10369*	0.07836*	0.00918*																0.15636*	0.1456*	0.19678*	0.26947*	0.19254*	0.33487*	0.35947*	0.20503*	0.27564*	0.26963*
34*	0.05199*	0.07242*	0.05686*	0.04262*	0.08678*	0.15442*	0.02438*	0.08125*	0.08873*	0.16979*	0.06507*	0.01948*	0.04673*	0.11225*	0.0689*																0.15888*	0.15688*	0.20465*	0.28728*	0.20362*	0.34542*	0.33315*	0.25011*	0.27227*	0.25041*
34.2*	0.0586*	0.09393*	0.06522*	0.06604*	0.07038*	0.14641*	0.03984*	0.08954*	0.16513*	0.15375*	0.01417*	0.12589*	0.0581*	0.09773*	0.04508*																0.15555*	0.15975*	0.20948*	0.30338*	0.18907*	0.35921*	0.38819*	0.21252*	0.20754*	0.21529*
34.4*	0.05308*	0.08953*	0.0469*	0.07028*	0.09887*	0.10039*	0.0232*	0.11275*	0.05706*	0.08051*	0.09693*	0.12763*	0.12476*	0.09602*	0.10404*																0.14856*	0.14707*	0.23204*	0.34077*	0.19575*	0.29552*	0.37492*	0.26236*	0.21631*	0.26932*
34.6*	0.04222*	0.07374*	0.05241*	0.09077*	0.08485*	0.11311*	0.03597*	0.08912*	0.05851*	0.11965*	0.06885*	0.08232*	0.14097*	0.05405*	0.08214*																0.1675*	0.13686*	0.22822*	0.29628*	0.19451*	0.29602*	0.34552*	0.22459*	0.29327*	0.26355*
34.8*	0.04907*	0.08036*	0.04843*	0.0597*	0.11318*	0.21353*	0.04402*	0.07533*	0.11044*	0.08637*	0.06993*	0.17573*	0.04395*	0.07896*	0.0973*																0.13535*	0.15092*	0.21766*	0.2911*	0.19457*	0.3874*	0.37161*	0.22685*	0.31921*	0.28399*
35*	0.06166*	0.07522*	0.05469*	0.07704*	0.08515*	0.16117*	0.04592*	0.08503*	0.12583*	0.029*	0.1234*	0.12543*	0.04329*	0.12111*	0.10464*																0.14299*	0.16245*	0.20834*	0.3274*	0.18362*	0.33577*	0.40221*	0.17899*	0.3231*	0.25638*
35.2*	0.05064*	0.06631*	0.05152*	0.07819*	0.08275*	0.15095*	0.04167*	0.03886*	0.12517*	0.23615*	0.08725*	0.07462*	0.12905*	0.0587*	0.15431*																0.13616*	0.17291*	0.22543*	0.32176*	0.21264*	0.41197*	0.37604*	0.20701*	0.30814*	0.32391*
35.4*	0.05218*	0.11068*	0.04956*	0.0842*	0.09643*	0.18799*	0.04123*	0.10581*	0.04017*	0.13991*	0.09908*	0.12731*	0.07278*	0.06897*	0.10161*																0.15626*	0.15205*	0.22663*	0.31422*	0.20224*	0.36209*	0.41742*	0.24699*	0.28866*	0.27065*
35.6*	0.06461*	0.07947*	0.03508*	0.13288*	0.10169*	0.17888*	0.04607*	0.09309*	0.09884*	0.10167*	0.07716*	0.14748*	0.09974*	0.08702*	0.06982*																0.13744*	0.16969*	0.22096*	0.3113*	0.18891*	0.32784*	0.403*	0.2301*	0.28885*	0.28394*
35.8*	0.03913*	0.11024*	0.05457*	0.10563*	0.09342*	0.2001*	0.03641*	0.07154*	0.06812*	0.15615*	0.05369*	0.12768*	0.10571*	0.07203*	0.07957*																0.16249*	0.14678*	0.20228*	0.29702*	0.16739*	0.33488*	0.43769*	0.22095*	0.25661*	0.33669*
36*	0.04412*	0.08754*	0.04934*	0.06799*	0.08988*	0.10489*	0.04312*	0.03147*	0.07234*	0.11068*	0.03015*	0.08582*	0.11171*	0.10051*	0.1165*																0.15532*	0.1357*	0.20725*	0.33996*	0.19131*	0.40183*	0.4175*	0.23226*	0.27977*	0.24675*
36.2*	0.04573*	0.09318*	0.05464*	0.08647*	0.09958*	0.10765*	0.03775*	0.07121*	0.08949*	0.23846*	0.09616*	0.11308*	0.11993*	0.05239*	0.06267*																0.16257*	0.15637*	0.20346*	0.33573*	0.1908*	0.39339*	0.41403*	0.24071*	0.2642*	0.23946*
36.4*	0.06211*	0.11693*	0.0551*	0.06852*	0.10148*	0.18045*	0.02945*	0.05997*	0.06825*	0.09583*	0.08812*	0.17545*	0.0664*	0.14033*	0.04861*																0.14845*	0.16856*	0.21531*	0.33368*	0.19729*	0.36506*	0.37977*	0.23446*	0.30211*	0.26309*
36.6*	0.03727*	0.07527*	0.05792*	0.14186*	0.07119*	0.26844*	0.0373*	0.08124*	0.11724*	0.21215*	0.09936*	0.09188*	0.03325*	0.11873*	0.05264*																0.15733*	0.17249*	0.23182*	0.30525*	0.1941*	0.35701*	0.38319*	0.21545*	0.22306*	0.25911*
36.8*	0.05658*	0.06604*	0.06718*	0.09438*	0.08734*	0.12114*	0.03103*	0.11854*	0.07672*	0.18929*	0.02135*	0.05643*	0.09884*	0.13342*	0.10746*																0.1826*	0.17697*	0.22843*	0.3072*	0.202*	0.38775*	0.39991*	0.21501*	0.25636*	0.2208*
37*	0.06181*	0.07257*	0.05942*	0.12352*	0.09628*	0.1561*	0.03464*	0.03397*	0.07412*	0.12829*	0.06267*	0.01773*	0.11976*	0.11692*	0.0953*																0.15587*	0.15865*	0.22647*	0.31861*	0.23186*	0.3402*	0.37703*	0.25831*	0.32496*	0.28281*
37.2*	0.04969*	0.10065*	0.05487*	0.14695*	0.11108*	0.11969*	0.03092*	0.06517*	0.02932*	0.09719*	0.03573*	0.17699*	0.03449*	0.10025*	0.13433*																0.16732*	0.16281*	0.234*	0.28555*	0.20431*	0.36265*	0.39462*	0.28416*	0.31921*	0.2657*
37.4*	0.04061*	0.04953*	0.0541*	0.10327*	0.10898*	0.11325*	0.03563*	0.08408*	0.09688*	0.13058*	0.05496*	0.17014*	0.06325*	0.15716*	0.09082*																0.14287*	0.19536*	0.23812*	0.30502*	0.22221*	0.33679*	0.37921*	0.27833*	0.30219*	0.27495*
37.6*	0.0758*	0.06296*	0.05968*	0.03844*	0.11833*	0.18017*	0.03837*	0.11286*	0.07007*	0.13488*	0.01847*	0.07233*	0.15674*	0.0498*	0.07522*																0.14616*	0.15069*	0.22446*	0.28154*	0.19487*	0.32543*	0.3921*	0.23966*	0.34343*	0.30334*
37.8*	0.04834*	0.08834*	0.04548*	0.10555*	0.10213*	0.12071*	0.02988*	0.11685*	0.07503*	0.09747*	0.05592*	0.04892*	0.11194*	0.03314*	0.09917*																0.18384*	0.18758*	0.19661*	0.28176*	0.20667*	0.33806*	0.40813*	0.27397*	0.28004*	0.25718*
38*	0.06091*	0.06304*	0.04288*	0.10251*	0.09804*	0.15524*	0.03164*	0.06017*	0.07887*	0.14874*	0.08037*	0.02813*	0.09299*	0.03089*	0.08911*																0.19065*	0.181*	0.24173*	0.29257*	0.19162*	0.31247*	0.34097*	0.25959*	0.29355*	0.21534*
38.2*	0.0508*	0.10206*	0.04993*	0.09874*	0.12351*	0.1107*	0.02998*	0.05732*	0.09173*	0.10571*	0.07299*	0.12273*	0.0841*	0.06763*	0.09887*																0.1625*	0.15912*	0.22112*	0.30689*	0.19648*	0.37043*	0.37787*	0.24442*	0.33833*	0.27517*
38.4*	0.06431*	0.09651*	0.0429*	0.0767*	0.14423*	0.16879*	0.03851*	0.0482*	0.10351*	0.11187*	0.08981*	0.09827*	0.10501*	0.08366*	0.10314*																0.18999*	0.1937*	0.25914*	0.28465*	0.19692*	0.35708*	0.33823*	0.22951*	0.35951*	0.19499*
38.6*	0.05242*	0.11588*	0.05019*	0.07323*	0.13156*	0.19614*	0.03401*	0.08876*	0.1193*	0.07967*	0.04958*	0.09472*	0.10255*	0.14457*	0.18266*																0.17326*	0.18382*	0.25664*	0.32388*	0.18304*	0.34453*	0.3901*	0.2447*	0.3525*	0.15691*
38.8*	0.06031*	0.10715*	0.03357*	0.09457*	0.14555*	0.12909*	0.03813*	0.0139*	0.16197*	0.14573*	0.09329*	0.11444*	0.10096*	0.0757*	0.06724*																0.1759*	0.17245*	0.25938*	0.35709*	0.18721*	0.30985*	0.37238*	0.27773*	0.28774*	0.20353*
39*	0.06549*	0.06872*	0.03538*	0.11835*	0.12208*	0.08602*	0.04035*	0.11183*	0.06016*	0.10251*	0.06762*	0.12319*	0.06809*	0.07943*	0.11218*																0.17705*	0.17378*	0.24426*	0.32125*	0.19022*	0.35131*	0.35427*	0.21586*	0.27909*	0.2478*
39.2*	0.03952*	0.06346*	0.05001*	0.08632*	0.1283*	0.10916*	0.03907*	0.04012*	0.16452*	0.12173*	0.08351*	0.08838*	0.10088*	0.13251*	0.16494*																0.17869*	0.16366*	0.24809*	0.34015*	0.17976*	0.37046*	0.33435*	0.24515*	0.27319*	0.20338*
39.4*	0.05179*	0.07463*	0.03966*	0.05294*	0.12239*	0.07981*	0.04244*	0.05862*	0.06881*	0.24443*	0.02656*	0.09506*	0.01102*	0.04862*	0.06467*																0.18391*	0.20227*	0.25276*	0.33622*	0.1997*	0.31278*	0.36361*	0.21624*	0.31217*	0.23459*
39.6*	0.04919*	0.08814*	0.05692*	0.09241*	0.0937*	0.08175*	0.03937*	0.05239*	0.07779*	0.20726*	0.04684*	0.10079*	0.15954*	0.0757*	0.12877*																0.19448*	0.16969*	0.26538*	0.32878*	0.21316*	0.28904*	0.39901*	0.2282*	0.36152*	0.22291*
39.8*	0.05263*	0.11151*	0.04443*	0.09267*	0.10157*	0.13243*	0.0519*	0.05605*	0.1528*	0.16147*	0.04697*	0.03374*	0.10094*	0.07624*	0.02531*																0.17984*	0.17816*	0.24045*	0.31*	0.18108*	0.3267*	0.40433*	0.19817*	0.34219*	0.27851*
40*	0.06106*	0.06515*	0.04768*	0.05941*	0.1384*	0.15841*	0.04642*	0.05525*	0.0841*	0.16244*	0.11939*	0.14142*	0.05192*	0.11555*	0.0527*																0.18407*	0.17809*	0.23269*	0.31708*	0.20646*	0.3774*	0.39025*	0.17526*	0.34093*	0.2146*
40.2*	0.06083*	0.07787*	0.05876*	0.05005*	0.0982*	0.18393*	0.04608*	0.03575*	0.13325*	0.10252*	0.08825*	0.15231*	0.07239*	0.07554*	0.08229*																0.19301*	0.18979*	0.24708*	0.33438*	0.20432*	0.32992*	0.35639*	0.1966*	0.33847*	0.2651*
40.4*	0.04322*	0.06493*	0.04241*	0.09968*	0.12938*	0.10965*	0.03695*	0.05671*	0.09926*	0.18749*	0.07275*	0.10421*	0.08649*	0.10575*	0.05616*																0.18539*	0.18958*	0.24765*	0.30128*	0.20604*	0.31111*	0.3928*	0.24278*	0.39462*	0.25552*
40.6*	0.04846*	0.06925*	0.05219*	0.11689*	0.13851*	0.13564*	0.03254*	0.07762*	0.09981*	0.19239*	0.1413*	0.21379*	0.04339*	0.11868*	0.06638*																0.16934*	0.19959*	0.27751*	0.31263*	0.20329*	0.32304*	0.40749*	0.2028*	0.34275*	0.26117*
40.8*	0.02646*	0.09649*	0.03981*	0.07521*	0.09778*	0.09541*	0.04329*	0.08636*	0.19348*	0.07571*	0.08979*	0.0915*	0.04424*	0*	0.04386*																0.18918*	0.21944*	0.28877*	0.29047*	0.21464*	0.33988*	0.43325*	0.14741*	0.32978*	0.21956*
41*	0.05136*	0.08467*	0.05378*	0.12463*	0.09517*	0.16062*	0.04833*	0.06524*	0.16199*	0.11005*	0.09723*	0.02557*	0.14652*	0.0532*	0.13821*																0.2001*	0.18893*	0.29042*	0.32505*	0.20047*	0.32137*	0.38754*	0.15823*	0.34527*	0.22151*
41.2*	0.06375*	0.11621*	0.04669*	0.08288*	0.12358*	0.13071*	0.04023*	0.05466*	0.14166*	0.12895*	0.10486*	0.19752*	0.05397*	0.07527*	0.09152*																0.20164*	0.21008*	0.25386*	0.31221*	0.19656*	0.27872*	0.39316*	0.18081*	0.36294*	0.1911*
41.4*	0.05676*	0.13414*	0.04394*	0.12016*	0.07898*	0.21309*	0.03659*	0.08399*	0.13297*	0.10053*	0.06381*	0.11488*	0.0696*	0.09585*	0.01007*																0.19162*	0.1989*	0.24861*	0.34458*	0.19308*	0.21733*	0.3961*	0.21314*	0.32549*	0.24716*
41.6*	0.05167*	0.08246*	0.05464*	0.09358*	0.06668*	0.10078*	0.04912*	0.1346*	0.16786*	0.06562*	0.09971*	0.06542*	0.09768*	0.11037*	0.11934*																0.18794*	0.21364*	0.23602*	0.34782*	0.2223*	0.26633*	0.39537*	0.16116*	0.35215*	0.25509*
41.8*	0.05185*	0.09528*	0.05952*	0.08209*	0.06613*	0.14076*	0.04849*	0.1035*	0.07181*	0.21912*	0.06568*	0*	0.0999*	0.06755*	0.04672*																0.19242*	0.20842*	0.24114*	0.3426*	0.22514*	0.27979*	0.41068*	0.17408*	0.35343*	0.24386*
42*	0.05929*	0.05452*	0.06526*	0.08926*	0.05642*	0.21833*	0.04766*	0.05864*	0.07746*	0.10304*	0.03314*	0.07249*	0.08767*	0.11752*	0.0998*																0.19595*	0.19465*	0.22901*	0.35225*	0.21011*	0.22902*	0.38991*	0.14688*	0.36745*	0.26129*
42.2*	0.05731*	0.09658*	0.04653*	0.07086*	0.07754*	0.13981*	0.0458*	0.13323*	0.12153*	0.13421*	0.06679*	0.1089*	0.11044*	0.15617*	0.12454*																0.21*	0.18275*	0.28354*	0.36872*	0.20809*	0.32688*	0.37383*	0.20177*	0.29953*	0.26168*
42.4*	0.05496*	0.08661*	0.05783*	0.07878*	0.07281*	0.13088*	0.05313*	0.07179*	0.12848*	0.17816*	0.08435*	0.09415*	0.03193*	0.12442*	0.1226*																0.21847*	0.20223*	0.27302*	0.34843*	0.21019*	0.22106*	0.45924*	0.21345*	0.37865*	0.29482*
42.6*	0.04536*	0.07203*	0.04205*	0.07275*	0.05539*	0.15397*	0.04223*	0.15853*	0.07086*	0.15209*	0.09707*	0.09059*	0.0751*	0.11225*	0.10666*																0.21109*	0.18545*	0.26707*	0.33582*	0.19975*	0.28946*	0.43079*	0.19082*	0.34561*	0.31605*
42.8*	0.05712*	0.10373*	0.05066*	0.10178*	0.07397*	0.21082*	0.05855*	0.0832*	0.08641*	0.11168*	0.07271*	0.13712*	0.07898*	0.10836*	0.0489*																0.1831*	0.19465*	0.24482*	0.35866*	0.19707*	0.28723*	0.41342*	0.15738*	0.32744*	0.322*
43*	0.05214*	0.08183*	0.06076*	0.05636*	0.10538*	0.17594*	0.04741*	0.12137*	0.09328*	0.08822*	0.03643*	0.20093*	0.10234*	0.07603*	0.15069*																0.21783*	0.21351*	0.25089*	0.33416*	0.20341*	0.24699*	0.39761*	0.1926*	0.32698*	0.26994*
43.2*	0.06304*	0.10372*	0.04361*	0.06084*	0.05278*	0.17524*	0.04147*	0.12404*	0.09493*	0.13368*	0.02232*	0.05387*	0.12199*	0.09327*	0.10044*																0.20759*	0.21145*	0.22637*	0.37502*	0.1956*	0.26269*	0.41049*	0.20573*	0.34379*	0.29655*
43.4*	0.05073*	0.08758*	0.03529*	0.06928*	0.06238*	0.12349*	0.0408*	0.06947*	0.13091*	0.11295*	0.04793*	0.04935*	0.05954*	0.15526*	0.13656*																0.2151*	0.20424*	0.23699*	0.38364*	0.22034*	0.29106*	0.40121*	0.143*	0.35289*	0.26212*
43.6*	0.06319*	0.10246*	0.0383*	0.07839*	0.09434*	0.17782*	0.05036*	0.12328*	0.10297*	0.13968*	0.07894*	0.1719*	0.05159*	0.18304*	0.08453*																0.19939*	0.23194*	0.24032*	0.34043*	0.21044*	0.26513*	0.43979*	0.12981*	0.3682*	0.25699*
43.8*	0.05517*	0.08944*	0.02626*	0.0765*	0.12204*	0.2094*	0.05197*	0.05789*	0.15073*	0.16283*	0.03055*	0.10832*	0.09372*	0.07749*	0.07359*																0.1932*	0.21967*	0.25179*	0.36998*	0.21527*	0.26055*	0.44584*	0.20366*	0.31204*	0.26692*
44*	0.07591*	0.12367*	0.04832*	0.03416*	0.12355*	0.16216*	0.04395*	0.05055*	0.11437*	0.12447*	0.12996*	0.08226*	0.12246*	0.05942*	0.08577*																0.22777*	0.23996*	0.24436*	0.31872*	0.19555*	0.26595*	0.42712*	0.16355*	0.35603*	0.28042*
44.2*	0.069*	0.11138*	0.03554*	0.06254*	0.116*	0.14583*	0.05247*	0.06983*	0.0736*	0.13556*	0.06412*	0.12642*	0.0923*	0.0877*	0.14053*																0.22582*	0.21565*	0.25829*	0.33619*	0.20692*	0.2786*	0.42292*	0.18916*	0.35093*	0.31754*
44.4*	0.06979*	0.08023*	0.04912*	0.07389*	0.11876*	0.19621*	0.04837*	0.11522*	0.10386*	0.09465*	0.07456*	0.07846*	0.06576*	0.08685*	0.05435*																0.20474*	0.21323*	0.24078*	0.32593*	0.19097*	0.28589*	0.42692*	0.20495*	0.31281*	0.28697*
44.6*	0.07739*	0.09349*	0.03586*	0.10174*	0.11742*	0.10609*	0.04334*	0.08212*	0.09494*	0.15329*	0.07755*	0.03749*	0.08861*	0.07203*	0.07488*																0.21688*	0.20017*	0.23469*	0.36177*	0.21179*	0.24957*	0.37555*	0.19863*	0.30177*	0.3318*
44.8*	0.07215*	0.12604*	0.0439*	0.08834*	0.13412*	0.20528*	0.04391*	0.05766*	0.14393*	0.07359*	0.07667*	0.20675*	0.06505*	0.03356*	0.13925*																0.20098*	0.21084*	0.25072*	0.38683*	0.21849*	0.22929*	0.4029*	0.20822*	0.34377*	0.27752*
45*	0.05974*	0.08731*	0.03658*	0.11146*	0.07178*	0.10751*	0.03959*	0.0783*	0.12424*	0.18161*	0.1285*	0.06071*	0.06568*	0.10666*	0.07609*																0.20238*	0.20327*	0.2498*	0.33861*	0.2075*	0.22752*	0.40431*	0.18175*	0.32203*	0.26281*
45.2*	0.05274*	0.07133*	0.04876*	0.09538*	0.11824*	0.15099*	0.053*	0.14666*	0.08444*	0.04859*	0.08279*	0.16992*	0.10028*	0.143*	0.08223*																0.21168*	0.19005*	0.23315*	0.37775*	0.21688*	0.20935*	0.37963*	0.1886*	0.25388*	0.2899*
45.4*	0.06414*	0.09308*	0.05938*	0.10517*	0.07822*	0.13129*	0.05563*	0.10688*	0.07831*	0.12705*	0.10594*	0.10301*	0.10157*	0.09364*	0.1055*																0.2009*	0.20082*	0.25389*	0.37023*	0.25544*	0.23669*	0.41154*	0.20991*	0.32172*	0.25183*
45.6*	0.06836*	0.09457*	0.04126*	0.0869*	0.11456*	0.15797*	0.0489*	0.05168*	0.05994*	0.06053*	0.06308*	0.20503*	0.11534*	0.04532*	0.08036*																0.23034*	0.20335*	0.2268*	0.42043*	0.22781*	0.24453*	0.43381*	0.14652*	0.31548*	0.23103*
45.8*	0.0699*	0.08594*	0.04298*	0.13854*	0.11206*	0.19702*	0.0513*	0.04597*	0.06025*	0.10915*	0.03349*	0.04794*	0.04767*	0.0521*	0.07757*																0.21531*	0.2199*	0.22002*	0.39283*	0.22658*	0.26181*	0.3441*	0.19498*	0.35891*	0.23519*
46*	0.05886*	0.08711*	0.04265*	0.0663*	0.07126*	0.20651*	0.05426*	0.09671*	0.11115*	0.13755*	0.07079*	0.12496*	0.09897*	0.05746*	0.0875*																0.18808*	0.21488*	0.24684*	0.4119*	0.22181*	0.26229*	0.37901*	0.19269*	0.31699*	0.24152*
46.2*	0.06525*	0.09445*	0.04185*	0.12719*	0.06083*	0.14781*	0.04821*	0.20086*	0.05517*	0.17895*	0.07133*	0.05707*	0.11977*	0.04642*	0.07406*																0.22616*	0.23415*	0.24929*	0.35009*	0.22477*	0.31864*	0.38665*	0.15704*	0.38706*	0.22905*
46.4*	0.06331*	0.09299*	0.05173*	0.10392*	0.06247*	0.11215*	0.04664*	0.12494*	0.10893*	0.12556*	0.0671*	0.05158*	0.09246*	0.07447*	0.11685*																0.23007*	0.24939*	0.20841*	0.39553*	0.21129*	0.22408*	0.36343*	0.17012*	0.32574*	0.28012*
46.6*	0.06639*	0.0751*	0.0362*	0.07082*	0.06884*	0.13206*	0.04669*	0.11609*	0.13342*	0.15098*	0.0481*	0.07481*	0.10182*	0.14933*	0.16789*																0.19603*	0.24381*	0.21274*	0.39248*	0.22697*	0.31183*	0.38553*	0.1732*	0.32135*	0.28548*
46.8*	0.0605*	0.09052*	0.04608*	0.09608*	0.08927*	0.03639*	0.05265*	0.10176*	0.09389*	0.15812*	0.03292*	0.06858*	0.0652*	0.20751*	0.05017*																0.23043*	0.2386*	0.23809*	0.3823*	0.23569*	0.25885*	0.39541*	0.20077*	0.3194*	0.314*
47*	0.07123*	0.10707*	0.03431*	0.10132*	0.07314*	0.16021*	0.06603*	0.13962*	0.05764*	0.1037*	0.10231*	0.12786*	0.06426*	0.11899*	0.09727*																0.21364*	0.24965*	0.24896*	0.37439*	0.22887*	0.29295*	0.42145*	0.17257*	0.30872*	0.22102*
47.2*	0.08079*	0.11086*	0.04912*	0.0944*	0.08398*	0.13309*	0.05921*	0.08324*	0.04061*	0.02737*	0.05185*	0.08213*	0.08952*	0.07298*	0.10691*																0.21347*	0.22346*	0.25295*	0.34937*	0.23066*	0.30707*	0.36985*	0.18383*	0.30176*	0.26078*
47.4*	0.07453*	0.05809*	0.05327*	0.08165*	0.08566*	0.1328*	0.04954*	0.13233*	0.06129*	0.08493*	0.0681*	0.15868*	0.1543*	0.11504*	0.12165*																0.20842*	0.21134*	0.24213*	0.39781*	0.22742*	0.22599*	0.37393*	0.17655*	0.33124*	0.28109*
47.6*	0.0732*	0.0698*	0.04951*	0.04787*	0.06404*	0.12915*	0.03841*	0.07943*	0.06661*	0.10216*	0.00084*	0.12039*	0.07329*	0.09106*	0.12415*																0.21152*	0.23472*	0.23887*	0.33013*	0.24655*	0.27633*	0.38714*	0.17269*	0.27844*	0.24153*
47.8*	0.08572*	0.07562*	0.04641*	0.13204*	0.06268*	0.12428*	0.04749*	0.1649*	0.1083*	0.09712*	0.1127*	0.09365*	0.07329*	0.10432*	0.05265*																0.2211*	0.23554*	0.26534*	0.35497*	0.24572*	0.26303*	0.37971*	0.17609*	0.28998*	0.24029*
48*	0.0739*	0.07967*	0.04969*	0.03991*	0.0853*	0.22091*	0.05345*	0.08344*	0.08863*	0.16443*	0.00838*	0.05988*	0.04511*	0.17415*	0.09675*																0.21196*	0.22376*	0.26663*	0.34823*	0.23362*	0.31367*	0.39435*	0.16579*	0.35115*	0.27589*
48.2*	0.08155*	0.07916*	0.04385*	0.07352*	0.07681*	0.19768*	0.05007*	0.08957*	0.12397*	0.171*	0.0446*	0.09079*	0.1229*	0.10433*	0.08805*																0.1875*	0.21134*	0.2454*	0.32554*	0.21821*	0.30299*	0.36712*	0.12963*	0.32546*	0.29924*
48.4*	0.07724*	0.08414*	0.05618*	0.09864*	0.07756*	0.1442*	0.05458*	0.10163*	0.07344*	0.02569*	0.1173*	0.14834*	0.04325*	0.11956*	0.04773*																0.20921*	0.20705*	0.25168*	0.38794*	0.24485*	0.32137*	0.38474*	0.14167*	0.31695*	0.31764*
48.6*	0.08486*	0.07738*	0.04601*	0.10612*	0.06541*	0.15447*	0.06443*	0.13428*	0.09914*	0.07883*	0.02467*	0.11904*	0.05407*	0.09997*	0.12599*																0.19746*	0.22413*	0.2473*	0.37706*	0.24225*	0.22677*	0.35535*	0.20249*	0.33387*	0.27672*
48.8*	0.07719*	0.11322*	0.05031*	0.06574*	0.08039*	0.13148*	0.0517*	0.09803*	0.12245*	0.19446*	0.12274*	0.11221*	0.07061*	0.09839*	0.02815*																0.19477*	0.20889*	0.22808*	0.35754*	0.25907*	0.26608*	0.37116*	0.227*	0.29169*	0.28733*
49*	0.06249*	0.07789*	0.03881*	0.03991*	0.07365*	0.25393*	0.05679*	0.08304*	0.04063*	0.17404*	0.07271*	0.182*	0.00402*	0.0932*	0.08176*																0.18697*	0.22457*	0.24241*	0.35293*	0.22868*	0.26564*	0.34971*	0.19975*	0.29125*	0.32633*
49.2*	0.08282*	0.09431*	0.05907*	0.09585*	0.07669*	0.21381*	0.05878*	0.06772*	0.06954*	0.11147*	0.07622*	0.16028*	0.11358*	0.03707*	0.09349*																0.2177*	0.23295*	0.22837*	0.35384*	0.22716*	0.31867*	0.37302*	0.19966*	0.33366*	0.27956*
49.4*	0.06033*	0.08398*	0.04284*	0.09101*	0.09055*	0.19652*	0.05112*	0.1242*	0.0638*	0.16153*	0.04597*	0.18041*	0.1395*	0.00844*	0.18149*																0.19533*	0.22158*	0.2583*	0.34303*	0.23707*	0.38275*	0.34783*	0.21216*	0.3249*	0.28889*
49.6*	0.07386*	0.08617*	0.0374*	0.13889*	0.12631*	0.25665*	0.05533*	0.06692*	0.1132*	0.13128*	0.11169*	0.01327*	0.08571*	0.03144*	0.10114*																0.19248*	0.20043*	0.24158*	0.31709*	0.22186*	0.3422*	0.39225*	0.15764*	0.3173*	0.30485*
49.8*	0.08451*	0.08013*	0.04823*	0.07846*	0.13577*	0.24872*	0.05846*	0.14101*	0.15321*	0.13174*	0.10867*	0.07629*	0.0761*	0.02647*	0.08038*																0.19803*	0.22565*	0.23879*	0.33142*	0.22353*	0.37253*	0.37795*	0.23127*	0.25855*	0.26472*
50*	0.06106*	0.08934*	0.03376*	0.08018*	0.12301*	0.29294*	0.04648*	0.10977*	0.06028*	0.10716*	0.10464*	0.07206*	0.0071*	0.10089*	0.12397*																0.19639*	0.244*	0.20593*	0.31045*	0.22519*	0.32226*	0.41556*	0.2058*	0.29338*	0.32641*
50.2*	0.06749*	0.11092*	0.0613*	0.08044*	0.14721*	0.244*	0.05465*	0.12467*	0.08071*	0.18518*	0.00282*	0.09981*	0.12006*	0.07163*	0.08193*																0.18424*	0.23746*	0.25277*	0.3735*	0.22438*	0.30144*	0.32657*	0.19839*	0.2674*	0.29773*
50.4*	0.07406*	0.08302*	0.04319*	0.07357*	0.10018*	0.29155*	0.05693*	0.08515*	0.12066*	0.02258*	0.11562*	0.12632*	0.11545*	0.13547*	0.10738*																0.21757*	0.23544*	0.23412*	0.37287*	0.22075*	0.33298*	0.36872*	0.19346*	0.30805*	0.29296*
50.6*	0.0654*	0.08737*	0.04816*	0.05441*	0.08073*	0.1979*	0.03455*	0.15198*	0.05082*	0.07896*	0.01816*	0.09106*	0.07566*	0.05632*	0.03792*																0.21608*	0.21535*	0.23886*	0.39375*	0.22252*	0.26284*	0.35133*	0.22344*	0.33479*	0.29006*
50.8*	0.07521*	0.11886*	0.04182*	0.06777*	0.10239*	0.22683*	0.05025*	0.07827*	0.08578*	0.02057*	0.02343*	0.10016*	0.07363*	0.17972*	0.08057*																0.22255*	0.22602*	0.25885*	0.34084*	0.22618*	0.31433*	0.35627*	0.20572*	0.2329*	0.28564*
51*	0.05642*	0.08523*	0.05708*	0.10952*	0.09412*	0.16501*	0.04949*	0.08503*	0.04188*	0.16343*	0.12854*	0.06861*	0.05847*	0.07893*	0.15402*																0.20557*	0.22945*	0.25128*	0.3449*	0.24242*	0.36027*	0.34384*	0.22857*	0.2736*	0.30619*
51.2*	0.05706*	0.08274*	0.06149*	0.10581*	0.11482*	0.22221*	0.05359*	0.13967*	0.09043*	0.00995*	0.07564*	0.01935*	0.09411*	0.03275*	0.13004*																0.19873*	0.21466*	0.26205*	0.31759*	0.22342*	0.353*	0.36663*	0.21645*	0.3003*	0.27308*
51.4*	0.05782*	0.08161*	0.05415*	0.04616*	0.09208*	0.13304*	0.03342*	0.06572*	0.13037*	0.14983*	0.12878*	0.03938*	0.09819*	0.05231*	0.09794*																0.19953*	0.22193*	0.24316*	0.42973*	0.2301*	0.35669*	0.38448*	0.19792*	0.32981*	0.27856*
51.6*	0.06928*	0.10154*	0.05089*	0.08954*	0.08814*	0.1839*	0.06119*	0.07841*	0.14176*	0.08658*	0.14591*	0.07919*	0.1144*	0.11746*	0.09488*																0.20906*	0.21978*	0.25864*	0.42294*	0.25336*	0.31555*	0.33431*	0.21663*	0.29277*	0.28837*
51.8*	0.05987*	0.11231*	0.04446*	0.08057*	0.11236*	0.22572*	0.04815*	0.04138*	0.05892*	0.11447*	0.09361*	0.01782*	0.09291*	0.13292*	0.18428*																0.20139*	0.21848*	0.22758*	0.40334*	0.21888*	0.24593*	0.37137*	0.19638*	0.28282*	0.2664*
52*	0.08041*	0.10744*	0.052*	0.11704*	0.10663*	0.10288*	0.05267*	0.02547*	0.06228*	0.02406*	0.12756*	0.08965*	0.0927*	0.16239*	0.07296*																0.20283*	0.22375*	0.26401*	0.37376*	0.24412*	0.31706*	0.38177*	0.20944*	0.29996*	0.26552*
52.2*	0.06673*	0.08666*	0.04628*	0.08397*	0.08864*	0.17331*	0.05035*	0.04621*	0.15328*	0.13125*	0.0995*	0.07536*	0.08092*	0.00683*	0.08475*																0.19358*	0.236*	0.23942*	0.36969*	0.23966*	0.2698*	0.35004*	0.18181*	0.29217*	0.26836*
52.4*	0.07054*	0.11294*	0.03892*	0.1242*	0.0844*	0.13238*	0.04341*	0.11803*	0.07438*	0.11251*	0.05348*	0.12304*	0.09002*	0.08938*	0.11903*																0.20267*	0.22219*	0.25615*	0.40533*	0.23262*	0.34253*	0.34902*	0.23302*	0.33783*	0.2986*
52.6*	0.0805*	0.09501*	0.0457*	0.06986*	0.09235*	0.10565*	0.038*	0.06874*	0.10306*	0.09386*	0.11153*	0.16924*	0.12183*	0.05843*	0.06672*																0.19379*	0.22463*	0.23519*	0.37285*	0.22791*	0.3177*	0.40812*	0.15935*	0.28694*	0.28053*
52.8*	0.05803*	0.11825*	0.04482*	0.08365*	0.09889*	0.11947*	0.04929*	0.0727*	0.15312*	0.13753*	0.06439*	0.15392*	0.06423*	0.08423*	0.07412*																0.19668*	0.24207*	0.24246*	0.36792*	0.23679*	0.32146*	0.38555*	0.25942*	0.26978*	0.28568*
53*	0.05746*	0.10543*	0.06133*	0.11715*	0.11468*	0.18711*	0.04127*	0.11466*	0.12573*	0.22778*	0.04715*	0.16166*	0.08526*	0.08657*	0.07367*																0.22037*	0.23593*	0.24293*	0.36422*	0.23372*	0.34151*	0.37599*	0.22146*	0.35677*	0.28806*
53.2*	0.0535*	0.09524*	0.05645*	0.09777*	0.09158*	0.15662*	0.05239*	0.09938*	0.09373*	0.00242*	0.04513*	0.11899*	0.09674*	0.07449*	0.05772*																0.20945*	0.22255*	0.23478*	0.37518*	0.22945*	0.25532*	0.3665*	0.20307*	0.31444*	0.25215*
53.4*	0.07211*	0.1171*	0.05352*	0.09705*	0.05934*	0.12141*	0.04216*	0.16704*	0.07014*	0.02399*	0.07528*	0.09903*	0.11623*	0.12526*	0.07401*																0.22828*	0.22975*	0.26721*	0.35612*	0.23646*	0.30064*	0.35873*	0.22643*	0.28578*	0.28538*
53.6*	0.06092*	0.11848*	0.03542*	0.10867*	0.10921*	0.17011*	0.04407*	0.13596*	0.08652*	0.08196*	0.14869*	0.08422*	0.09874*	0.10457*	0.14654*																0.23683*	0.21766*	0.27604*	0.38267*	0.21214*	0.32312*	0.3504*	0.2139*	0.34188*	0.28729*
53.8*	0.0622*	0.14038*	0.04849*	0.08559*	0.09502*	0.12692*	0.04566*	0.09766*	0.11516*	0.12122*	0.06873*	0.18186*	0.17117*	0.0331*	0.09657*																0.22732*	0.21195*	0.25618*	0.36855*	0.23003*	0.3558*	0.34857*	0.18685*	0.32319*	0.30121*
54*	0.05229*	0.0807*	0.04888*	0.10232*	0.12311*	0.13838*	0.04572*	0.10778*	0.17825*	0.17998*	0.05972*	0.09343*	0.15234*	0.04391*	0.08878*																0.22402*	0.22602*	0.25218*	0.42073*	0.2189*	0.34693*	0.34692*	0.22218*	0.26912*	0.31024*
54.2*	0.06291*	0.11322*	0.04389*	0.06754*	0.08912*	0.1706*	0.04005*	0.13066*	0.11018*	0.1253*	0.07428*	0.00476*	0.14741*	0.07695*	0.13384*																0.2036*	0.21242*	0.2528*	0.35871*	0.20813*	0.34772*	0.36106*	0.20219*	0.29718*	0.26394*
54.4*	0.04805*	0.13197*	0.04113*	0.08825*	0.07502*	0.06748*	0.04406*	0.13758*	0.1736*	0.11554*	0.02453*	0.0786*	0.10782*	0.13508*	0.07036*																0.19401*	0.20909*	0.25164*	0.43263*	0.22403*	0.27453*	0.37693*	0.20874*	0.26871*	0.31286*
54.6*	0.0703*	0.1291*	0.04893*	0.07154*	0.09484*	0.12884*	0.05061*	0.09319*	0.1338*	0.05358*	0.01337*	0.13213*	0.13709*	0.09665*	0.07139*																0.20324*	0.23299*	0.26256*	0.38307*	0.22227*	0.26872*	0.34213*	0.22299*	0.28453*	0.31962*
54.8*	0.07655*	0.13075*	0.03718*	0.04609*	0.12216*	0.17891*	0.04698*	0.08965*	0.08884*	0.10176*	0.13717*	0.03213*	0.12426*	0.11973*	0.07589*																0.19708*	0.20287*	0.2641*	0.37912*	0.22172*	0.25835*	0.36057*	0.17442*	0.27399*	0.27206*
55*	0.05515*	0.14137*	0.04629*	0.07448*	0.06688*	0.19072*	0.04902*	0.07978*	0.16813*	0.02666*	0.04186*	0.07524*	0.13349*	0.12579*	0.09121*																0.22276*	0.24017*	0.27138*	0.4128*	0.22101*	0.25803*	0.37275*	0.17879*	0.28423*	0.28037*
55.2*	0.05725*	0.08755*	0.04878*	0.07582*	0.07191*	0.05213*	0.04448*	0.07887*	0.15232*	0.12325*	0.05428*	0.1544*	0.0972*	0.12347*	0.04685*																0.21023*	0.193*	0.28573*	0.38541*	0.18757*	0.30182*	0.38729*	0.1479*	0.24472*	0.27655*
55.4*	0.0683*	0.1207*	0.04224*	0.11655*	0.06185*	0.15352*	0.04054*	0.11949*	0.13638*	0.07349*	0.00241*	0.10889*	0.09465*	0.06545*	0.0414*																0.19371*	0.19444*	0.27331*	0.39367*	0.21799*	0.26858*	0.37812*	0.20616*	0.28866*	0.28484*
55.6*	0.05794*	0.14834*	0.04358*	0.08386*	0.09596*	0.08275*	0.05087*	0.12998*	0.14784*	0.10067*	0.09536*	0.06463*	0.10378*	0.10299*	0.10752*																0.20408*	0.21186*	0.2674*	0.40069*	0.23052*	0.22901*	0.34793*	0.21809*	0.2516*	0.31286*
55.8*	0.05743*	0.10916*	0.04632*	0.09116*	0.06462*	0.10307*	0.04768*	0.10113*	0.15615*	0.09872*	0.06771*	0.10125*	0.10723*	0.02766*	0.06176*																0.20383*	0.24705*	0.26132*	0.42399*	0.20325*	0.20937*	0.35353*	0.19496*	0.281*	0.27789*
56*	0.05952*	0.08897*	0.06118*	0.10052*	0.07712*	0.09043*	0.03488*	0.1382*	0.12079*	0.02996*	0.07419*	0.02883*	0.10356*	0.08164*	0.05869*																0.22526*	0.22095*	0.27827*	0.42011*	0.10865*	0.30419*	0.37355*	0.16629*	0.34995*	0.29014*
56.2*	0.06919*	0.11475*	0.04727*	0.08169*	0.11292*	0.05881*	0.04365*	0.12177*	0.11544*	0.18791*	0.06041*	0.05783*	0.12108*	0.05762*	0.09067*																0.20249*	0.22313*	0.28107*	0.36057*	0.2471*	0.30338*	0.35973*	0.20127*	0.31284*	0.25069*
56.4*	0.06071*	0.11378*	0.04363*	0.06498*	0.06919*	0.04033*	0.04229*	0.11332*	0.11331*	0.03402*	0.07092*	0.09447*	0.11031*	0.17605*	0.00852*																0.22562*	0.20664*	0.28959*	0.34832*	0.26127*	0.27323*	0.34374*	0.20356*	0.30093*	0.26141*
56.6*	0.06213*	0.13915*	0.04933*	0.07056*	0.08076*	0.05665*	0.04671*	0.14319*	0.24333*	0.16307*	0.06799*	0.02868*	0.07645*	0.07025*	0.11862*																0.22744*	0.20692*	0.2756*	0.35708*	0.22234*	0.26389*	0.33822*	0.18354*	0.35125*	0.26264*
56.8*	0.06566*	0.12575*	0.06789*	0.07301*	0.07178*	0.068*	0.04572*	0.17361*	0.10146*	0.14231*	0.05429*	0.07484*	0.14286*	0.07826*	0.09751*																0.22501*	0.20804*	0.27281*	0.35914*	0.23618*	0.32414*	0.29916*	0.24689*	0.28876*	0.30666*
57*	0.03772*	0.10868*	0.04199*	0.11364*	0.05571*	0.09758*	0.03742*	0.13603*	0.11554*	0.09579*	0.07322*	0.03722*	0.13981*	0.04191*	0.09588*																0.20673*	0.2352*	0.32549*	0.37933*	0.2039*	0.30655*	0.36671*	0.22695*	0.27863*	0.29275*
57.2*	0.05268*	0.09092*	0.05414*	0.13946*	0.04565*	0.07795*	0.04108*	0.13982*	0.09909*	0.19483*	0.09048*	0.08048*	0.13275*	0.0457*	0.08083*																0.21594*	0.22672*	0.28249*	0.39411*	0.2294*	0.30533*	0.34929*	0.20246*	0.28559*	0.27845*
57.4*	0.04939*	0.13*	0.03505*	0.06382*	0.04026*	0.08279*	0.0424*	0.08165*	0.11843*	0*	0.02446*	0.06433*	0*	0.0887*	0.08869*																0.20751*	0.21056*	0.25971*	0.33638*	0.22945*	0.26229*	0.34237*	0.19329*	0.3209*	0.22791*
57.6*	0.07317*	0.11547*	0.05111*	0.10502*	0.07725*	0.12314*	0.05696*	0.11756*	0.11976*	0.09036*	0.07867*	0.04644*	0.08589*	0.13044*	0.06017*																0.19202*	0.22391*	0.27102*	0.35044*	0.22241*	0.28191*	0.37362*	0.22214*	0.29766*	0.25653*
57.8*	0.08601*	0.11173*	0.03837*	0.08931*	0.05813*	0.03343*	0.04729*	0.123*	0.14854*	0.122*	0.12084*	0.12106*	0.07543*	0.1009*	0.05282*																0.20312*	0.23081*	0.31064*	0.33467*	0.24662*	0.26294*	0.27847*	0.17873*	0.28832*	0.22737*
58*	0.08002*	0.09592*	0.081*	0.08349*	0.05871*	0.10594*	0.06035*	0.12968*	0.16059*	0.06912*	0.10431*	0.11656*	0.07099*	0.06682*	0.05283*																0.17183*	0.23354*	0.29412*	0.40025*	0.2133*	0.36386*	0.32646*	0.20751*	0.26713*	0.27823*
58.2*	0.06963*	0.10095*	0.05106*	0.09953*	0.09734*	0.18992*	0.05124*	0.13564*	0.13135*	0.11314*	0.06798*	0.08679*	0.12933*	0.08312*	0.05137*																0.19761*	0.21823*	0.27244*	0.37173*	0.26026*	0.22102*	0.32886*	0.15832*	0.29077*	0.25507*
58.4*	0.07766*	0.08559*	0.04874*	0.10442*	0.07045*	0.2341*	0.04446*	0.11194*	0.15319*	0.08672*	0.06365*	0.03007*	0.1187*	0.18992*	0.05335*																0.1898*	0.21112*	0.2817*	0.3369*	0.20572*	0.25639*	0.3564*	0.18242*	0.26503*	0.26068*
58.6*	0.05664*	0.116*	0.05921*	0.09676*	0.06012*	0.26954*	0.05605*	0.1071*	0.12825*	0.05436*	0.06934*	0.06077*	0.15106*	0.15719*	0.10196*																0.20714*	0.23309*	0.26168*	0.33068*	0.21094*	0.37646*	0.3391*	0.21497*	0.25941*	0.27089*
58.8*	0.06778*	0.0906*	0.0546*	0.10463*	0.07838*	0.19287*	0.05136*	0.09681*	0.0883*	0.09585*	0.08204*	0.12794*	0.03097*	0.13121*	0.04357*																0.23279*	0.22811*	0.25905*	0.33294*	0.19988*	0.27553*	0.36205*	0.19837*	0.26911*	0.25456*
59*	0.05622*	0.13427*	0.06629*	0.1011*	0.05095*	0.18689*	0.04924*	0.15404*	0.08675*	0.13915*	0.12649*	0.08674*	0.06966*	0.04558*	0.10731*																0.23881*	0.22089*	0.26276*	0.28375*	0.20637*	0.30862*	0.3115*	0.17214*	0.3149*	0.28918*
59.2*	0.06252*	0.05538*	0.05709*	0.08325*	0.06009*	0.11395*	0.05712*	0.18144*	0.16961*	0.19752*	0.06774*	0.05785*	0.08004*	0.11829*	0.02622*																0.20419*	0.20976*	0.29705*	0.37497*	0.22285*	0.2758*	0.36024*	0.22618*	0.28335*	0.29186*
59.4*	0.06391*	0.10675*	0.05236*	0.09733*	0.0717*	0.1014*	0.03825*	0.1288*	0.13553*	0.11221*	0.09604*	0.08776*	0.10071*	0.07302*	0.01916*																0.21361*	0.22489*	0.27316*	0.38857*	0.23501*	0.28076*	0.32431*	0.28087*	0.27124*	0.28036*
59.6*	0.08004*	0.08664*	0.05524*	0.09305*	0.07636*	0*	0.04991*	0.08867*	0.11672*	0.12209*	0.08939*	0.16033*	0.12572*	0.10498*	0.0595*																0.20996*	0.22726*	0.2841*	0.38121*	0.23906*	0.35509*	0.32578*	0.27449*	0.26618*	0.24527*
59.8*	0.08894*	0.08137*	0.05147*	0.09233*	0.06465*	0.08369*	0.04522*	0.1026*	0.17924*	0.02272*	0.10411*	0.14716*	0.14264*	0.02596*	0.05809*																0.19074*	0.2491*	0.27994*	0.37607*	0.24742*	0.36895*	0.32632*	0.23718*	0.26169*	0.30042*
60*	0.09581*	0.1045*	0.06531*	0.04273*	0.07435*	0.09368*	0.04676*	0.12734*	0.17193*	0.09785*	0.02579*	0.01026*	0.04874*	0.07946*	0.12275*																0.20003*	0.20929*	0.25718*	0.37852*	0.24108*	0.30445*	0.28757*	0.24492*	0.30328*	0.28003*

## Sheet: Fig. S1L+S2P
Control	LFL	CC2-H	Hlink-10P-LZ	HGSLZ
0.848591	2.24937	2.45339	1.47372	1.46278
1.04071	1.17184	2.34943	1.91103	2.25506
0.590812	1.37962	2.47159	2.10563	2.08391
0.918493	2.06263	3.60012	2.42954	1.57552
0.768537	4.43429	4.96092	0.956022	1.08865
0.59427	2.42917	2.52287	1.0707	0.890227
0.53963	3.08646	0.887372	3.95257	1.96515
1.43519	2.11751	3.26074	1.86211	1.54836
1.37371	1.16179	3.63997	1.44026	1.4346
1.22802	1.44703	2.14479	2.90158	1.37424
1.21239	4.23993	2.27012	1.8382	1.88975
1.76796	2.00297	0.700646	1.77034	1.70934
0.879058	2.02623	2.19628	1.65448	0.996441
1.23251	1.25485	1.17685	1.79978	1.47646
1.68904	1.4817	1.81468	2.52835	2.02825
0.785332	1.25807	2.58001	1.30682	1.54353
0.863729	1.64516	2.12834	2.03724	1.48456
0.909673	2.95552	1.28383	1.13264	1.1941
0.671769	2.46246	2.91707	1.47457	1.71364
0.775819	2.60169	3.49489	2.30952	2.75347
0.623662	2.62379	2.30477	1.33681	2.02325
0.775323	2.76339	3.63449	1.28958	3.00047
1.53835	6.36054	3.04211	1.80045	1.06049
1.77656	2.23919	4.45357	2.20405	2.50808
1.03956	3.84254	3.25782	1.94907	1.68718
1.14321	3.11151	2.78821	3.22361	1.14491
0.965735	3.72243	2.30903	2.122	1.32711
1.14572	1.83611	1.94831	2.13923	1.11501
1.03177	3.62551	3.35018	1.56357	0.944676
0.961199	2.86938	5.12433	2.5896	3.9044
0.825598	3.33022	2.20056	1.4293	1.36134
0.661449	2.64974	3.50004	1.75238	0.745954
1.4396	2.73591	3.99193	2.08187	1.04304
1.11494	3.25285	2.77294	4.29019	1.05309
1.54242	2.33946	2.79631	1.83889	1.18287
1.41318	2.61923	2.00344	2.51626	0.528871
1.26792	1.26161	2.22358	1.94258	2.65532
1.21987	3.46944	1.51947	1.13557	0.981164
1.619	4.73046	1.61172	3.35279	1.31419
1.23191	2.06456	1.30363	1.7766	1.61534
1.066	0.943172	1.95831	1.63717	1.87621
0.960774	1.18608	2.07402	3.00468	2.24968
1.04094	2.32431	1.54503	1.4202	1.15993
1.08509	1.25028	1.91203	1.77905	1.05614
1.31809	3.39311	2.41303	1.45645	3.71115
1.34752	2.60958	3.85393	2.88117	0.837985
1.09713	2.47498	2.5929	2.39843	1.11049
1.08307	3.90369	1.87489	1.98019	1.72738
1.05127	6.41824	3.15705	2.28807	1.66937
1.06243	2.07626	1.65392	1.3762	1.32728
0.818306	1.77339	2.32803	2.07179	2.14374
1.03754	2.85869	1.76516	2.20314	3.27089
0.488562	4.50557	4.28054	2.36563	1.7468
1.52769	3.38202	2.21567	2.75801	0.938239
1.00664	3.87988	0.953773	2.89442	1.00503
0.739612	2.97745	1.14851	1.27595	1.81365
1.08804	3.027	0.846934	1.57705	0.747205
0.639683	1.78013	1.63284	1.81595	0.869273
0.396828	4.27783	2.10705	1.45191	0.734202
1.17712	1.86813	1.64759	1.75108	1.94167
0.862726	1.53318	2.05739	1.36909	2.23868
0.693057	2.30744	1.68058	2.96533	1.19064
1.17514	1.01065	1.08478	1.4698	0.492316
0.787662	0.879363	0.933497	2.10514	2.00174
1.49771	1.19546	1.56141	2.68838	1.9084
0.841275	0.861375	1.9191	2.26558	3.61555
0.833654	0.925923	2.35901	2.81357	1.35933
1.46697	0.917332	3.37997	2.16684	1.35995
1.39513	1.02016	2.16483	1.94409	0.817121
0.957684	1.45865	2.34544	1.14027	0.855076
1.0397	2.6993	3.14318		2.44969
1.55539	2.32623	3.36633		0.938119
0.463673	2.25555	2.02409		2.31259
0.678755	2.66111	1.13054		0.880772
0.588138	2.89512	1.60271		1.41866
0.869235	1.77762	1.94116		2.28411
0.560618	3.15381	2.02604		0.961289
0.694672		1.67137		1.7909
0.514048		3.69384		1.66292
0.696123		2.07989		1.60809
0.321067		1.83636
0.469423		1.65956
0.43377		1.38013
0.577279
0.831615
0.591949
0.818649
0.329829
0.517582
0.461319
0.637334
0.776111
0.756455
0.405681
0.317929
0.632196
0.333993
0.302834
1.70671
2.00785
2.4951
1.691
2.1011
2.7617
1.85665
1.71164
1.14497
0.402792
0.644058
0.780404
0.763289
0.509039
0.333583
0.52932
0.602139
0.714962
0.599513
0.855654
0.693903
0.588429
0.542834
0.479002
0.757367
0.914634
1.38317
0.83787
0.882391
1.20829
0.643083
1.38019
1.23851
1.73367
1.56717
1.67769
1.91734
1.62452
1.53755

## Sheet: Fig. S1M+S2Q
Control	LFL	CC2-H	Hlink-10P-LZ	HGSLZ
7.45267	2.21616	0.127211	15.323	4.46935
4.10815	0.224987	0	16.3654	12.2956
9.63077	2.54896	0.260615	15.2861	12.7058
5.10376	0.342444	0.780794	4.86105	4.16486
2.65597	1.06605	0.815213	9.94085	5.48065
1.32823	0.62644	5.28827	0.622333	8.18807
7.57393	1.64853	6.39897	9.92314	4.55204
8.37907	3.4297	4.12791	14.2917	5.32486
11.706	1.10549	4.74942	19.465	2.67973
7.8539	1.92483	1.73433	7.48533	2.39543
9.76557	0.226936	0.079572	5.97712	6.06926
4.5058	1.48056	0.173659	11.029	3.98868
11.2372	0.518311	3.46996	11.0014	9.91823
10.4872	2.41033	0.902166	10.0512	9.645
9.1796	1.93097	6.30646	7.56423	11.895
12.5704	2.6654	1.64692	3.03488	7.20523
10.9233	3.40677	0.646496	5.91711	10.4018
11.6863	0.092611	0	7.15049	4.19001
15.8165	1.85	0.765329	3.66887	6.6561
9.33488	1.81466	1.19361	8.53687	8.96255
5.81635	2.23149	2.06394	5.1475	3.37906
4.54044	1.1805	2.44223	8.76038	4.39451
9.42643	0.060113	2.14365	2.52118	0.206788
9.33911	2.53755	1.58499	5.22055	4.0923
12.1937	0.090686	0.694972	2.77483	6.90339
8.26041	0.5654	5.4302	6.66616	6.19607
15.5583	2.96997	0.347379	0.130592	2.54925
15.5494	1.17984	2.68713	0.762855	2.94866
9.73282	1.08225	0	0.566729	5.43813
3.66514	0.684771	0.144906	1.40586	6.41355
7.43834	1.66919	0.225953	0.828851	7.5055
13.1453	1.9919	6.42523	0.366653	4.16618
5.75544	0.776499	12.0506	1.2504	6.36889
10.4115	0.125846	3.42818	0.838793	4.28662
9.68739	0.117032	11.1518	0.045598	8.37442
12.8044	0.710113	4.97848	0.531973	7.95187
15.7206	0.897646	2.11258	2.68613	7.67614
9.97861	0.122146	4.83952	5.05446	1.35231
17.1275	0.632168	7.63155	3.38684	3.112
8.7532	0.632168	0	2.69181	4.96001
9.52724	0.856479	1.5521	4.22006	1.74187
16.4398	0.284506	2.1831	3.42552	5.20734
8.55723	1.45346	3.55354	0.537277	2.07733
6.39833	0.484085	0.546086	1.86855	0.587276
13.5632	1.02554	0.630931	0.364298	0.956771
10.8631	0.654252	2.38765	0.617775	4.66611
11.5053	0.372685	0.090457	0.868947	6.72473
9.66871	0.703999	0.295401	1.31138	6.21114
10.5429	0.468178	2.73575	0.656313	1.90838
8.50144	1.96042	0	0	3.33097
9.90634	4.49838	0.1509	0.686316	2.51813
8.58371	0.908069	0.830559	0.193306	8.25594
5.62602	0.6599	2.46913	2.52577	7.46553
5.1411	2.71569	0.741364	2.503	9.977
1.89495	0.073116	0	2.64815	7.84403
7.63226	0	1.39872	0.435389	10.6867
6.03174	0.811036	0.382712	1.70381	10.1641
10.7465	1.58073	0	3.48322	5.96033
3.69945	0.596878	0	0.4575	8.14715
7.46373	1.43779	0.646405	2.04782	7.55209
3.17173	0.528634	0.131829	6.70579	10.2293
3.83422	0.055081	0.564655		8.01306
11.7467	2.1256	2.81251		9.5704
8.90269	1.7955	3.14731		4.62413
6.68098	1.87599	2.7986		2.7008
12.8077	0.401613	0.137109		3.25945
13.7791	0.168172	0.310703		1.37578
15.0734	0.167777	6.89791		15.5949
14.0858	0.678528	3.24444		9.85164
10.7948	0.574165	0.086297		9.53643
12.358	2.18686	0		10.2497
15.6053	1.02853	0		4.74955
11.0742	0.065766			2.27978
10.3456	2.20027			14.9662
10.2112	2.64703			1.28383
16.3125
10.2866
12.7795
9.80635
11.598
12.3489
8.40046
11.4625
9.11833
10.6493
10.696
3.92833
11.0734
10.1648
8.16388
8.48356
5.57793
8.16755
6.06614
4.04471
9.55767
10.8443
9.06167
6.3223
18.0151
11.5711
4.94307
12.643
12.5134
4.91076
16.9325
10.8788
7.17976
10.9258
10.807
7.20461

## Sheet: Fig. S3C
	Histogram	RMS
0	0.0005052	0.0004238
1	0.0001682	0.0004954
2	0.0006729	0.000558
3	0.000673	0.0008755
4	0.0011806	0.0007907
5	0.0001694	0.0007485
6	0.0005081	0.0003656
7	0.0003379	0.0006829
8	0.0010133	0.0012354
9	0.0018541	0.0016223
10	0.0018524	0.0015893
11	0.0008417	0.0013575
12	0.0011782	0.0010195
13	0.0010107	0.0009768
14	0.0006727	0.0008529
15	0.0008414	0.0010737
16	0.0015159	0.0014643
17	0.0018511	0.002386
18	0.0033696	0.0032224
19	0.004046	0.0040885
20	0.0047352	0.0038126
21	0.0021944	0.0030893
22	0.0011808	0.0015185
23	0.0008411	0.0012826
24	0.0016833	0.0011248
25	0.0005047	0.0010865
26	0.0006733	0.0005665
27	0.0005047	0.0005664
28	0.0005045	0.0004555
29	0.0003365	0.0003635
30	0.000169	0.0003636
31	0.0005048	0.0005756
32	0.0008428	0.0005755
33	0.0001682	0.0005056
34	0.0001684	0.0001374
35	0	9.72e-05
36	0	9.71e-05
37	0.0001683	9.71e-05
38	0	0.0002173
39	0.0003366	0.0002173
40	0.0001683	0.000238
41	0.0001682	0.0001374
42	0	9.71e-05
43	0	0
44	0	0
45	0	9.71e-05
46	0.0001682	9.71e-05
47	0	9.71e-05
48	0	9.71e-05
49	0.0001682	9.71e-05
50	0	9.71e-05
51	0	9.71e-05
52	0.0001682	9.71e-05
53	0	9.71e-05
54	0	0
55	0	0.0001943
56	0.0003366	0.0002173
57	0.0001683	0.0002915
58	0.0003366	0.0002173
59	0	0.0001943
60	0	0
61	0	0.0001944
62	0.0003367	0.0002748
63	0.0003364	0.0002748
64	0	0.0002172
65	0.0001683	0.0001374
66	0.0001682	0.0001683
67	0.0001682	0.0001373
68	0	0.0001374
69	0.0001683	0.0002173
70	0.0003367	0.0002915
71	0.0003366	0.0002749
72	0	0.0002172
73	0.0001682	0.0001374
74	0.0001683	0.0001683
75	0.0001684	0.0001683
76	0.0001682	0.0001683
77	0.0001682	0.0004121
78	0.000673	0.0004451
79	0.0003365	0.0004452
80	0.0001683	0.0003635
81	0.0005048	0.0004234
82	0.0005045	0.0007956
83	0.0011788	0.0007956
84	0.0005047	0.0007654
85	0.0003366	0.0008524
86	0.001346	0.0008902
87	0.0006727	0.0010464
88	0.0010102	0.0010467
89	0.0013467	0.0013071
90	0.0015136	0.001353
91	0.0011777	0.0012519
92	0.0010118	0.001879
93	0.0028603	0.0020032
94	0.0016832	0.0021481
95	0.0016818	0.0020026
96	0.0025238	0.0019159
97	0.0013468	0.0017861
98	0.0011779	0.0013533
99	0.0015142	0.0014731
100	0.0016821	0.0018864
101	0.0023565	0.0018866
102	0.001515	0.0022434
103	0.0026927	0.0018256
104	0.0006727	0.001926
105	0.0018508	0.0012017
106	0.0006741	0.001278
107	0.0010101	0.0010467
108	0.001346	0.0011329
109	0.0010091	0.0011328
110	0.0010099	0.0008468
111	0.0003365	0.0009908
112	0.0013462	0.0008525
113	0.0005048	0.0009164
114	0.0006727	0.0007589
115	0.0010101	0.000759
116	0.0005052	0.0007592
117	0.0006735	0.0006224
118	0.0006734	0.0009519
119	0.0013459	0.0010464
120	0.0010099	0.001133
121	0.0010098	0.0010109
122	0.0010131	0.0010113
123	0.0010109	0.0010115
124	0.0010106	0.0010103
125	0.0010094	0.0009573
126	0.000842	0.0009012
127	0.0008417	0.0007896
128	0.0006732	0.001498
129	0.0023602	0.0020321
130	0.0025227	0.0025893
131	0.0028599	0.0034274
132	0.0045495	0.0054424
133	0.0077449	0.0080281
134	0.0106147	0.0102596
135	0.0119634	0.0120114
136	0.0133051	0.0154494
137	0.0198973	0.0185415
138	0.0214111	0.020798
139	0.0210554	0.026126
140	0.0338518	0.0323126
141	0.0392815	0.0410828
142	0.0487279	0.0472601
143	0.0527552	0.051362
144	0.0525039	0.0549238
145	0.0592462	0.0576703
146	0.0609165	0.0653405
147	0.0747475	0.0705418
148	0.0750361	0.0764317
149	0.0794218	0.0812274
150	0.088631	0.084076
151	0.083923	0.0873884
152	0.089508	0.0854846
153	0.0828739	0.0847786
154	0.0817465	0.0787491
155	0.0710894	0.0758509
156	0.0743229	0.0735097
157	0.0750562	0.0698204
158	0.0588841	0.0645318
159	0.0582435	0.0567314
160	0.0528746	0.0547268
161	0.0528872	0.0512989
162	0.0479787	0.0483027
163	0.0435941	0.0425026
164	0.0348856	0.0382078
165	0.0355255	0.0336964
166	0.0304513	0.0308355
167	0.0257514	0.0271988
168	0.0250781	0.0228761
169	0.0166705	0.0200153
170	0.0171763	0.0168904
171	0.0168205	0.0158617
172	0.0132975	0.0142672
173	0.0122843	0.011695
174	0.009088	0.0100713
175	0.0084143	0.008281
176	0.0072341	0.0077034
177	0.0074092	0.006928
178	0.0060633	0.0069299
179	0.0072395	0.0064772
180	0.0060572	0.0060484
181	0.0045443	0.0050989
182	0.0045448	0.0040237
183	0.0026956	0.0033399
184	0.0023545	0.0021227
185	0.0008409	0.0016879
186	0.0015154	0.0013304
187	0.0015188	0.0014626
188	0.0013472	0.0013557
189	0.0011799	0.0015586
190	0.0020201	0.0017227
191	0.0018521	0.0017628
192	0.001346	0.0016404
193	0.0016825	0.0013738
194	0.0010095	0.0012326
195	0.0008413	0.0009574
196	0.0010114	0.0008533
197	0.0006736	0.0009777
198	0.0011795	0.0008752
199	0.000673	0.0009224
200	0.0008416	0.0007338
201	0.0006738	0.0008527
202	0.0010095	0.0008015
203	0.0006739	0.0007591
204	0.0005056	0.0005673
205	0.0005057	0.0006373
206	0.0008409	0.0009627
207	0.0013483	0.001977
208	0.0030333	0.0023497
209	0.0023546	0.0030819
210	0.0037081	0.003936
211	0.0052136	0.0041337
212	0.003214	0.0047209
213	0.0054176	0.0040818
214	0.0032098	0.0041277
215	0.0033851	0.0030196
216	0.0023649	0.0025091
217	0.0013549	0.0017557
218	0.0013486	0.0011701
219	0.0006728	0.0009177
220	0.0005053	0.0005665
221	0.0005046	0.0004559
222	0.0003371	0.0003504
223	0	0.0002177
224	0.000169	9.76e-05
225	0	0.0001377
226	0.0001682	0.0001374
227	0.0001684	0.0002379
228	0.0003364	0.0002379
229	0.0001682	0.0002379
230	0.0001682	0.0001373
231	0	0.0002172
232	0.0003365	0.0002749
233	0.0003368	0.0003366
234	0.0003365	0.0003366
235	0.0003365	0.0005587
236	0.0008427	0.0005328
237	0.0001684	0.0005056
238	0.0001682	0.0004124
239	0.0006735	0.0004455
240	0.0003367	0.0005831
241	0.0006732	0.000583
242	0.000673	0.0016488
243	0.0026925	0.0017051
244	0.0010099	0.0017597
245	0.0010103	0.0012746
246	0.0016832	0.0013741
247	0.0013454	0.0013742
248	0.001011	0.0010469
249	0.0006751	0.0008023
250	0.0006734	0.0005505
251	0	0.0004007
252	0.0001682	0.0003075
253	0.0005053	0.0003225
254	0.0001684	0.0003637
255	0.0003365	0.0005328
256	0.0008427	0.0005587
257	0.0003364	0.0005587
258	0.0003365	0.0004006
259	0.000505	0.0005231
260	0.0006727	0.0005231
261	0.0003365	0.0008074
262	0.001179	0.0010516
263	0.0013471	0.0010517
264	0.0003374	0.0008076
265	0.0001682	0.0005326
266	0.0008419	0.0005751
267	0.0005052	0.0007467
268	0.0008419	0.0009619
269	0.001346	0.0020615
270	0.0031983	0.0023686
271	0.0021884	0.0031635
272	0.0038735	0.0029073
273	0.0023586	0.0029966
274	0.0025243	0.0023106
275	0.0020202	0.0019868
276	0.0011783	0.0014351
277	0.0008417	0.0010777
278	0.0011778	0.0009216
279	0.0006727	0.0008069
280	0.0003367	0.0005232
281	0.0005053	0.0004009
282	0.0003367	0.0004008
283	0.0003365	0.0004758
284	0.0006727	0.0004758
285	0.0003367	0.0004451
286	0.0001683	0.000238
287	0.0001682	0.0001682
288	0.0001682	0.0001682
289	0.0001683	0.0006946
290	0.0011792	0.0007901
291	0.0006736	0.0008751
292	0.0006732	0.0006223
293	0.0005045	0.0005665
294	0.0005049	0.0005664
295	0.0006731	0.0006222
296	0.0006733	0.0008743
297	0.0011777	0.001104
298	0.0013476	0.0014194
299	0.0016857	0.0014199
300	0.0011794	0.0013691

## Sheet: Fig. S4D
pf lengths					terminal curvature					all curvatures
-	+VBL	+VBL +CSPP	+VBL +CSPP +ILP		-	+VBL	+VBL +CSPP	+VBL +CSPP +ILP		-	+VBL	+VBL +CSPP	+VBL +CSPP +ILP
37.618	38.707	25.869	15.491		0	0	28.824	47.49		0	0	0	4.4738
36.359	58.278	6.0799	7.3121		0	0	0	0		0	0	0	5.0239
27.253	48.658	10.697	13.417		0	0	0	0		0	0	1.7496	5.344
22.555	15.343	0	17.007		0	0	0	0		0	1.6204	2.4043	5.5404
18.178	23.221	0	12.714		1.9167	0	0	0		0	1.8296	3.4014	5.8152
27.725	10.19	0	28.875		2.0158	3.9423	2.0496	3.1007		0	2.1131	3.6716	5.8456
20.277	35.934	0	18.632		2.7328	5.6534	2.1025	4.6834		0	2.1183	3.6989	5.9378
0	43.526	17.082	36.237		3.6884	6.776	2.2462	8.3655		0	2.8605	3.7421	6.2001
0	39.469	0	30.886		3.6909	7.1056	7.8941	8.6218		0	2.9603	4.1901	6.6569
23.025	42.775	36.882	31.028		4.3708	7.4406	8.064	8.6818		0	3.7603	4.228	6.7561
23.816	61.952	22.724	7.2181		4.4209	7.8971	8.2318	9.2275		0	3.8684	4.3742	6.8002
30.092	62.937	23.364	20.667		4.4991	11.157	10.124	9.3919		0	4.1097	4.5025	6.8832
25.69	60.317	35.371	26.462		4.8085	11.365	10.307	10.807		0	4.1456	4.5586	7.0592
15.231	49.86	0	56.245		4.9772	11.51	10.536	11.355		0	4.5886	4.6274	7.0668
22.584	16.666	47.442	28.122		5.0797	11.532	10.847	12.793		0	4.6435	4.7385	7.255
20.61	35.468	38.328	27.145		5.4057	12.417	11.09	12.832		0	4.7048	4.755	7.3971
13.345	34.423	17.873	20.611		5.4576	13.143	11.464	13.788		0	4.7974	4.9757	7.4542
11.054	14.668	10.808	19.045		5.6367	15.779	11.579	13.948		0	5.0897	4.991	7.5587
20.716	0	11.718	35.05		5.654	16.179	11.902	14.167		0	5.2992	5.1856	7.6558
30.821	0	60.581	10.293		5.7315	19.187	12.018	15.259		0	5.3399	5.2477	7.7232
24.018	16.024	14.909	16.017		5.7862	19.279	12.114	15.263		0	5.4672	5.2887	7.7575
8.9642	18.468	20.497	10.871		5.9013	19.387	12.828	15.301		0	5.4704	5.3033	8.17
18.018	21.417	37.871	15.258		6.2284	19.442	13.563	15.578		0	5.5405	5.4437	8.1787
28.238	32.674	18.892	8.2025		6.2412	19.517	14.355	15.662		0	5.6327	5.4802	8.2213
45.07	0	10.062	7.5241		7.4637	20.193	14.402	16.02		0	5.7409	5.4989	8.3032
24.514	0	92.082	9.4184		7.479	20.778	14.804	16.678		0	5.811	5.5812	8.3765
36.583	9.9396	21.223	12.997		7.4793	20.859	14.941	17.639		0	5.8162	5.6124	8.3834
36.01	22.525	17.736	7.306		7.4999	21.529	14.972	17.808		0	5.8206	5.6363	8.4554
5.8064	31.103	10.187	12.612		7.6165	22.085	15.104	18.28		0	6.0575	5.7247	8.5318
19.676	0	14.933	0		7.9639	22.264	15.647	18.451		0	6.1338	5.8435	8.6855
15.401	16.068	0	10.739		8.2424	23.142	15.908	18.855		0	6.3122	5.9274	8.8174
15.162	0	25.721	15.203		8.3656	23.334	16.093	18.951		0	6.3346	6.0055	8.8228
26.012	13.817	0	14.829		8.547	23.563	16.734	19.096		0	6.3799	6.0189	8.8479
18.786	11.071	9.8259	10.978		8.9307	23.736	16.995	19.448		0	6.3916	6.1144	8.8523
15.609	6.5052	0	10.726		9.078	23.752	17.234	19.804		0	6.3953	6.1354	9.0614
0	0	17.697	6.2996		9.275	24.548	17.431	19.954		0	6.5916	6.1797	9.0813
32.453	17.263	20.492	0		9.8109	24.999	17.738	19.999		0	6.6426	6.2104	9.1123
6.9657	25.754	45.051	10.012		9.9787	25.042	18.922	20.382		0	6.6811	6.3824	9.1985
8.9948	32.906	22.794	19.052		10.441	25.681	19.658	20.665		0	6.6935	6.4694	9.3843
0	32.988	34.417	0		10.451	25.859	20.178	20.8		0	6.7387	6.4703	9.4955
0	0	8.1445	9.3228		10.512	26.264	20.494	21.016		0	6.7388	6.7864	9.5136
0	0	16.267	24.622		10.615	26.657	20.796	21.085		0	6.8295	6.9085	9.5505
33.833	24.915	16.41	6.9846		10.833	26.813	21.052	21.504		0	6.9221	6.9287	9.5802
24.115	0	10.181	15.363		10.94	27.149	21.109	21.55		0	6.9622	7.0364	9.6031
13.021	7.5108	7.4358	14.748		11.004	27.532	22.149	21.734		0	7.0066	7.1048	9.6933
17.809	19.161	31.916	6.5134		11.055	27.646	22.82	21.77		0	7.0086	7.1504	9.7084
12.007	18.48	30.163	0		11.147	27.774	23.681	22.345		0	7.0359	7.1802	9.8423
5.7989	21.852	49.786	0		11.163	27.797	23.718	22.484		0	7.0791	7.1845	9.8671
0	6.3502	42.451	0		11.662	27.938	23.774	22.675		1.55	7.127	7.1955	10.055
7.6671	11.444	16.174	22.784		11.703	28.135	24.357	23.189		1.7282	7.1542	7.2532	10.119
24.195	23.988	37.531	19.895		11.941	28.319	24.454	23.945		1.845	7.185	7.267	10.271
7.7183	28.822	20.025	12.346		12.051	28.579	24.542	24.191		1.917	7.3341	7.323	10.292
0	29.034	9.9344	0		12.08	28.628	25.014	24.306		1.9912	7.3371	7.3659	10.307
7.8645	16.353	35.522	7.1976		12.227	28.958	25.057	24.334		2.0137	7.497	7.3893	10.319
14.085	23.027	68.222	10.616		12.262	29.467	25.794	24.739		2.0177	7.6854	7.3904	10.328
7.1476	32.76	55.402	11.906		12.284	29.794	25.867	24.81		2.045	7.7554	7.6812	10.338
41.606	10.083	36.225	12.369		12.463	29.903	26.031	24.914		2.0499	7.8225	7.6972	10.379
64.63	14.865	32.829	14.95		12.477	30.075	26.779	25.393		2.0574	7.824	7.7934	10.489
34.135	14.384	0	0		12.58	30.183	26.828	25.557		2.1266	7.8845	7.8034	10.514
38.506	9.94	61.738	26.156		12.672	30.431	27.029	25.772		2.1555	7.9773	7.8588	10.558
10.784	0	59.876	11.499		12.799	30.515	27.161	26.069		2.174	8.0073	7.9208	10.643
16.788	6.2357	35.069	0		13.016	31.273	27.614	26.592		2.2153	8.1512	8.0201	10.754
31.376	0	39.32	18.485		13.031	31.412	27.731	26.661		2.2472	8.2403	8.0503	10.865
34.474	16.454	33.952	8.2455		13.059	31.544	27.825	26.7		2.2676	8.2588	8.0706	10.95
29.441	0	19.814	0		13.617	31.752	28.029	26.753		2.3003	8.2684	8.1639	10.967
10.822	0	29.58	0		13.642	31.77	28.055	26.833		2.344	8.2709	8.3281	10.978
66.578	18.596	37.828	31.685		13.678	31.975	28.911	26.84		2.3471	8.3216	8.3406	11.067
71.793	6.013	26.891	11.145		13.822	32.359	29.101	26.928		2.3532	8.3777	8.4461	11.082
0	0	35.033	0		14.318	32.407	29.237	26.943		2.3893	8.4813	8.461	11.102
40.264	5.2545	20.174	18.264		14.496	32.613	29.299	27.228		2.3984	8.5147	8.7529	11.125
12.749	13.488	0	22.273		14.503	34.067	29.479	27.249		2.4336	8.6743	8.7569	11.133
17.039	20.639	8.7567	14.666		14.517	35.139	29.544	27.277		2.4379	8.817	8.8057	11.198
20.528	37.93	32.717	43.154		14.579	35.259	30.224	27.431		2.4798	8.8414	8.8573	11.209
17.375	29.864	33.204	35.238		14.641	35.291	30.948	27.588		2.4816	8.8584	8.9062	11.255
15.244	6.1002	30.07	51.41		14.641	35.622	30.968	27.696		2.523	8.8625	9.0268	11.313
12.376	0	13.968	27.651		14.672	35.962	31.086	28.034		2.5344	8.8665	9.0408	11.337
16.809	7.8297	27.538	20.374		14.834	36.174	31.4	28.135		2.5378	9.1238	9.0888	11.427
10.845	5.9101	38.738	11.409		14.887	36.613	31.656	28.56		2.5475	9.2085	9.1207	11.491
0	8.1067	45.548	25.75		14.913	36.691	31.786	28.623		2.5716	9.2478	9.2151	11.538
18.786	9.8112	20.17	18.234		15.072	37.613	31.891	28.749		2.5866	9.2517	9.2583	11.601
0	9.6636	11.173	32.827		15.275	40.39	32.031	29.257		2.601	9.3006	9.2749	11.625
44.365	0	0	23.276		15.29	40.524	32.856	29.311		2.6161	9.352	9.3027	11.634
67.961	17.536	0	0		15.395	40.788	32.921	29.473		2.624	9.4197	9.3745	11.645
48.797	26.314	0	19.062		15.443	41.132	33.233	29.575		2.6448	9.4279	9.3845	11.669
45.016	29.374	0	18.585		15.504	43.671	34.082	29.764		2.6614	9.4968	9.4374	11.702
21.998	46.602	0	19.281		15.522	43.717	34.44	29.856		2.6668	9.5015	9.4752	11.804
21.506	48.965	14.651	13.032		15.632	45.079	34.977	29.947		2.6898	9.5222	9.4908	11.809
7.9918	49.076	16.978	10.697		15.878	46.325	35.753	30.063		2.7123	9.6186	9.4995	11.821
11.553	21.039	51.77	8.0608		15.964	46.481	36.327	31.032		2.724	9.6575	9.5796	11.864
9.4169	47.875	64.637	0		16.083	46.489	36.983	31.101		2.7377	9.6676	9.6008	11.891
42.146	36.614	10.939	10.833		16.171	46.519	37.35	31.124		2.7531	9.6752	9.604	11.924
54.576	26.681	11.172	12.793		16.553	49.241	37.589	31.131		2.7572	9.7055	9.6154	11.924
21.277	0	10.583	14.898		16.58	50.333	37.815	31.238		2.7623	9.7176	9.6341	11.942
32.164	28.958	6.8547	12.913		16.608	52.346	37.972	31.31		2.7636	9.7534	9.6371	11.943
51.911	17.952	7.4845	24.75		16.824	53.62	38.02	31.686		2.7755	9.922	9.6475	11.968
36.519	20.631	11.59	17.733		16.903	54.093	38.753	31.715		2.805	9.9643	9.7241	11.971
6.0513	16.102	0	22.75		16.963	55.559	39.154	33.177		2.8148	10.008	9.7259	12
15.612	33.615	0	15.779		17.08	56.083	39.452	33.382		2.8158	10.018	9.7386	12.011
28.056	41.109	25.756	12.751		17.123	57.619	39.705	33.801		2.8212	10.043	9.7764	12.073
11.732	34.879	19.224	15.6		17.22	58.6	40.176	34.053		2.8269	10.045	9.8135	12.104
0	9.6399	7.8469	12.045		17.303	58.881	40.375	34.327		2.8734	10.066	9.8144	12.114
58.706	12.476	11.363	13.767		17.48	61.069	40.512	34.524		2.8745	10.081	9.8939	12.135
42.857	13.386	19.012	31.124		17.588	65.386	41.263	34.554		2.8849	10.087	9.9795	12.219
55.206	0	0	0		17.618	66.412	41.733	34.725		2.9038	10.098	10.018	12.257
28.208	0	7.0823	11.911		17.684	70.428	42.485	35.281		2.9194	10.249	10.07	12.264
50.837	31.142	29.809	18.42		17.694		42.685	35.471		2.9546	10.412	10.1	12.271
47.269	29.563	19.358	23.791		17.753		43.172	35.626		2.9562	10.472	10.154	12.282
8.0697	43.944	25.974	28.115		17.984		43.183	36.01		2.9762	10.52	10.16	12.324
7.5584	29.605	46.103	37.435		18.039		43.248	36.158		2.9993	10.529	10.165	12.395
51.792	31.897	13.837	19.831		18.16		43.668	36.587		3.0144	10.549	10.335	12.397
24.479	67.506	18.716	15.245		18.199		43.678	36.785		3.0174	10.595	10.382	12.438
20.282	0	23.711	32.78		18.263		44.375	37.63		3.0249	10.659	10.407	12.44
20.608	22.442	15.468	24.256		18.265		44.421	37.889		3.0547	10.696	10.418	12.466
21.035	0	0	7.8998		18.274		45.154	38.001		3.0668	10.699	10.53	12.483
37.61	24.077	0	19.46		18.355		45.242	38.031		3.0997	10.755	10.531	12.559
13.935	23.998	11.198	44.889		18.375		46.045	38.386		3.122	10.774	10.544	12.633
20.978	26.844	6.8785	15.362		18.451		46.133	38.51		3.1636	10.79	10.639	12.644
14.961	14.992	0	28.276		18.558		46.285	39.036		3.1687	10.79	10.778	12.699
10.87	12.888	0	11.23		18.56		47.073	39.374		3.1854	10.894	10.801	12.741
23.034	32.953	9.6556	19.424		18.581		47.611	39.466		3.1977	10.919	10.802	12.76
57.968	18.047	19.559	14.76		18.754		48.118	39.481		3.2333	10.928	10.812	12.763
67.626	20.126	30.108	15.885		18.824		48.29	40.131		3.2396	10.943	10.884	12.768
13.402	22.075	14.417	40.653		19.147		49.744	40.172		3.251	10.959	10.942	12.785
24.569	14.31	10.162	19.348		19.163		50.554	40.213		3.2819	10.964	10.949	12.79
22.575	7.8936	19.319	25.74		19.203		50.853	40.236		3.3399	11.011	11.011	12.811
0	13.446	30.818	24.787		19.208		54.768	40.422		3.3505	11.035	11.074	12.823
10.605	5.8863	23.475	21.944		19.264		55.416	40.476		3.3704	11.058	11.081	12.904
34.75	35.183	0	18.375		19.483		57.345	40.799		3.4	11.106	11.112	12.943
45.334	34.55	12.178	12.872		19.834		57.366	40.822		3.502	11.156	11.166	13.027
54.982	45.357	20.892	8.436		19.921		57.654	41.368		3.5425	11.167	11.301	13.049
19.595	18.063	23.279	8.893		19.95		70.832	41.495		3.5426	11.229	11.315	13.061
50.898	7.4531	14.427	0		20.204		77.515	41.617		3.5453	11.362	11.337	13.107
41.931	12.236	24.853	11.831		20.294		86.447	42.339		3.5759	11.376	11.366	13.141
28.266	0	14.195	20.419		20.384			43.077		3.6141	11.474	11.44	13.146
54.792	0	11.259	19.145		20.596			43.196		3.7004	11.61	11.447	13.156
13.562	10.293	0	7.7246		20.617			43.401		3.7282	11.626	11.458	13.225
26.556	14.087	0	15.681		20.768			43.723		3.733	11.662	11.512	13.267
17.418	7.9623	0	7.7113		20.797			44.309		3.741	11.847	11.56	13.269
17.41	0	19.684	0		20.806			46.376		3.7691	11.971	11.596	13.343
16.09	0	21.863	18.122		20.836			46.513		3.7912	12.04	11.645	13.355
11.879	0	13.705	14.707		20.855			46.619		3.8255	12.043	11.652	13.363
44.078	0	21.472	12.519		20.999			48.091		3.8341	12.063	11.733	13.413
18.816	28.542	44.918	31.387		21.065			48.451		3.8503	12.254	11.734	13.417
19.725	25.953	32.067	33.273		21.073			48.461		3.8647	12.259	11.744	13.442
19.945	40.142	13.031	21.019		21.222			49.272		3.8838	12.323	11.753	13.462
54.918	10.709	8.7819	28.858		21.602			49.538		3.8938	12.423	11.754	13.481
39.566	26.695	7.2977	13.246		21.623			49.825		3.8945	12.428	11.816	13.501
19.218	0	11.556	0		21.804			51.259		3.9094	12.433	11.827	13.588
18.347		19.7	8.6192		22.095			51.394		3.9384	12.492	11.849	13.595
51.167		12.149	8.2868		22.257			53.402		3.9392	12.522	11.875	13.607
26.78		26.858	16.339		22.326			53.441		3.9478	12.643	11.884	13.615
25.321		7.842	0		22.384			53.481		3.9979	12.666	11.949	13.667
14.105		0	26.762		22.463			54.017		4.0147	12.684	11.999	13.668
30.155		0	7.1905		22.582			57.391		4.0224	12.685	12.054	13.678
18.889		27.176	22.002		22.611			62.564		4.0352	12.702	12.103	13.692
27.948		24.335	23.984		22.799			64.526		4.0461	12.802	12.117	13.719
45.202		37.814	12.205		22.804			67.362		4.0625	12.821	12.168	13.756
16.462		0	24.526		22.996			67.407		4.1021	12.824	12.198	13.762
15.12		0	27.997		23.216			69.939		4.1368	12.825	12.2	13.768
20.47		17.441	40.169		23.286			70.737		4.1432	12.872	12.207	13.814
23.204		11.376	77.832		23.466			79.036		4.1553	12.918	12.24	13.851
35.243		11.646	52.917		23.615					4.1576	13.131	12.243	13.853
27.594		7.9004	19.528		23.813					4.1588	13.17	12.251	13.859
22.246		13.652	90.385		23.84					4.1986	13.236	12.309	13.885
34.315		0	48.44		24.107					4.2011	13.299	12.33	13.9
17.566		0	29.774		24.192					4.2388	13.354	12.372	13.906
14.262		45.861	11.721		24.237					4.2545	13.363	12.399	13.95
33.533		27.287	16.9		24.657					4.3023	13.375	12.424	13.964
15.48		12.328	21.369		24.71					4.3144	13.381	12.428	13.975
27.938		20.397	39.495		24.713					4.3364	13.416	12.496	13.994
19.286		21.863	14.536		24.722					4.351	13.445	12.556	14.039
66.705		30.005	8.9932		25.031					4.3649	13.546	12.573	14.056
0		25.341	7.9924		25.303					4.3663	13.678	12.591	14.069
29.942		14.161	15.918		25.344					4.3669	13.689	12.622	14.069
27.346		47	9.5513		25.393					4.3836	13.698	12.623	14.084
53.046		23.42	50.652		25.411					4.3943	13.7	12.72	14.093
13.879		24.572	34.647		25.648					4.4154	13.74	12.764	14.138
25.882		17.752	22.598		25.736					4.4338	13.762	12.769	14.204
25.788		28.105	21.666		25.766					4.4794	13.787	12.774	14.207
32.716			7.5547		26.208					4.5118	13.833	12.829	14.207
37.184			21.761		26.237					4.5123	13.871	12.86	14.255
39.36			13.181		26.297					4.562	13.881	12.995	14.26
19.723			19.639		26.469					4.5683	13.918	13.002	14.282
21.21			37.202		26.475					4.5789	13.959	13.008	14.355
9.3828			21.709		26.616					4.6132	14.062	13.011	14.392
10.322			19.729		26.673					4.6516	14.075	13.029	14.413
16.994			33.492		26.721					4.6832	14.078	13.043	14.456
30.343			45.433		26.842					4.7156	14.093	13.044	14.536
0			29.117		26.897					4.7227	14.099	13.064	14.566
0			36.253		27.056					4.776	14.12	13.097	14.567
43.376			33.807		27.223					4.7762	14.154	13.114	14.575
39.411			8.7612		27.254					4.7791	14.156	13.136	14.586
40.546			0		27.258					4.7958	14.223	13.161	14.6
8.0448			12.085		27.322					4.7968	14.245	13.173	14.624
30.572			24.522		27.6					4.8122	14.367	13.274	14.667
28.806			0		27.628					4.8357	14.393	13.445	14.67
37.772			12.476		27.667					4.8398	14.399	13.497	14.753
49.231			24.874		27.676					4.8449	14.424	13.511	14.787
86.543			11.174		27.837					4.8712	14.432	13.544	14.797
51.674			0		27.948					4.8772	14.472	13.561	14.83
19.055			0		28.036					4.8985	14.554	13.564	14.865
23.881			17.889		28.037					4.9104	14.573	13.57	14.886
5.833			26.641		28.236					4.9424	14.618	13.573	14.908
20.883			0		28.379					4.9574	14.702	13.588	14.915
6.6868			13.223		28.431					4.9602	14.731	13.601	14.932
30.648			0		28.53					4.9713	14.785	13.624	14.942
41.868			7.8381		28.626					4.991	14.916	13.624	14.964
9.4525			5.8977		28.79					5.0804	14.948	13.633	14.987
29.581					28.833					5.0829	14.954	13.68	14.997
18.033					29.335					5.1515	14.978	13.744	15.051
47.712					29.487					5.1693	15.006	13.791	15.058
43.347					29.504					5.1754	15.06	13.851	15.058
32.109					29.535					5.1785	15.062	13.907	15.061
19.315					29.735					5.1834	15.072	13.916	15.098
24.579					29.94					5.2164	15.095	13.917	15.143
59.585					30.023					5.2309	15.119	13.935	15.147
38.747					30.029					5.2351	15.135	13.939	15.155
31.888					30.42					5.2412	15.141	13.962	15.164
39.375					30.768					5.2432	15.225	13.985	15.211
30.503					30.873					5.2679	15.283	14.004	15.211
55.792					30.874					5.274	15.397	14.027	15.284
71.325					31.048					5.28	15.475	14.062	15.286
51.582					31.063					5.2975	15.48	14.11	15.323
57.533					31.226					5.3249	15.57	14.125	15.409
5.1044					31.774					5.3347	15.574	14.125	15.422
5.0417					31.776					5.3789	15.583	14.154	15.423
47.673					31.822					5.3901	15.59	14.178	15.443
39.895					31.89					5.4027	15.595	14.185	15.518
41.004					32.165					5.4559	15.598	14.188	15.527
11.596					32.228					5.459	15.731	14.197	15.598
26.518					32.378					5.4768	15.771	14.217	15.634
26.893					32.738					5.4844	15.775	14.276	15.679
23.288					32.855					5.4944	15.861	14.296	15.689
35.7					32.973					5.5156	15.88	14.298	15.775
17.512					32.981					5.5857	15.899	14.313	15.778
19.414					33.591					5.5918	15.94	14.319	15.847
15.549					33.615					5.6305	15.942	14.32	15.87
14.64					33.848					5.6317	15.942	14.325	15.872
13.656					33.882					5.6335	15.984	14.472	15.918
18.942					34.179					5.6817	15.987	14.475	15.959
61.321					34.359					5.6981	15.991	14.485	15.973
63.267					34.362					5.6994	16.007	14.488	15.998
39.461					34.396					5.7056	16.017	14.501	16.013
17.944					34.464					5.7188	16.017	14.517	16.058
15.582					34.682					5.7189	16.025	14.525	16.061
27.235					34.889					5.7385	16.047	14.575	16.063
75.203					34.891					5.7507	16.112	14.579	16.099
40.315					34.946					5.7544	16.141	14.585	16.108
28.705					35.111					5.7634	16.178	14.628	16.132
39.621					35.222					5.7686	16.198	14.634	16.164
35.903					35.266					5.7746	16.204	14.689	16.164
43.621					35.392					5.7853	16.22	14.706	16.196
14.831					35.416					5.7953	16.258	14.738	16.22
18.942					35.451					5.8311	16.28	14.76	16.221
39.695					35.509					5.8336	16.369	14.774	16.269
20.391					35.55					5.8445	16.401	14.794	16.273
49.273					35.692					5.8548	16.427	14.798	16.276
15.802					35.846					5.8767	16.453	14.852	16.323
32.705					36.021					5.8839	16.463	14.881	16.344
24.569					36.027					5.9033	16.47	14.902	16.356
19.807					36.279					5.9037	16.501	14.942	16.378
6.9526					36.772					5.9124	16.514	14.954	16.386
18.44					36.895					5.9162	16.514	14.985	16.386
15.823					36.898					5.9461	16.628	15.097	16.406
16.393					37.019					5.9494	16.65	15.114	16.418
8.331					37.32					5.9609	16.697	15.157	16.421
0					37.503					5.9749	16.717	15.16	16.434
9.9848					37.586					5.984	16.735	15.179	16.436
25.582					37.638					5.9866	16.799	15.182	16.467
7.7427					37.715					5.9867	16.809	15.242	16.484
12.482					37.801					6.0348	16.892	15.243	16.489
23.527					37.922					6.0965	16.91	15.262	16.495
40.891					38.083					6.1187	16.917	15.293	16.506
31.78					38.323					6.1224	16.927	15.3	16.567
37.074					38.543					6.126	16.982	15.315	16.596
37.389					38.563					6.1685	16.994	15.404	16.6
23.826					39.01					6.1689	16.995	15.406	16.62
0					39.951					6.2005	16.999	15.43	16.622
18.359					39.958					6.2112	17.04	15.441	16.624
34.636					40.007					6.2149	17.059	15.46	16.626
0					40.374					6.2352	17.094	15.468	16.661
0					40.377					6.2573	17.112	15.517	16.7
45.787					40.604					6.2804	17.134	15.529	16.708
0					41.017					6.3094	17.18	15.544	16.721
29.231					41.215					6.3304	17.189	15.572	16.729
27.495					41.433					6.3309	17.212	15.593	16.763
23.67					41.541					6.3828	17.213	15.637	16.763
33.173					41.547					6.4122	17.256	15.706	16.765
33.23					41.583					6.4139	17.256	15.717	16.766
26.196					41.636					6.4147	17.269	15.72	16.784
13.531					41.907					6.4196	17.337	15.73	16.789
27.658					41.997					6.4577	17.354	15.75	16.82
17.844					42.067					6.4816	17.403	15.761	16.876
16.177					42.181					6.4932	17.43	15.761	16.876
13.967					42.466					6.5113	17.519	15.887	16.899
13.648					42.47					6.5263	17.527	15.91	16.916
9.6088					42.896					6.5425	17.533	15.914	16.97
10.53					43.412					6.5462	17.539	15.923	17.001
18.74					43.518					6.5829	17.578	15.945	17.005
20.519					43.924					6.59	17.641	15.974	17.009
14.057					44.316					6.6009	17.672	15.977	17.01
20.335					44.464					6.6149	17.686	16.002	17.014
14.527					44.701					6.6162	17.687	16.024	17.035
23.095					45.089					6.6223	17.696	16.045	17.058
22.118					45.178					6.63	17.777	16.046	17.072
16.136					45.9					6.6303	17.802	16.103	17.12
17.374					45.983					6.6379	17.902	16.113	17.13
22.094					46.417					6.6398	17.931	16.13	17.165
10.362					46.777					6.6474	18.045	16.306	17.171
24.777					47.633					6.6672	18.089	16.337	17.177
8.9998					47.653					6.6754	18.101	16.355	17.18
38.491					47.713					6.6791	18.121	16.424	17.313
26.917					48.051					6.6802	18.121	16.43	17.32
44.871					48.74					6.6828	18.15	16.45	17.32
10.937					48.757					6.6901	18.154	16.487	17.337
19.96					48.821					6.6977	18.156	16.495	17.388
40.449					49.776					6.6999	18.177	16.495	17.395
33.303					50.409					6.7208	18.257	16.505	17.395
6.0392					51.023					6.7217	18.276	16.548	17.399
0					51.653					6.7301	18.336	16.616	17.425
0					51.856					6.7624	18.444	16.632	17.427
27.812					51.899					6.8041	18.459	16.634	17.436
0					52.022					6.8458	18.475	16.689	17.471
15.393					52.248					6.9509	18.508	16.732	17.489
0					52.254					6.965	18.517	16.738	17.529
38.07					52.278					6.9708	18.523	16.745	17.549
55.462					52.466					6.975	18.523	16.781	17.55
122.69					52.57					6.9782	18.524	16.783	17.562
57.558					52.754					6.994	18.535	16.794	17.581
36.436					52.87					7.0114	18.582	16.824	17.635
22.709					54.683					7.0151	18.583	16.857	17.635
0					55.02					7.0154	18.603	16.868	17.657
27.027					55.121					7.0216	18.651	16.914	17.679
16.069					55.122					7.0298	18.678	17.015	17.694
46.019					56.54					7.0344	18.692	17.021	17.763
33.185					56.547					7.0602	18.759	17.049	17.829
0					57.811					7.0625	18.936	17.07	17.849
0					58.072					7.0888	18.94	17.126	17.875
0					58.292					7.0978	19.005	17.139	17.881
32.206					58.483					7.1196	19.009	17.15	17.885
19.152					58.79					7.12	19.042	17.168	17.902
7.0142					59.131					7.135	19.066	17.188	17.953
15.924					60.833					7.1821	19.091	17.188	17.957
15.053					60.895					7.1973	19.099	17.19	17.958
15.417					61.676					7.2084	19.142	17.202	17.959
10.583					62.929					7.2157	19.173	17.211	17.966
15.259					63.029					7.2333	19.219	17.214	17.974
11.155					63.177					7.2352	19.237	17.224	18.02
11.939					63.187					7.2454	19.256	17.231	18.025
7.7388					63.75					7.2692	19.313	17.267	18.051
0					63.771					7.3246	19.321	17.268	18.117
7.6027					64.198					7.3363	19.322	17.269	18.126
14.792					65.386					7.3626	19.359	17.272	18.132
15.492					66.534					7.4018	19.42	17.273	18.2
17.226					67.32					7.4046	19.454	17.283	18.205
0					68.206					7.4175	19.48	17.31	18.214
0					69.052					7.4383	19.523	17.33	18.222
0					71.599					7.4447	19.536	17.355	18.256
0					71.797					7.4629	19.571	17.367	18.267
0					71.988					7.4692	19.585	17.4	18.283
13.237					73.282					7.4702	19.695	17.409	18.357
19.804					74.444					7.4874	19.732	17.562	18.386
24.534					83.392					7.5031	19.811	17.563	18.426
35.443					84.729					7.5085	19.816	17.568	18.46
20.129										7.509	19.838	17.571	18.496
13.262										7.5179	19.855	17.572	18.504
19.19										7.5342	19.864	17.603	18.506
12.794										7.5393	19.87	17.624	18.531
0										7.5591	19.885	17.641	18.588
16.947										7.5634	19.893	17.652	18.632
24.057										7.5987	19.948	17.664	18.638
29.851										7.6011	19.95	17.694	18.655
25.778										7.6321	19.987	17.708	18.677
17.937										7.6335	20.049	17.725	18.678
25.275										7.6544	20.066	17.735	18.679
30.956										7.6584	20.154	17.737	18.691
16.887										7.6599	20.155	17.743	18.713
9.9912										7.6671	20.209	17.744	18.717
4.2782										7.6822	20.264	17.81	18.728
25.231										7.7067	20.3	17.813	18.764
22.43										7.7093	20.306	17.827	18.81
0										7.7526	20.332	17.83	18.843
24.286										7.7713	20.335	17.872	18.877
14.868										7.7821	20.35	17.898	18.884
5.2502										7.8002	20.372	17.928	18.894
20.166										7.8151	20.438	17.929	18.909
0										7.8333	20.487	17.95	18.925
9.3181										7.8348	20.49	17.95	18.946
21.689										7.8481	20.508	17.964	18.959
17.449										7.8718	20.534	17.972	18.964
17.862										7.8936	20.538	18.003	18.967
17.941										7.9085	20.556	18.007	18.981
37.775										7.9612	20.571	18.016	19.004
9.8919										7.9688	20.582	18.019	19.029
0										8.0045	20.584	18.053	19.031
0										8.0153	20.598	18.084	19.035
0										8.0383	20.613	18.105	19.043
34.902										8.0483	20.617	18.11	19.045
33.1										8.0813	20.637	18.115	19.065
12.572										8.1016	20.674	18.119	19.1
0										8.112	20.676	18.167	19.103
10.312										8.1207	20.726	18.172	19.104
15.619										8.1486	20.871	18.183	19.129
21.713										8.1596	20.879	18.216	19.155
20.507										8.1605	20.88	18.241	19.168
16.521										8.1646	20.945	18.306	19.17
0										8.2235	20.952	18.324	19.196
38.654										8.2271	20.952	18.339	19.201
48.317										8.2324	20.955	18.347	19.272
73.376										8.2379	21.022	18.358	19.353
73.458										8.2413	21.026	18.368	19.447
35.092										8.2461	21.036	18.375	19.461
31.654										8.2511	21.085	18.381	19.468
23.834										8.2554	21.126	18.425	19.469
47.093										8.2558	21.176	18.474	19.477
38.348										8.2635	21.209	18.488	19.492
39.606										8.2807	21.253	18.509	19.505
5.5875										8.2979	21.259	18.524	19.61
25.145										8.2999	21.268	18.546	19.616
13.833										8.321	21.335	18.58	19.671
0										8.3218	21.343	18.59	19.684
16.138										8.3239	21.35	18.596	19.708
25.801										8.3347	21.363	18.607	19.71
17.666										8.3362	21.37	18.621	19.715
0										8.3411	21.397	18.63	19.726
0										8.3478	21.418	18.647	19.75
0										8.3553	21.434	18.65	19.774
37.478										8.3646	21.475	18.656	19.789
58.807										8.4184	21.502	18.678	19.802
34.23										8.4216	21.552	18.69	19.811
28.532										8.4417	21.562	18.734	19.85
34.125										8.4422	21.598	18.741	19.853
37.602										8.4447	21.641	18.785	19.855
66.665										8.445	21.644	18.795	19.887
43.159										8.4602	21.667	18.801	19.932
13.018										8.4884	21.689	18.856	19.943
8.6986										8.502	21.771	18.885	19.957
27.094										8.5157	21.812	18.887	19.958
19.904										8.5338	21.887	18.943	19.962
36.49										8.5338	21.903	18.964	19.969
38.747										8.5396	21.906	18.998	19.998
9.6907										8.5406	21.934	19.069	20.018
10.239										8.578	21.945	19.121	20.02
12.173										8.581	21.955	19.125	20.036
10.011										8.5842	21.96	19.126	20.048
25.347										8.6039	21.967	19.152	20.054
0										8.6046	22.051	19.153	20.071
27.103										8.6544	22.052	19.165	20.08
20.011										8.6706	22.076	19.275	20.084
23.652										8.6767	22.089	19.296	20.287
44.934										8.6893	22.097	19.307	20.288
										8.7121	22.156	19.346	20.317
										8.7492	22.164	19.36	20.327
										8.7505	22.166	19.439	20.333
										8.7684	22.184	19.44	20.345
										8.7763	22.189	19.487	20.385
										8.7985	22.212	19.495	20.421
										8.827	22.233	19.549	20.429
										8.8343	22.26	19.551	20.479
										8.8457	22.29	19.573	20.502
										8.8667	22.301	19.616	20.503
										8.895	22.378	19.62	20.527
										8.9221	22.481	19.63	20.555
										8.928	22.517	19.675	20.595
										8.9301	22.533	19.744	20.686
										8.9445	22.625	19.768	20.719
										8.9868	22.634	19.775	20.756
										9.0147	22.647	19.775	20.761
										9.0303	22.692	19.777	20.809
										9.0396	22.753	19.787	20.886
										9.0406	22.769	19.802	20.888
										9.056	22.828	19.809	20.9
										9.087	22.892	19.858	20.916
										9.1057	22.915	19.882	20.919
										9.1152	22.946	19.903	20.968
										9.1185	23.011	19.914	20.97
										9.1303	23.032	19.943	20.995
										9.1715	23.057	19.983	20.997
										9.176	23.091	19.999	20.999
										9.1977	23.108	20.087	21.007
										9.2217	23.198	20.093	21.031
										9.2346	23.211	20.102	21.033
										9.2623	23.217	20.168	21.036
										9.2722	23.268	20.254	21.043
										9.2747	23.351	20.255	21.051
										9.2853	23.369	20.255	21.122
										9.2893	23.459	20.28	21.126
										9.3142	23.459	20.291	21.129
										9.3519	23.549	20.333	21.197
										9.3676	23.562	20.35	21.205
										9.3799	23.565	20.378	21.24
										9.3917	23.567	20.408	21.265
										9.4008	23.59	20.427	21.274
										9.4256	23.6	20.439	21.289
										9.4643	23.631	20.444	21.448
										9.4758	23.645	20.458	21.449
										9.4839	23.731	20.459	21.459
										9.4909	23.836	20.459	21.527
										9.4948	23.849	20.563	21.575
										9.5087	23.9	20.643	21.613
										9.5555	23.945	20.665	21.62
										9.5604	23.963	20.689	21.628
										9.5672	23.968	20.764	21.644
										9.5771	23.976	20.776	21.656
										9.5828	24.004	20.844	21.678
										9.6043	24.024	20.846	21.681
										9.6233	24.043	20.86	21.694
										9.6444	24.093	20.884	21.702
										9.649	24.131	20.898	21.72
										9.6497	24.146	20.903	21.784
										9.6536	24.268	20.984	21.82
										9.69	24.298	20.991	21.826
										9.6901	24.321	21.002	21.862
										9.7234	24.42	21.034	21.91
										9.7281	24.423	21.034	21.952
										9.7297	24.502	21.047	21.957
										9.7546	24.519	21.084	21.968
										9.7632	24.551	21.094	21.968
										9.7726	24.56	21.097	21.969
										9.7883	24.579	21.104	21.992
										9.8095	24.594	21.114	22.027
										9.8184	24.596	21.132	22.033
										9.8404	24.597	21.185	22.048
										9.8594	24.602	21.214	22.061
										9.8681	24.655	21.216	22.061
										9.8895	24.656	21.233	22.088
										9.9045	24.67	21.299	22.102
										9.9189	24.75	21.329	22.116
										9.9519	24.759	21.346	22.135
										9.9678	24.812	21.369	22.14
										9.9757	24.823	21.396	22.145
										9.9957	24.824	21.491	22.179
										10.029	24.907	21.512	22.194
										10.029	24.927	21.527	22.197
										10.043	24.928	21.528	22.199
										10.048	24.943	21.533	22.204
										10.064	24.958	21.566	22.225
										10.064	24.963	21.63	22.262
										10.07	25.025	21.691	22.266
										10.076	25.031	21.756	22.288
										10.083	25.051	21.759	22.317
										10.085	25.101	21.801	22.322
										10.093	25.116	21.824	22.324
										10.097	25.215	21.843	22.358
										10.109	25.225	21.877	22.358
										10.112	25.288	21.91	22.375
										10.115	25.298	21.931	22.408
										10.124	25.31	21.951	22.408
										10.127	25.314	21.999	22.44
										10.137	25.328	22.064	22.441
										10.138	25.376	22.073	22.457
										10.148	25.377	22.083	22.484
										10.163	25.391	22.1	22.591
										10.18	25.433	22.107	22.597
										10.193	25.453	22.129	22.602
										10.202	25.509	22.135	22.609
										10.235	25.56	22.21	22.617
										10.242	25.576	22.222	22.624
										10.27	25.578	22.229	22.639
										10.271	25.615	22.338	22.659
										10.318	25.629	22.428	22.667
										10.336	25.669	22.454	22.695
										10.342	25.756	22.466	22.736
										10.36	25.784	22.474	22.767
										10.37	25.79	22.515	22.77
										10.375	25.861	22.537	22.811
										10.395	25.874	22.567	22.942
										10.417	25.931	22.573	22.97
										10.44	25.983	22.608	22.974
										10.503	26.045	22.631	22.989
										10.503	26.164	22.698	23.027
										10.528	26.321	22.711	23.043
										10.53	26.339	22.751	23.055
										10.543	26.352	22.801	23.069
										10.564	26.393	22.813	23.07
										10.597	26.432	22.94	23.123
										10.601	26.441	22.964	23.131
										10.601	26.45	23.013	23.137
										10.612	26.46	23.057	23.139
										10.621	26.465	23.105	23.143
										10.641	26.474	23.121	23.145
										10.645	26.551	23.152	23.158
										10.681	26.57	23.212	23.179
										10.689	26.571	23.235	23.198
										10.689	26.587	23.245	23.242
										10.695	26.672	23.256	23.261
										10.701	26.723	23.27	23.302
										10.709	26.756	23.28	23.315
										10.709	26.781	23.301	23.319
										10.724	26.8	23.306	23.339
										10.753	26.851	23.331	23.369
										10.756	26.884	23.359	23.392
										10.779	26.9	23.437	23.429
										10.781	27.011	23.441	23.434
										10.786	27.063	23.442	23.52
										10.805	27.103	23.468	23.538
										10.807	27.165	23.483	23.565
										10.813	27.24	23.492	23.57
										10.816	27.311	23.511	23.584
										10.817	27.339	23.512	23.603
										10.821	27.439	23.524	23.606
										10.828	27.45	23.576	23.636
										10.829	27.521	23.61	23.804
										10.849	27.612	23.622	23.827
										10.865	27.676	23.636	23.827
										10.898	27.697	23.644	23.831
										10.911	27.734	23.708	23.833
										10.917	27.821	23.755	23.842
										10.923	27.886	23.792	23.862
										10.923	27.913	23.82	23.874
										10.941	27.977	23.839	23.893
										10.964	27.999	23.854	23.958
										10.989	28.02	23.868	23.963
										11.001	28.061	23.873	23.965
										11.015	28.108	23.894	23.968
										11.015	28.183	23.942	24.016
										11.018	28.236	23.95	24.097
										11.032	28.249	24.011	24.121
										11.033	28.279	24.014	24.149
										11.037	28.288	24.056	24.163
										11.039	28.365	24.057	24.193
										11.041	28.367	24.161	24.224
										11.051	28.376	24.166	24.231
										11.06	28.399	24.167	24.245
										11.068	28.412	24.182	24.245
										11.073	28.426	24.212	24.255
										11.077	28.427	24.23	24.29
										11.084	28.445	24.263	24.327
										11.085	28.53	24.307	24.341
										11.119	28.572	24.323	24.343
										11.12	28.729	24.363	24.376
										11.127	28.758	24.367	24.388
										11.152	28.795	24.39	24.426
										11.168	28.841	24.477	24.43
										11.169	28.85	24.5	24.456
										11.175	28.858	24.525	24.458
										11.178	28.884	24.559	24.566
										11.184	28.94	24.583	24.582
										11.195	28.979	24.585	24.598
										11.209	29.042	24.588	24.616
										11.22	29.055	24.612	24.635
										11.225	29.11	24.635	24.687
										11.25	29.245	24.646	24.69
										11.261	29.258	24.654	24.702
										11.278	29.385	24.667	24.726
										11.295	29.417	24.716	24.739
										11.298	29.447	24.785	24.781
										11.3	29.529	24.792	24.799
										11.306	29.629	24.856	24.838
										11.312	29.667	24.932	24.883
										11.343	29.892	24.948	24.895
										11.349	29.898	24.993	24.912
										11.355	30.021	25.007	24.914
										11.367	30.088	25.01	24.932
										11.369	30.145	25.022	24.939
										11.396	30.18	25.049	24.967
										11.4	30.227	25.057	24.975
										11.421	30.427	25.146	24.98
										11.435	30.48	25.147	25.02
										11.468	30.656	25.163	25.027
										11.485	30.687	25.181	25.033
										11.494	30.705	25.185	25.061
										11.519	30.78	25.232	25.094
										11.528	31.076	25.304	25.099
										11.528	31.101	25.304	25.134
										11.568	31.212	25.324	25.15
										11.573	31.279	25.333	25.18
										11.575	31.281	25.348	25.21
										11.581	31.298	25.363	25.211
										11.582	31.559	25.395	25.281
										11.585	31.643	25.418	25.315
										11.598	31.785	25.443	25.343
										11.61	31.805	25.463	25.345
										11.619	31.838	25.547	25.349
										11.627	31.95	25.604	25.41
										11.63	31.951	25.634	25.419
										11.639	32.013	25.636	25.462
										11.64	32.051	25.649	25.481
										11.654	32.073	25.654	25.501
										11.661	32.122	25.659	25.531
										11.667	32.127	25.68	25.619
										11.671	32.16	25.69	25.634
										11.678	32.181	25.704	25.669
										11.679	32.181	25.731	25.675
										11.692	32.246	25.809	25.709
										11.726	32.267	25.847	25.728
										11.732	32.271	25.878	25.735
										11.74	32.392	25.954	25.76
										11.748	32.412	25.958	25.801
										11.829	32.453	25.986	25.815
										11.832	32.501	25.997	25.832
										11.839	32.565	26.018	25.877
										11.87	32.657	26.019	25.92
										11.872	32.791	26.033	25.989
										11.873	32.818	26.056	26
										11.873	32.827	26.079	26.033
										11.9	33.099	26.116	26.069
										11.907	33.178	26.131	26.088
										11.908	33.255	26.166	26.198
										11.909	33.274	26.21	26.198
										11.919	33.281	26.219	26.22
										11.938	33.409	26.251	26.23
										11.953	33.443	26.278	26.241
										11.956	33.486	26.292	26.247
										11.962	33.522	26.296	26.264
										11.983	33.556	26.301	26.295
										11.984	33.694	26.309	26.354
										11.998	33.982	26.369	26.398
										12.009	33.997	26.372	26.442
										12.024	34.087	26.375	26.462
										12.033	34.168	26.393	26.472
										12.049	34.514	26.41	26.506
										12.054	34.598	26.425	26.517
										12.063	34.659	26.433	26.543
										12.063	34.661	26.462	26.561
										12.087	34.695	26.47	26.561
										12.103	34.696	26.501	26.62
										12.109	35.058	26.592	26.637
										12.11	35.091	26.603	26.667
										12.118	35.13	26.621	26.683
										12.135	35.142	26.65	26.693
										12.145	35.175	26.668	26.729
										12.148	35.218	26.68	26.732
										12.18	35.341	26.751	26.741
										12.18	35.407	26.772	26.75
										12.189	35.413	26.794	26.755
										12.2	35.731	26.846	26.77
										12.227	36.058	26.848	26.797
										12.24	36.188	26.881	26.846
										12.242	36.648	27.049	26.856
										12.245	36.799	27.092	26.883
										12.265	36.832	27.094	26.956
										12.274	36.847	27.119	27.014
										12.274	36.971	27.119	27.02
										12.275	37.05	27.15	27.088
										12.282	37.176	27.176	27.093
										12.299	37.352	27.178	27.133
										12.304	37.528	27.186	27.148
										12.334	37.712	27.217	27.187
										12.34	37.836	27.222	27.215
										12.343	38.113	27.224	27.236
										12.345	38.166	27.234	27.303
										12.355	38.174	27.272	27.378
										12.363	38.337	27.318	27.391
										12.364	38.529	27.345	27.417
										12.38	39.173	27.348	27.422
										12.383	39.329	27.357	27.487
										12.39	39.535	27.398	27.518
										12.398	39.647	27.409	27.552
										12.4	39.761	27.417	27.556
										12.404	40.108	27.486	27.58
										12.43	40.274	27.626	27.584
										12.455	40.284	27.645	27.591
										12.482	40.524	27.693	27.599
										12.486	40.551	27.715	27.6
										12.493	40.754	27.735	27.61
										12.516	40.828	27.806	27.633
										12.522	41.347	27.808	27.701
										12.525	41.459	27.811	27.714
										12.542	42.158	27.821	27.747
										12.543	42.5	27.834	27.767
										12.549	42.613	27.855	27.78
										12.557	42.699	27.868	27.865
										12.562	42.713	27.952	27.871
										12.571	42.924	27.995	27.905
										12.594	42.938	28.016	27.911
										12.599	43.093	28.032	27.912
										12.6	43.218	28.071	27.917
										12.604	43.332	28.112	27.924
										12.627	43.925	28.177	27.964
										12.63	43.925	28.261	27.964
										12.633	44.619	28.329	27.987
										12.634	44.642	28.376	28.004
										12.659	44.811	28.386	28.038
										12.678	45.8	28.432	28.111
										12.685	45.827	28.439	28.113
										12.691	46.285	28.505	28.14
										12.694	46.32	28.52	28.145
										12.694	46.365	28.541	28.244
										12.713	46.528	28.691	28.249
										12.716	46.764	28.698	28.257
										12.721	46.861	28.738	28.269
										12.734	47.152	28.795	28.27
										12.742	47.646	28.892	28.317
										12.751	48.079	28.926	28.329
										12.753	48.252	28.961	28.334
										12.775	48.654	29.073	28.382
										12.776	49.133	29.081	28.386
										12.833	49.396	29.228	28.603
										12.845	49.573	29.337	28.606
										12.846	49.667	29.391	28.622
										12.85	49.741	29.489	28.654
										12.875	49.931	29.541	28.795
										12.877	50.286	29.559	28.819
										12.895	51.073	29.58	28.858
										12.903	51.076	29.647	28.867
										12.913	51.5	29.662	28.884
										12.922	51.891	29.666	28.9
										12.925	52.123	29.678	28.972
										12.926	52.412	29.682	28.975
										12.931	53.913	29.747	29.017
										12.939	54.149	29.761	29.025
										12.942	54.449	29.845	29.096
										12.954	55.128	29.895	29.118
										12.954	55.524	29.909	29.129
										12.955	56.585	29.956	29.151
										12.956	57.155	29.967	29.211
										12.958	62.218	29.996	29.26
										12.959	62.583	30.016	29.262
										12.968	64.519	30.019	29.269
										12.968	64.739	30.024	29.357
										12.968	66.975	30.029	29.372
										12.985		30.034	29.545
										13.004		30.101	29.572
										13.007		30.28	29.694
										13.007		30.292	29.731
										13.008		30.333	29.782
										13.025		30.34	29.798
										13.027		30.437	29.821
										13.037		30.457	29.824
										13.043		30.52	29.854
										13.056		30.678	29.871
										13.092		30.687	29.892
										13.099		30.765	29.932
										13.103		30.765	29.991
										13.105		30.784	30.075
										13.115		30.843	30.193
										13.12		30.917	30.251
										13.125		30.928	30.26
										13.166		30.936	30.262
										13.168		30.961	30.281
										13.175		30.985	30.315
										13.184		31.003	30.32
										13.191		31.018	30.332
										13.208		31.185	30.368
										13.22		31.201	30.373
										13.227		31.322	30.401
										13.228		31.359	30.474
										13.267		31.359	30.478
										13.28		31.404	30.48
										13.32		31.456	30.491
										13.329		31.48	30.607
										13.33		31.642	30.656
										13.331		31.658	30.667
										13.385		31.727	30.67
										13.409		31.904	30.675
										13.411		32.006	30.707
										13.435		32.087	30.739
										13.446		32.118	30.999
										13.452		32.156	31.033
										13.469		32.274	31.058
										13.478		32.401	31.064
										13.488		32.477	31.078
										13.488		32.539	31.111
										13.504		32.693	31.239
										13.518		32.703	31.263
										13.519		32.877	31.317
										13.525		32.928	31.391
										13.546		32.96	31.455
										13.55		33.003	31.604
										13.583		33.195	31.608
										13.584		33.196	31.634
										13.588		33.215	31.698
										13.608		33.219	31.855
										13.62		33.24	31.877
										13.622		33.248	31.94
										13.626		33.346	31.941
										13.627		33.513	31.991
										13.634		33.541	32.029
										13.643		33.599	32.042
										13.646		33.646	32.171
										13.661		33.763	32.183
										13.691		33.969	32.207
										13.695		34.213	32.213
										13.712		34.243	32.284
										13.728		34.306	32.301
										13.73		34.338	32.318
										13.744		34.346	32.337
										13.749		34.417	32.643
										13.751		34.538	32.677
										13.766		34.597	32.696
										13.767		34.756	32.726
										13.77		34.788	32.735
										13.777		34.848	32.739
										13.783		34.906	32.808
										13.788		34.918	32.818
										13.802		35.042	32.855
										13.817		35.25	32.935
										13.837		35.286	33.057
										13.849		35.327	33.111
										13.866		35.415	33.135
										13.873		35.488	33.14
										13.891		35.562	33.351
										13.893		35.602	33.365
										13.895		35.709	33.53
										13.898		35.934	33.75
										13.9		35.962	33.884
										13.901		36.267	33.886
										13.902		36.304	33.981
										13.908		36.366	34
										13.911		36.398	34.113
										13.913		36.429	34.226
										13.919		36.451	34.306
										13.924		36.711	34.378
										13.933		36.727	34.636
										13.945		36.849	34.642
										13.952		36.955	34.799
										13.975		37.029	34.808
										13.985		37.097	34.989
										13.987		37.164	35.047
										14.004		37.23	35.11
										14.015		37.233	35.185
										14.027		37.235	35.219
										14.031		37.43	35.251
										14.042		37.471	35.315
										14.049		37.553	35.496
										14.053		37.674	35.499
										14.114		37.912	35.512
										14.114		38.11	35.546
										14.119		38.412	35.595
										14.126		39.065	35.987
										14.142		39.243	36.032
										14.147		39.268	36.047
										14.158		39.373	36.16
										14.167		39.699	36.195
										14.183		39.868	36.29
										14.184		39.997	36.479
										14.19		40.255	36.483
										14.194		40.53	36.571
										14.196		40.88	36.632
										14.196		41.093	36.711
										14.203		41.099	36.845
										14.228		41.374	36.897
										14.248		41.677	37.172
										14.254		41.793	37.183
										14.261		41.852	37.33
										14.276		41.919	37.351
										14.276		42.335	37.391
										14.286		42.407	37.438
										14.296		42.45	37.513
										14.298		42.579	37.599
										14.311		42.614	37.905
										14.318		42.911	38.006
										14.323		43.039	38.039
										14.338		43.142	38.065
										14.342		43.167	38.199
										14.344		43.217	38.227
										14.363		43.854	38.267
										14.372		44.247	38.452
										14.379		44.339	38.771
										14.393		44.938	38.847
										14.403		46.291	38.903
										14.418		46.498	39.193
										14.436		47.987	39.246
										14.453		48.325	39.368
										14.473		48.535	39.612
										14.491		48.553	39.647
										14.51		48.646	39.721
										14.513		49.023	39.936
										14.515		49.568	40.298
										14.519		49.607	40.628
										14.532		52.349	40.836
										14.535		54.656	40.931
										14.549		54.886	40.945
										14.595		55.446	41
										14.596		57.494	41.889
										14.622		57.746	41.91
										14.626		58.296	42.083
										14.642		58.985	42.192
										14.654		67.945	42.297
										14.706		71.353	42.381
										14.715		74.827	42.706
										14.716		85.359	43.166
										14.742			43.187
										14.751			43.342
										14.772			44.074
										14.773			44.617
										14.807			44.889
										14.826			44.899
										14.831			45.137
										14.848			45.138
										14.859			45.17
										14.859			46.039
										14.882			46.479
										14.884			47.39
										14.884			47.412
										14.896			47.513
										14.91			47.685
										14.912			47.944
										14.919			48.365
										14.919			48.504
										14.928			48.621
										14.932			49.017
										14.956			49.083
										14.967			49.251
										14.974			49.902
										14.985			51.904
										14.996			56.104
										14.998			56.297
										15.002			56.994
										15.006			57.795
										15.021			59.481
										15.024			62.146
										15.031			63.104
										15.037
										15.041
										15.045
										15.046
										15.068
										15.086
										15.092
										15.106
										15.122
										15.134
										15.135
										15.146
										15.153
										15.16
										15.186
										15.228
										15.234
										15.248
										15.252
										15.254
										15.256
										15.257
										15.286
										15.297
										15.31
										15.31
										15.318
										15.321
										15.33
										15.331
										15.334
										15.334
										15.336
										15.345
										15.346
										15.353
										15.361
										15.373
										15.38
										15.392
										15.417
										15.445
										15.474
										15.482
										15.486
										15.491
										15.492
										15.5
										15.508
										15.516
										15.549
										15.555
										15.569
										15.585
										15.586
										15.592
										15.607
										15.61
										15.622
										15.634
										15.637
										15.64
										15.643
										15.643
										15.647
										15.661
										15.663
										15.664
										15.674
										15.684
										15.694
										15.699
										15.709
										15.71
										15.713
										15.717
										15.72
										15.731
										15.748
										15.755
										15.769
										15.784
										15.787
										15.805
										15.809
										15.825
										15.83
										15.841
										15.842
										15.848
										15.871
										15.888
										15.895
										15.898
										15.9
										15.911
										15.912
										15.924
										15.939
										15.978
										15.981
										15.991
										15.992
										16.011
										16.011
										16.022
										16.027
										16.045
										16.047
										16.058
										16.072
										16.072
										16.073
										16.077
										16.089
										16.093
										16.111
										16.112
										16.117
										16.134
										16.16
										16.178
										16.198
										16.201
										16.201
										16.224
										16.227
										16.23
										16.239
										16.243
										16.248
										16.254
										16.272
										16.283
										16.287
										16.29
										16.316
										16.328
										16.331
										16.332
										16.342
										16.342
										16.345
										16.352
										16.367
										16.371
										16.375
										16.378
										16.38
										16.395
										16.396
										16.408
										16.409
										16.414
										16.417
										16.418
										16.427
										16.432
										16.471
										16.473
										16.481
										16.497
										16.504
										16.507
										16.521
										16.523
										16.525
										16.528
										16.53
										16.551
										16.571
										16.582
										16.583
										16.625
										16.629
										16.638
										16.638
										16.639
										16.644
										16.651
										16.654
										16.656
										16.668
										16.679
										16.684
										16.687
										16.689
										16.692
										16.697
										16.704
										16.712
										16.721
										16.726
										16.731
										16.737
										16.741
										16.758
										16.775
										16.787
										16.788
										16.79
										16.793
										16.796
										16.802
										16.81
										16.818
										16.82
										16.824
										16.85
										16.882
										16.886
										16.892
										16.894
										16.895
										16.899
										16.905
										16.921
										16.922
										16.942
										16.95
										16.973
										16.975
										16.989
										16.991
										16.992
										16.997
										17.007
										17.018
										17.047
										17.047
										17.049
										17.053
										17.062
										17.075
										17.102
										17.105
										17.106
										17.108
										17.11
										17.13
										17.14
										17.15
										17.153
										17.174
										17.188
										17.188
										17.193
										17.193
										17.195
										17.196
										17.217
										17.22
										17.25
										17.25
										17.251
										17.252
										17.275
										17.276
										17.301
										17.302
										17.312
										17.326
										17.328
										17.335
										17.336
										17.352
										17.354
										17.354
										17.368
										17.386
										17.393
										17.396
										17.398
										17.404
										17.407
										17.415
										17.421
										17.425
										17.431
										17.438
										17.467
										17.467
										17.472
										17.484
										17.485
										17.497
										17.506
										17.52
										17.523
										17.538
										17.553
										17.557
										17.569
										17.595
										17.607
										17.609
										17.611
										17.622
										17.623
										17.632
										17.667
										17.667
										17.673
										17.674
										17.683
										17.693
										17.702
										17.715
										17.732
										17.736
										17.747
										17.749
										17.774
										17.775
										17.782
										17.784
										17.784
										17.793
										17.798
										17.808
										17.81
										17.845
										17.853
										17.87
										17.878
										17.883
										17.911
										17.921
										17.924
										17.953
										17.961
										17.969
										17.986
										17.986
										17.987
										17.989
										17.991
										17.998
										17.999
										18.003
										18.004
										18.007
										18.046
										18.05
										18.05
										18.06
										18.085
										18.09
										18.097
										18.105
										18.11
										18.113
										18.132
										18.14
										18.141
										18.157
										18.166
										18.172
										18.175
										18.19
										18.207
										18.216
										18.235
										18.241
										18.257
										18.265
										18.269
										18.279
										18.289
										18.303
										18.314
										18.33
										18.331
										18.339
										18.349
										18.352
										18.375
										18.385
										18.391
										18.401
										18.408
										18.42
										18.421
										18.426
										18.432
										18.439
										18.488
										18.499
										18.503
										18.506
										18.517
										18.527
										18.528
										18.542
										18.546
										18.55
										18.552
										18.555
										18.567
										18.568
										18.583
										18.586
										18.61
										18.612
										18.616
										18.642
										18.643
										18.643
										18.648
										18.65
										18.666
										18.678
										18.693
										18.695
										18.708
										18.714
										18.715
										18.72
										18.724
										18.73
										18.736
										18.748
										18.756
										18.757
										18.764
										18.77
										18.775
										18.781
										18.783
										18.791
										18.8
										18.814
										18.826
										18.851
										18.857
										18.862
										18.873
										18.873
										18.89
										18.893
										18.91
										18.935
										18.946
										18.948
										18.953
										18.968
										18.97
										18.989
										18.989
										18.995
										19.005
										19.005
										19.006
										19.007
										19.008
										19.027
										19.029
										19.052
										19.057
										19.059
										19.06
										19.072
										19.076
										19.078
										19.083
										19.091
										19.093
										19.1
										19.105
										19.108
										19.113
										19.123
										19.133
										19.134
										19.153
										19.173
										19.185
										19.197
										19.205
										19.217
										19.217
										19.221
										19.224
										19.241
										19.243
										19.244
										19.246
										19.25
										19.253
										19.253
										19.265
										19.269
										19.294
										19.309
										19.312
										19.319
										19.32
										19.327
										19.342
										19.343
										19.343
										19.354
										19.358
										19.368
										19.39
										19.406
										19.408
										19.411
										19.424
										19.439
										19.455
										19.459
										19.471
										19.474
										19.485
										19.486
										19.489
										19.497
										19.5
										19.501
										19.517
										19.523
										19.552
										19.556
										19.563
										19.567
										19.575
										19.581
										19.594
										19.628
										19.631
										19.634
										19.639
										19.641
										19.647
										19.647
										19.652
										19.656
										19.67
										19.675
										19.688
										19.7
										19.703
										19.705
										19.709
										19.738
										19.745
										19.746
										19.747
										19.753
										19.777
										19.777
										19.786
										19.794
										19.809
										19.811
										19.829
										19.835
										19.841
										19.853
										19.854
										19.864
										19.866
										19.874
										19.884
										19.923
										19.923
										19.928
										19.944
										19.945
										19.945
										19.954
										19.958
										19.97
										19.972
										19.98
										19.99
										19.992
										19.993
										19.997
										19.999
										20.024
										20.024
										20.027
										20.032
										20.04
										20.044
										20.066
										20.086
										20.087
										20.104
										20.112
										20.115
										20.127
										20.174
										20.187
										20.197
										20.211
										20.22
										20.23
										20.233
										20.256
										20.26
										20.271
										20.282
										20.286
										20.295
										20.313
										20.323
										20.334
										20.338
										20.339
										20.342
										20.356
										20.361
										20.37
										20.374
										20.376
										20.377
										20.389
										20.39
										20.398
										20.419
										20.429
										20.445
										20.446
										20.45
										20.474
										20.475
										20.477
										20.489
										20.491
										20.526
										20.544
										20.552
										20.559
										20.561
										20.574
										20.596
										20.647
										20.649
										20.663
										20.667
										20.669
										20.674
										20.688
										20.697
										20.708
										20.723
										20.726
										20.746
										20.753
										20.764
										20.77
										20.782
										20.784
										20.79
										20.795
										20.795
										20.801
										20.806
										20.814
										20.827
										20.836
										20.839
										20.851
										20.858
										20.863
										20.864
										20.876
										20.895
										20.902
										20.907
										20.911
										20.925
										20.926
										20.962
										20.97
										20.972
										20.974
										20.977
										20.984
										20.986
										20.986
										21.003
										21.011
										21.014
										21.035
										21.052
										21.055
										21.089
										21.093
										21.132
										21.136
										21.14
										21.152
										21.157
										21.179
										21.182
										21.233
										21.24
										21.25
										21.252
										21.254
										21.275
										21.277
										21.281
										21.291
										21.298
										21.309
										21.313
										21.321
										21.323
										21.327
										21.339
										21.342
										21.358
										21.366
										21.386
										21.395
										21.403
										21.413
										21.416
										21.417
										21.427
										21.431
										21.443
										21.45
										21.45
										21.453
										21.457
										21.467
										21.47
										21.485
										21.486
										21.491
										21.505
										21.507
										21.51
										21.511
										21.514
										21.533
										21.566
										21.57
										21.571
										21.577
										21.58
										21.585
										21.68
										21.683
										21.687
										21.699
										21.7
										21.7
										21.703
										21.707
										21.711
										21.713
										21.724
										21.729
										21.741
										21.755
										21.756
										21.762
										21.766
										21.791
										21.792
										21.815
										21.818
										21.846
										21.849
										21.852
										21.863
										21.866
										21.899
										21.901
										21.937
										21.941
										21.942
										21.953
										21.96
										21.964
										21.966
										21.998
										22
										22.006
										22.04
										22.041
										22.043
										22.055
										22.066
										22.108
										22.11
										22.146
										22.15
										22.153
										22.161
										22.175
										22.176
										22.196
										22.207
										22.209
										22.235
										22.237
										22.237
										22.238
										22.239
										22.265
										22.275
										22.281
										22.284
										22.317
										22.317
										22.318
										22.324
										22.346
										22.353
										22.388
										22.389
										22.405
										22.412
										22.414
										22.418
										22.42
										22.422
										22.459
										22.463
										22.468
										22.478
										22.481
										22.504
										22.508
										22.516
										22.524
										22.548
										22.564
										22.568
										22.57
										22.576
										22.582
										22.59
										22.605
										22.61
										22.61
										22.617
										22.632
										22.635
										22.643
										22.657
										22.664
										22.685
										22.691
										22.716
										22.752
										22.755
										22.774
										22.781
										22.785
										22.788
										22.806
										22.809
										22.825
										22.825
										22.826
										22.849
										22.858
										22.863
										22.88
										22.881
										22.884
										22.895
										22.9
										22.908
										22.924
										22.938
										22.939
										22.942
										22.961
										22.966
										22.978
										22.986
										22.995
										23.008
										23.013
										23.022
										23.025
										23.025
										23.029
										23.038
										23.05
										23.057
										23.065
										23.066
										23.08
										23.096
										23.103
										23.121
										23.139
										23.143
										23.147
										23.154
										23.18
										23.196
										23.198
										23.199
										23.201
										23.206
										23.213
										23.215
										23.224
										23.231
										23.233
										23.235
										23.238
										23.251
										23.252
										23.272
										23.288
										23.29
										23.295
										23.299
										23.308
										23.317
										23.327
										23.344
										23.35
										23.359
										23.363
										23.373
										23.377
										23.383
										23.388
										23.39
										23.431
										23.485
										23.494
										23.495
										23.498
										23.513
										23.519
										23.563
										23.567
										23.571
										23.574
										23.635
										23.635
										23.689
										23.691
										23.71
										23.72
										23.721
										23.759
										23.766
										23.78
										23.792
										23.794
										23.825
										23.827
										23.831
										23.838
										23.848
										23.853
										23.855
										23.867
										23.881
										23.883
										23.917
										23.929
										23.942
										23.957
										23.96
										23.96
										23.971
										23.974
										23.976
										23.981
										24.007
										24.01
										24.036
										24.041
										24.108
										24.122
										24.128
										24.161
										24.171
										24.203
										24.209
										24.236
										24.252
										24.254
										24.265
										24.266
										24.277
										24.28
[truncated: 1,076 more rows]
